# Supplementary material for: Effect of SiHuangQingXinWan on Klebsiella pneumoniae-induced pneumonia: mechanistic insights
Source: Front Pharmacol. 2024 Oct 15;15:1444439. doi: 10.3389/fphar.2024.1444439 (PMC11519414; doi:10.3389/fphar.2024.1444439)
Supplement: Supplementary file 1 [file Table2.XLSX]

## Sheet: The predicted target genes of a
Table S2-1:The predicted target genes of active ingredients
SwissTargetPrediction target name	HERB target name	PharmMapper target name	Total target
CA7	PNP	BMP2	BMP2
CA14	PRSS1	TTR	TTR
NAAA	CDK2	MAPK1	MAPK1
CA2	ACR	MAPKAPK2	MAPKAPK2
PRKCD	ALOX5	MAOB	MAOB
PTPN1	ALOX15	BCHE	BCHE
PRKCA	KLK3	THRB	THRB
PTPN2	AZU1	CA2	CA2
AR	CFB	NR1H2	NR1H2
CTSK	C1S	PTPN1	PTPN1
CTSS	C2	AKR1C2	AKR1C2
CTSL	CA2	PIM1	PIM1
CTSB	CA6	RIDA	RIDA
FKBP1A	CASP3	STS	STS
PDE10A	CASP8	ALB	ALB
GRM2	CAT	KIF11	KIF11
CCND1	CMA1	CASP7	CASP7
CDK1	CTRB1	PRDX5	PRDX5
CCNE1	CTRL	APOA2	APOA2
MAPK14	CTSG	PPIA	PPIA
TSPO	CFD	CHEK1	CHEK1
PTGER1	EGFR	MMP13	MMP13
GABRB3	CELA1	PPARG	PPARG
GABRA2	ELANE	F2	F2
PDE5A	F2	GSTP1	GSTP1
BCL2	F7	SRC	SRC
GPBAR1	F9	LCN2	LCN2
FNTA	F10	TYMS	TYMS
PREP	F11	GC	GC
MAPK11	F12	SEC14L2	SEC14L2
ACE	FYN	AKR1B1	AKR1B1
P2RX7	GZMH	ESR1	ESR1
GABRG2	GZMA	AR	AR
ELOVL6	GZMB	PGR	PGR
KCNA5	GZMK	CCNA2	CCNA2
PGGT1B	GZMM	MAPK14	MAPK14
TNFRSF1A	HABP2	RORA	RORA
SCN10A	HGF	ADAM17	ADAM17
CPB1	HGFAC	ANXA5	ANXA5
MEN1	HP	NR3C2	NR3C2
TRPC6	HPN	PTPN11	PTPN11
TRPC3	HPR	SULT2A1	SULT2A1
ELANE	CFI	HNF4G	HNF4G
TRPV4	KLK1	NR1H4	NR1H4
HCRTR2	KLK2	HSD11B1	HSD11B1
TRPV1	KLKB1	PRKACA	PRKACA
MAP3K8	LPA	ADH5	ADH5
HCRTR1	MST1	CDK2	CDK2
TRPA1	MTRR	PPP5C	PPP5C
SLC2A1	NOS1	DUSP6	DUSP6
GRM5	NOS2	TGFBR1	TGFBR1
ADAM17	NOS3	CES1	CES1
CMA1	PLAT	GATM	GATM
PTGDR2	PLAU	FABP4	FABP4
SLC2A3	PLG	NOS3	NOS3
SLC2A2	POR	IGF1R	IGF1R
ADORA1	PROC	BACE1	BACE1
ADORA2A	PRSS3	F10	F10
ADORA2B	MASP1	SORD	SORD
MMP9	KLK7	EGFR	EGFR
MMP2	TMPRSS15	PDPK1	PDPK1
MMP7	PRSS8	MAPK8	MAPK8
RORC	KLK6	PDE4B	PDE4B
PABPC1	KLK10	RXRA	RXRA
ABL1	PRTN3	CFD	CFD
CCND3	ST14	HSD17B1	HSD17B1
CAPN1	TMPRSS2	DHODH	DHODH
SCN2A	TP53	FNTA	FNTA
PTGES	TPSAB1	CA1	CA1
PTGFR	PRSS12	TNNC1	TNNC1
AGTR1	PROZ	WAS	WAS
TERT	TMPRSS11D	TRAPPC3	TRAPPC3
CTSV	KLK4	IGF1	IGF1
KCNN4	CELA3A	CBS	CBS
VCP	CORIN	ESRRA	ESRRA
MTNR1A	MASP2	ESRRG	ESRRG
MTNR1B	PRSS21	MAPK10	MAPK10
CASP3	KLK11	PLA2G2A	PLA2G2A
SLC6A9	KLK8	KDR	KDR
PDE4A	CTRC	CTSS	CTSS
PDE4B	TPSD1	QPCT	QPCT
ALOX15	CELA3B	CTSK	CTSK
PDE4C	KLK5	HSP90AA1	HSP90AA1
BAD	TPSG1	CA12	CA12
PIK3CA	KLK13	PDE3B	PDE3B
MCL1	NDOR1	PDE5A	PDE5A
BCL2L1	TMPRSS11E	MIF	MIF
BCL2L2	PRSS50	CTSB	CTSB
BCL2L10	KLK14	SELP	SELP
BCL2A1	KLK12	PIM1	MMP3
CRHR1	CELA2B	MMP3	CFB
CDK5R1	C1RL	CFB	CYP19A1
MAPK8	TYW1	CYP19A1	CMA1
CCR1	KLK15	CMA1	NQO2
APP	TMPRSS4	NQO2	CASP3
PTAFR	CELA2A	CASP3	AKR1C3
SCARB1	PRSS22	AKR1C3	CDK5R1
TDO2	TMPRSS3	CDK5R1	EPHB4
GRM4	TMPRSS5	EPHB4	PPARD
NMBR	PRSS27	PPARD	MMP8
TACR3	TMPRSS13	MMP8	IGLV2-8
IDO1	TMPRSS11B	IGLV2-8	PARP1
GABBR2	PRSS37	PARP1	MTHFD1
AURKA	PRSS58	MTHFD1	APCS
GSK3B	PRSS36	HSP90AA1	REN
KDR	PRSS40A	APCS	LGALS7
GSK3A	TMPRSS6	REN	LGALS7B
FGFR1	PRSS55	LGALS7	ANG
ERBB2	PRSS54	LGALS7B	NQO1
EGFR	PRSS33	ANG	SHBG
SRC	TMPRSS12	NQO1	BCAT2
MTOR	KLK9	SHBG	SPARC
PIK3CD	PRSS53	BCAT2	L3MBTL1
PRKDC	PRSS38	SPARC	DPP4
HCK	PRSS42P	L3MBTL1	PLG
PIK3CG	TMPRSS11A	DPP4	F7
PI4KB	OVCH1	PLG	KYAT1
GRK2	TMPRSS7	F7	LTA4H
MAPK10	PRSS48	KYAT1	PIK3CG
CA6	TMPRSS9	LTA4H	PDE4D
CA4	PRSS45P	PIK3CG	TGFBR2
CA5A	TMPRSS11F	PDE4D	PLA2G10
EDNRB	PRSS57	TGFBR2	FGFR1
EDNRA	CTRB2	PLA2G10	DAO
ADORA3	PRSS46P	FGFR1	TREM1
GLP1R	VKORC1	DAO	PNP
FLT1	ACHE	TREM1	FKBP1A
KIT	ADRB1	PNP	DDX6
EPHX1	ADRB2	FKBP1A	CTNNA1
OXTR	MAOA	DDX6	SNRPA
BACE1	MAOB	CTNNA1	AURKA
JAK3	PTGS1	BACE1	DAPK1
NTRK1	PTGS2	SNRPA	TYMP
JAK2	DPEP1	AURKA	AZGP1
STAT5A		CA2	PNPO
PKM		DAPK1	KIF5B
CASP7		TYMP	FAP
BDKRB1		AZGP1	CSNK2A1
IGF1R		PNPO	CTSD
INSR		KIF5B	ME2
CCKAR		FAP	B3GAT1
FBP1		CSNK2A1	ARF1
PARP1		CTSD	LDHB
CSF1R		ME2	CPB1
IMPDH2		B3GAT1	PLK1
AURKB		ARF1	C8G
CDK2		LDHB	CSNK1G2
SCN9A		CPB1	MTAP
STAT5B		PLK1	PDHB
CYP2D6		C8G	OTC
MAPK3		CSNK1G2	ITGAL
ASAH1		MTAP	HSD17B11
SLC6A3		PDHB	CTSV
PTGER3		OTC	ADH1B
PTK2B		ITGAL	HSPA8
PTGS2		HSD17B11	GSR
CASP1		CTSV	MMP12
LRRK2		ADH1B	CLPP
TGM2		KDR	PNMT
P2RX3		HSPA8	DHPS
CYP51A1		GSR	LCK
F13A1		MMP12	DHFR
DHODH		CLPP	Esr2
PYGL		PNMT	AKT1
CCR2		PPARG	AKR1C1
ALPL		DHPS	PAH
DYRK1A		LCK	CHIT1
ESR2		DHFR	HCK
KDM5C		Esr2	HMGCR
CXCR2		AKT1	CRAT
KDM4B		AKR1C1	HADH
KDM5B		PAH	PYGL
KDM4A		CHIT1	NUDT9
ACPP		HCK	PRDX2
AOC3		HMGCR	AMY1A
LGMN		CRAT	AMY1B
NR3C2		HADH	AMY1C
PGR		PYGL	IMPA1
CCNB3		NUDT9	BAG1
JAK1		PRDX2	PSPH
TYK2		AMY1A	LTF
NQO2		AMY1B	NR1I3
MAPK1		AMY1C	ADORA2A
NRP1		IMPA1	MET
BRS3		BAG1	FCAR
KCNE1		PSPH	C1R
KIF11		LTF	YARS1
CCNE2		NR1I3	BMP7
FDFT1		HSD11B1	EEA1
AKR1B1		ADORA2A	TTPA
SLC22A6		MET	MDM2
CA12		ESR2	CA7
CA9		FCAR	CA14
FABP4		C1R	NAAA
FABP3		YARS1	PRKCD
FABP5		BMP7	PRKCA
PPARD		EEA1	PTPN2
FFAR1		ADAM17	CTSL
FABP2		TTPA	PDE10A
HSD11B1		MDM2	GRM2
VDR			CCND1
NR1H4			CDK1
POLB			CCNE1
CDC25A			TSPO
AKR1B10			PTGER1
KCNJ1			GABRB3
F10			GABRA2
ITK			BCL2
ACHE			GPBAR1
GDA			PREP
MAP3K7			MAPK11
DNM1			ACE
SIGMAR1			P2RX7
SLC22A2			GABRG2
SLC47A1			ELOVL6
GRIN1			KCNA5
GRIN2A			PGGT1B
NISCH			TNFRSF1A
PPARG			SCN10A
PPARA			MEN1
PTGER2			TRPC6
CTSA			TRPC3
ITGB1			ELANE
ITGB7			TRPV4
PTGER4			HCRTR2
TBXAS1			TRPV1
MME			MAP3K8
CASP8			HCRTR1
SYK			TRPA1
AMPD2			SLC2A1
PDE6D			GRM5
IMPDH1			PTGDR2
PDE4D			SLC2A3
CCKBR			SLC2A2
PTGIR			ADORA1
AMPD3			ADORA2B
TYRO3			MMP9
THRA			MMP2
THRB			MMP7
CA1			RORC
AKT2			PABPC1
AKT1			ABL1
PTGIS			CCND3
CYP3A4			CAPN1
SERPINE1			SCN2A
GCGR			PTGES
AGTR2			PTGFR
MDM2			AGTR1
MMP12			TERT
MMP8			KCNN4
CYP2C9			VCP
CHEK1			MTNR1A
WEE1			MTNR1B
ADAMTS5			SLC6A9
MMP14			PDE4A
ITGAV			ALOX15
LIPC			PDE4C
HSD17B2			BAD
LIPG			PIK3CA
TYMS			MCL1
MMP1			BCL2L1
OPRM1			BCL2L2
HSP90AB1			BCL2L10
F11			BCL2A1
GIPR			CRHR1
ESR1			CCR1
PDE2A			APP
OPRD1			PTAFR
DPP4			SCARB1
CDK5			TDO2
NTRK2			GRM4
ITGA2B			NMBR
GRB2			TACR3
ENPP2			IDO1
CNR1			GABBR2
CNR2			GSK3B
FAAH			GSK3A
PRKCQ			ERBB2
SMYD2			MTOR
S1PR3			PIK3CD
F2R			PRKDC
S1PR1			PI4KB
SMO			GRK2
TLR4			CA6
CES2			CA4
REN			CA5A
PIK3CB			EDNRB
MAPK9			EDNRA
MET			ADORA3
HMGCR			GLP1R
CXCL8			FLT1
CFD			KIT
CAMK2D			EPHX1
NPY5R			OXTR
PIM1			JAK3
PFKFB3			NTRK1
PIM2			JAK2
BRD4			STAT5A
BRD2			PKM
BRD3			BDKRB1
PRCP			INSR
PLK1			CCKAR
NTRK3			FBP1
CREBBP			CSF1R
LCK			IMPDH2
SLC8A1			AURKB
SOAT1			SCN9A
AXL			STAT5B
MERTK			CYP2D6
ADA			MAPK3
PRKCZ			ASAH1
PSEN2			SLC6A3
DRD4			PTGER3
DRD3			PTK2B
PDPK1			PTGS2
HTR7			CASP1
TGFBR1			LRRK2
RAF1			TGM2
GPR88			P2RX3
BRAF			CYP51A1
CDC7			F13A1
GRM1			CCR2
HTR6			ALPL
CX3CR1			DYRK1A
PGK1			KDM5C
GCK			CXCR2
HDAC6			KDM4B
S1PR5			KDM5B
S1PR4			KDM4A
HDAC1			ACP3
ALOX5			AOC3
PTGDR			LGMN
LTB4R			CCNB3
MMP3			JAK1
DUSP3			TYK2
PTPN22			NRP1
CYP26A1			BRS3
TTR			KCNE1
SIRT1			CCNE2
DUSP23			FDFT1
DUSP15			SLC22A6
PTPN13			CA9
PTPN12			FABP3
PTPN9			FABP5
GALK1			FFAR1
IL1B			FABP2
MLNR			VDR
CPA1			POLB
LTA4H			CDC25A
PPP1CC			AKR1B10
LDHA			KCNJ1
HRH1			ITK
CCR3			ACHE
SLC6A4			GDA
CYP19A1			MAP3K7
FABP1			DNM1
SERPINA6			SIGMAR1
SHBG			SLC22A2
G6PD			SLC47A1
ADRB2			GRIN1
ADRB1			GRIN2A
ADRB3			NISCH
NPC1L1			PPARA
RORA			PTGER2
SSTR5			CTSA
DGAT1			ITGB1
DRD2			ITGB7
HTR2A			PTGER4
CD81			TBXAS1
DPP7			MME
TBXA2R			CASP8
XDH			SYK
CA13			AMPD2
MAOA			PDE6D
CA5B			IMPDH1
HSD17B3			CCKBR
CA3			PTGIR
GPR35			AMPD3
PDGFRB			TYRO3
FLT4			THRA
PTK2			AKT2
CSNK2A1			PTGIS
PLK4			CYP3A4
TEK			SERPINE1
EPHB4			GCGR
HSPA1A			AGTR2
NUAK1			CYP2C9
SQLE			WEE1
FGR			ADAMTS5
LYN			MMP14
GSR			ITGAV
SRD5A1			LIPC
PLAUR			HSD17B2
NFKB1			LIPG
AKR1C3			MMP1
AKR1C1			OPRM1
FYN			HSP90AB1
PTGS1			F11
SCD			GIPR
PTPN6			PDE2A
TOP1			OPRD1
ALOX12			CDK5
PTPRF			NTRK2
NOS2			ITGA2B
SRD5A2			GRB2
PLA2G1B			ENPP2
CDC25B			CNR1
SLC22A12			CNR2
NR3C1			FAAH
ACP1			PRKCQ
PTPN11			SMYD2
NR1H3			S1PR3
PRKCH			F2R
RXRB			S1PR1
HSD11B2			SMO
ITGAL			TLR4
CYP26B1			CES2
CTSG			PIK3CB
CYP17A1			MAPK9
SLC16A1			CXCL8
IL6			CAMK2D
GLUL			NPY5R
HTR2B			PFKFB3
ADRA2B			PIM2
HNF4A			BRD4
PLA2G4A			BRD2
RORB			BRD3
FFAR4			PRCP
DAGLA			NTRK3
RBP4			CREBBP
OXER1			SLC8A1
TRPM8			SOAT1
BCHE			AXL
PRKAG1			MERTK
TOP2A			ADA
			PRKCZ
			PSEN2
			DRD4
			DRD3
			HTR7
			RAF1
			GPR88
			BRAF
			CDC7
			GRM1
			HTR6
			CX3CR1
			PGK1
			GCK
			HDAC6
			S1PR5
			S1PR4
			HDAC1
			ALOX5
			PTGDR
			LTB4R
			DUSP3
			PTPN22
			CYP26A1
			SIRT1
			DUSP23
			DUSP15
			PTPN13
			PTPN12
			PTPN9
			GALK1
			IL1B
			MLNR
			CPA1
			PPP1CC
			LDHA
			HRH1
			CCR3
			SLC6A4
			FABP1
			SERPINA6
			G6PD
			ADRB2
			ADRB1
			ADRB3
			NPC1L1
			SSTR5
			DGAT1
			DRD2
			HTR2A
			CD81
			DPP7
			TBXA2R
			XDH
			CA13
			MAOA
			CA5B
			HSD17B3
			CA3
			GPR35
			PDGFRB
			FLT4
			PTK2
			PLK4
			TEK
			HSPA1A
			NUAK1
			SQLE
			FGR
			LYN
			SRD5A1
			PLAUR
			NFKB1
			FYN
			PTGS1
			SCD
			PTPN6
			TOP1
			ALOX12
			PTPRF
			NOS2
			SRD5A2
			PLA2G1B
			CDC25B
			SLC22A12
			NR3C1
			ACP1
			NR1H3
			PRKCH
			RXRB
			HSD11B2
			CYP26B1
			CTSG
			CYP17A1
			SLC16A1
			IL6
			GLUL
			HTR2B
			ADRA2B
			HNF4A
			PLA2G4A
			RORB
			FFAR4
			DAGLA
			RBP4
			OXER1
			TRPM8
			PRKAG1
			TOP2A
			CDK4
			CCNB1
			GABRA3
			FNTB
			GABBR1
			CCNA1
			KCNQ1
			GRIN2B
			ITGA4
			ITGB3
			PSENEN
			ICAM1
			PRKAB1
			GABRA1
			GABRA5
			GABRA6
			NCSTN
			ITGB2
			PRKAA2
			CCND2
			CCNB2
			APH1A
			PSEN1
			APH1B
			PRSS38
			PRSS37
			PRSS46P
			MASP2
			TMPRSS2
			KLK10
			TMPRSS11D
			KLK8
			HP
			HPR
			F9
			F12
			PLAU
			PLAT
			PPY
			KLKB1
			CAT
			PROC
			TP53
			CFI
			HPN
			C2
			KLK1
			KLK3
			PRSS1
			CELA2A
			CELA2B
			LPA
			CELA3B
			CELA3A
			C1S
			GZMB
			ACR
			GZMA
			HGF
			POR
			DPEP1
			CTRB1
			KLK2
			AZU1
			GZMH
			PROZ
			PRTN3
			MST1
			NOS1
			PRSS3
			CTRL
			MASP1
			KLK7
			GZMK
			GZMM
			PRSS12
			TMPRSS3
			NANOS2
			NANOS3
			TMPRSS15
			HGFAC
			STK4
			HABP2
			TPSAB1
			PRSS8
			PRSS53
			PRSS36
			CTRB2
			GLYAT
			PRSS54
			PRSS55
			PRSS57
			TMPRSS11A
			TMPRSS11F
			PRSS45P
			PRSS48
			OVCH1
			TMPRSS7
			TMPRSS9
			PRSS42P
			TMPRSS11B
			TMPRSS12
			TMPRSS6
			PRSS58
			PRSS33
			NANOS1
			KLK6
			CTRC
			FAM110A
			VKORC1
			PRSS27
			TMPRSS13
			TPSD1
			PRSS22
			KLK15
			TMPRSS5
			TPSG1
			TMPRSS4
			TYW1
			C1RL
			KLK14
			MTRR
			KLK11
			NDOR1
			PRSS50
			KLK9
			KLK12
			KLK13
			TMPRSS11E
			CELA1
			KLK5
			KLK4
			CORIN
			ST14
			PRSS21

## Sheet: The predicted target genes of p
Table S2-2:The predicted target genes of pneumonia
CTD target name	DisGeNET target name	GeneCards target name	Total target name
CCL24	CRPPA	SFTPC	CCL24
MASP2	ODAD3	MUC5B	MASP2
TLR4	RTL1	SFTPA1	TLR4
CCRL2	CLCA1	SFTPA2	CCRL2
IKBKB	HACD1	CRP	IKBKB
PLSCR1	MCIDAS	IL6	PLSCR1
DEFB4A	SGK1	PARN	DEFB4A
TMPRSS2	CCL24	TNF	TMPRSS2
LIAS	LGALS9	LACTB	LIAS
IL33	MASP2	IL10	IL33
F8	TLR4	CXCL8	F8
OAS1	PSMD12	ABCA3	OAS1
AGT	AGRP	ELANE	AGT
TGFB1	WWP2	CD40LG	TGFB1
POMC	PIK3CD	IFNG	POMC
TNF	TRAF5	SFTPD	TNF
IFNG	MEIS1	TERT	IFNG
IL1B	PES1	RTEL1	IL1B
IL2RA	CXCR6	TLR2	IL2RA
CRP	CCL21	TLR4	CRP
PF4	CCN1	MPO	PF4
CXCL10	CCL22	IL1B	CXCL10
CSF2	SOCS2	MBL2	CSF2
ITGB2	SOCS3	IL17A	ITGB2
IL4	PTGES	CSF3	IL4
IL6	TERT	SFTPB	IL6
HCK	TNFRSF13B	IL4	HCK
CXCL1	AIM2	ALB	CXCL1
HMOX1	GIPC1	FBF1	HMOX1
PARP1	IKBKB	CCL2	PARP1
CSF3	PLD2	ACE	CSF3
CXCL8	AREL1	TLR5	CXCL8
CCL3	PER2	ACE2	CCL3
SPP1	CHUK	ADA	SPP1
ACE	ANGPT2	CHAT	ACE
IL7	DEFB4A	ATP11A	IL7
CCL4	ATXN7	MASP2	CCL4
CCL2	SIVA1	CCL3	CCL2
IL1R1	FOXN1	CD8A	IL1R1
IL2RB	TLR3	IL13	IL2RB
MUC1	CLOCK	IL5	MUC1
ABO	SOCS1	CFTR	ABO
SELE	MEFV	SERPINA1	SELE
EGR1	ZBTB24	CSF2	EGR1
TNFRSF1A	MAP3K7	IL18	TNFRSF1A
TNFRSF1B	KLF4	STAT3	TNFRSF1B
IL10	TNFSF12	CD4	IL10
CXCR2	FOXO3	CCL5	CXCR2
MAPK3	TNFSF14	GPT	MAPK3
IL1R2	BUD23	CXCL10	IL1R2
MAPK1	TRAF3IP2	HMOX1	MAPK1
CASP1	CD5L	DSP	CASP1
TYK2	CXCL13	DHPS	TYK2
CD40LG	PRKN	TREM1	CD40LG
CCR1	PLXNC1	FAM13A	CCR1
IL13	NPHS1	DPP9	IL13
NOS2	TLR5	STN1	NOS2
BSG	TLR2	STON1	BSG
AHR	MSC	MYD88	AHR
IL6ST	PLA2G6	NEU1	IL6ST
CCR2	HPGDS	HMGB1	CCR2
CXCL5	CCDC22	DEFB4A	CXCL5
IFNAR2	SH2D1A	PIK3C2A	IFNAR2
CXCR3	BRD4	ITGAM	CXCR3
CCL11	SMPD2	CCL11	CCL11
CCR6	PPP1R11	CXCL1	CCR6
CCR9	RNGTT	MUC1	CCR9
NANOS2	FCGR3B	TYK2	NANOS2
IL2	AOC2	BTK	IL2
CX3CL1	ICOSLG	TLR3	CX3CL1
CCL20	PPP6R2	TGFB1	CCL20
CCL8	SEMA7A	IFIH1	CCL8
CCL7	NR1I2	DHFR	CCL7
ATP11A	PSIP1	TNFRSF13B	ATP11A
IL5RA	OFD1	CD19	IL5RA
BTK	TRPA1	SCGB1A1	BTK
CXCL9	GRAP2	MMP9	CXCL9
IL10RB	ZMYND10	NFKB1	IL10RB
FUT2	PIAS1	LBP	FUT2
IL18	SEC14L2	RAG1	IL18
MYLK	TM7SF2	SLPI	MYLK
IL17A	PDE5A	CXCL2	IL17A
UGCG	JTB	CXCR2	UGCG
ABCF1	TRPM2	CCL22	ABCF1
CCL17	SLIT2	TNFRSF13C	CCL17
SIRT1	S1PR2	AVP	SIRT1
CCL19	RTN3	HLA-B	CCL19
MYD88	KLHL2	ADM	MYD88
SGPP1	CELF2	DOCK8	SGPP1
ACE2	ATG7	CXCL5	ACE2
BCL11A	TNFRSF6B	PRF1	BCL11A
CD209	AHSA1	IL2	CD209
LZTFL1	SGPL1	CYBB	LZTFL1
TMPRSS4	CLDN7	MMP12	TMPRSS4
TMEM106B	ABCA1	C3	TMEM106B
ICAM5	SLC2A10	CR2	ICAM5
	GGPS1	IL22	SFTPC
	IL33	NSMCE3	MUC5B
	CLDN1	SERPINB1	SFTPA1
	GAS8	FCGR2A	SFTPA2
	MT-CYB	RAG2	PARN
	DHFR	C5AR1	LACTB
	GSR	CCRL2	ABCA3
	MT-CO1	CCR6	ELANE
	MT-CO2	PGM3	SFTPD
	CP	CD79A	TERT
	F8	CTSB	RTEL1
	PNP	IL2RG	TLR2
	GOT2	CCL7	MPO
	EGFR	NLRC4	MBL2
	F2	IRAK4	SFTPB
	HP	IL7R	ALB
	HPR	HLA-A	FBF1
	CFD	NCF1	TLR5
	PLG	EGFR	ADA
	PLAU	CYBA	CHAT
	PLAT	NCF2	CD8A
	CFB	PIK3CD	IL5
	REN	IFNB1	CFTR
	ADA	CXCR4	SERPINA1
	SERPINA1	LRBA	STAT3
	AGT	PRTN3	CD4
	C3	LAMC2	CCL5
	TIMP1	NLRP3	GPT
	CST3	CFH	DSP
	KNG1	PTPRC	DHPS
	FOS	F3	TREM1
	EGF	SP110	FAM13A
	TGFA	CFI	DPP9
	TGFB1	JAK3	STN1
	AVP	HLA-DRB1	STON1
	POMC	ELN	NEU1
	CALCA	TIMP1	HMGB1
	VIP	ICAM1	PIK3C2A
	TNF	NFKB2	ITGAM
	IFNA1;	MMP7	TLR3
	IFNB1	IL1RN	IFIH1
	IFNG	ICOS	DHFR
	IL1A	CCL18	TNFRSF13B
	IL1B	HSPD1	CD19
	EPO	RNASE3	SCGB1A1
	IL2RA	RAC1	MMP9
	HLA-DQA2	CD27	NFKB1
	HLA-DRB1	USB1	LBP
	APOA1	IL2RB	RAG1
	APOE	PAFAH1B1	SLPI
	FGG	CD79B	CXCL2
	CRP	IGHM	CCL22
	AMBP	CCL4	TNFRSF13C
	TTR	IL7	AVP
	ALB	F2	HLA-B
	PF4	CLEC7A	ADM
	CXCL10	SERPINA3	DOCK8
	TFRC	IFNA1;	PRF1
	HPX	CD274	CYBB
	ESR1	CD14	MMP12
	SLPI	KPTN	C3
	VTN	BLNK	CR2
	CAT	PPARG	IL22
	PLA2G1B	LIG4	NSMCE3
	PROC	ZAP70	SERPINB1
	CSF2	IKBKG	FCGR2A
	NR3C1	STAT5B	RAG2
	SOD2	NPC2	C5AR1
	HRG	DOP1A	PGM3
	MAS1	CALCA	CD79A
	S100B	CALCA	CTSB
	VWF	SERPINE1	IL2RG
	SHBG	IGF1	NLRC4
	HLA-DPB1	HLA-DQB1	IRAK4
	ERBB2	TP53	IL7R
	TP53	CCR4	HLA-A
	HSPB1	NOCT	NCF1
	CYP1A1	CNOT6	EGFR
	TYMS	FOXP3	CYBA
	CYBB	PLA2G6	NCF2
	IGF1	ACTC1	PIK3CD
	ARG1	CCL17	IFNB1
	ITGB2	MUC5AC	CXCR4
	IL4	CYBC1	LRBA
	IL5	ATM	PRTN3
	SERPINE1	TMPRSS2	LAMC2
	SERPING1	DCLRE1C	NLRP3
	CFI	INS	CFH
	MPO	FN1	PTPRC
	CYP1A2	ENTREP2	F3
	CYP2E1	MID1	SP110
	IL6	MPG	CFI
	EDN1	IL1A	JAK3
	ICAM1	ICOSLG	HLA-DRB1
	JUN	VEGFA	ELN
	SERPIND1	DNAH11	TIMP1
	UROD	PLG	ICAM1
	BCHE	CXCR3	NFKB2
	GLA	WAS	MMP7
	S100A9	IGLL1	IL1RN
	CD2	NOS3	ICOS
	CEACAM5	NANOS3	CCL18
	ITGAV	PNP	HSPD1
	CALCA	PPY	RNASE3
	GPX1	IL21R	RAC1
	P4HB	TLR6	CD27
	FES	C4B	USB1
	ANXA2	TCF3	PAFAH1B1
	PRSS2	TCF7L1	CD79B
	ADRB2	ASAH1	IGHM
	APRT	ITGB2	F2
	SFTPB	PLAT	CLEC7A
	THBS1	TOLLIP	SERPINA3
	MSMB	IL6ST	IFNA1;
	CD55	NCKAP1L	CD274
	NR3C2	POLA1	CD14
	ELANE	SBDS	KPTN
	MMP2	RAC2	BLNK
	MMP3	LTF	PPARG
	CTSG	UNC119	LIG4
	LPA	SHH	ZAP70
	CD14	VCAM1	IKBKG
	PTPRC	B2M	STAT5B
	CFH	AMH	NPC2
	FCGR3A	MIF	DOP1A
	ITGA5	NBN	CALCA
	VIM	TBX1	SERPINE1
	KRT19	TNC	IGF1
	ANXA5	IL3	HLA-DQB1
	STS	SRP54	TP53
	ROS1	IL2RA	CCR4
	GSTP1	FASLG	NOCT
	CXCL1	CHI3L1	CNOT6
	HMGB1	ATP12A	FOXP3
	PAEP	MTHFD1	PLA2G6
	GSTM1	CARD11	ACTC1
	HMOX1	TRIM21	MUC5AC
	CSF1	FURIN	CYBC1
	SCT	PKD1	ATM
	LCT	PRKD1	DCLRE1C
	PARP1	CXCL9	INS
	ALOX5	CD247	FN1
	CSF3	NKX2-1	ENTREP2
	SAA1	TGIF1	MID1
	SAA2	IKZF1	MPG
	ADORA3	JUN	IL1A
	HSPA1A	SMPD1	ICOSLG
	HSPA1B	IGHE	VEGFA
	GZMB	ATP4A	DNAH11
	CXCL8	NPC1	PLG
	CCL3	CHD7	WAS
	RNASE2	IL1R1	IGLL1
	COX8A	EXOSC10	NOS3
	GAA	GAPDH	NANOS3
	AR	GUSB	PNP
	RARA	CD3D	PPY
	HLA-C	CR1	IL21R
	BCL2	PIK3R1	TLR6
	SPP1	MAPK3	C4B
	TXN	DOCK8-AS1	TCF3
	CTSA	NKX2-5	TCF7L1
	PRKAR1A	CTLA4	ASAH1
	TFPI	MS4A1	PLAT
	CD28	CDH2	TOLLIP
	HSPD1	TNFSF13B	NCKAP1L
	RARB	MMP8	POLA1
	MBL2	HDAC9	SBDS
	ERG	CREBBP	RAC2
	VDR	PRKCD	LTF
	SCGB1A1	COL4A5	UNC119
	SFTPC	COL4A6	SHH
	MS4A1	TTC7A	VCAM1
	FCGR1A	ZIC2	B2M
	FCGR2A	WDR19	AMH
	GZMA	NOD1	MIF
	BMP4	PDGFB	NBN
	RNASE3	FOXN1	TBX1
	ACE	AGER	TNC
	IL7	RNF168	IL3
	CCL4	KMT2D	SRP54
	BMP1	HLA-DQA1	FASLG
	CCL2	PTCH1	CHI3L1
	CCL5	EP300	ATP12A
	CFTR	TAF1	MTHFD1
	VCAN	DNAJC21	CARD11
	ITGA4	IFNAR1	TRIM21
	ACP5	IL12RB1	FURIN
	OSM	CD81	PKD1
	F3	GBA1	PRKD1
	HLA-E	SPP1	CD247
	SLC5A1	SGPP1	NKX2-1
	SELL	MTUS1	TGIF1
	MIF	MTUS2	IKZF1
	HGF	SLC35C1	JUN
	FDPS	SREBF1	SMPD1
	PLA2G2A	ACTA1	IGHE
	INSRR	NCF4	ATP4A
	IL1R1	HP	NPC1
	MMP9	IFNGR1	CHD7
	IL2RB	DISP1	EXOSC10
	IDO1	AFF4	GAPDH
	LIF	DCX	GUSB
	ETS2	MTOR	CD3D
	FABP4	AKT1	CR1
	AKR1B1	MRC1	PIK3R1
	RAC2	PURA	DOCK8-AS1
	IL9	CD69	NKX2-5
	IFNGR1	IRF2BP2	CTLA4
	CD19	FGF2	MS4A1
	FOSL1	LTA	CDH2
	ELN	ERCC6	TNFSF13B
	CD46	ERCC6	MMP8
	VEGFA	MMP2	HDAC9
	RAG1	GAS1	CREBBP
	MUC1	SIX3	PRKCD
	ALOX15	STIL	COL4A5
	NPR1	ALOX5	COL4A6
	CD44	RYR1	TTC7A
	SELP	HIF1A	ZIC2
	ITGB4	IGBP1	WDR19
	ANK1	MMP3	NOD1
	PECAM1	NOS1	PDGFB
	CTLA4	NANOS1	FOXN1
	POR	EFL1	AGER
	CRISP2	TNFSF12	RNF168
	FER	S100A1	KMT2D
	IL7R	CXCR1	HLA-DQA1
	IFNAR1	HABP2	PTCH1
	PRKCA	TLR9	EP300
	JUNB	NOD2	TAF1
	SMPD1	TNFRSF11A	DNAJC21
	JUND	MMP1	IFNAR1
	LGALS3	PLOD1	IL12RB1
	ALOX12	SELENON	CD81
	EGR1	REN	GBA1
	IL1RN	KCTD11	MTUS1
	SDC1	MAPK1	MTUS2
	ATF3	KDM6A	SLC35C1
	VCAM1	P4HTM	SREBF1
	TNNI3	CXCL12	ACTA1
	TNFRSF1A	HFE	NCF4
	TRIM21	LMNB1	HP
	AOC1	IGHG2	IFNGR1
	CEL	IL9	DISP1
	NFKB1	HAX1	AFF4
	CXCL2	NTRK1	DCX
	NCF2	CASP3	MTOR
	FST	EXTL3	AKT1
	PI3	SAMD9	MRC1
	CR2	CD3E	PURA
	CHRM3	EPRS1	CD69
	TNFRSF1B	NFIX	IRF2BP2
	TAC1	TF	FGF2
	ATP4A	GLI2	LTA
	ITGAX	FGF8	ERCC6
	NTF3	CDON	MMP2
	IL11	DLL1	GAS1
	CYP2B6	TDGF1	SIX3
	C4BPB	NODAL	STIL
	RASA1	FOXH1	ALOX5
	S1PR1	CLPB	RYR1
	FPR1	CCDC40	HIF1A
	TNFAIP3	SYK	IGBP1
	SAT1	FIP1L1	MMP3
	C5AR1	AP3B1	NOS1
	TBXA2R	IRF3	NANOS1
	FGF7	BCL2	EFL1
	RYR1	IRF9	TNFSF12
	BMP6	PDCD1	S100A1
	IL10	GLB1	CXCR1
	PRKACG	TLR1	HABP2
	CCNO	CCR7	TLR9
	NR4A1	NPPB	NOD2
	MMP8	C2	TNFRSF11A
	MRC1	FAM124A	MMP1
	PTGS1	RASAL3	PLOD1
	S100A1	LEP	SELENON
	JAK1	FCGR3B	REN
	TNFSF4	PDGFRB	KCTD11
	BDNF	SMARCD2	KDM6A
	GATA3	SIRT1	P4HTM
	FCAR	PLAU	CXCL12
	GPT	SRP19	HFE
	DNASE1	IL15	LMNB1
	CXCR2	BCHE	IGHG2
	FPR2	CAV1	IL9
	GRK2	F5	HAX1
	EDNRA	HLA-DPB1	NTRK1
	PTAFR	TLR7	CASP3
	ACKR3	TPM3	EXTL3
	F2R	SRC	SAMD9
	LAMA1	TGFB2	CD3E
	FAS	GFI1	EPRS1
	CTSS	SETBP1	NFIX
	CD40	CARMIL2	TF
	NFKBIA	CDH1	GLI2
	PTX3	FZR1	FGF8
	ZFP36	SCNN1A	CDON
	MAPK3	GALNS	DLL1
	DPP4	LAMTOR2	TDGF1
	PDE4A	DNAAF2	NODAL
	CFP	IDS	FOXH1
	IL1R2	SNCA	CLPB
	AOAH	KNSTRN	CCDC40
	MAPK1	SERPINH1	SYK
	GRN	EDN1	FIP1L1
	HSD11B1	PLAUR	AP3B1
	TNFRSF8	IL33	IRF3
	ADORA2A	PEPD	BCL2
	ADORA2B	DNAI2	IRF9
	CCN2	DDR2	PDCD1
	COL4A5	NME5	GLB1
	CASP1	CFAP410	TLR1
	NOS3	ODAD1	CCR7
	CD40LG	IGKC	NPPB
	AQP1	TNFRSF1A	C2
	DDT	GIPC1	FAM124A
	PEBP1	NOTCH2NLC	RASAL3
	MIP	SELL	LEP
	TSPO	PECAM1	FCGR3B
	GSTT1	AASS	PDGFRB
	SERPINB1	TONSL	SMARCD2
	NTS	PTGS2	PLAU
	CPS1	POSTN	SRP19
	SDC4	TLL1	IL15
	AKT1	C1QBP	BCHE
	AKT2	PIGR	CAV1
	IL2RG	GSTM1	F5
	FCGR2B	NHLRC1	HLA-DPB1
	CCR1	SLC6A3	TLR7
	CCR7	CD34	TPM3
	CXCR5	ELP1	SRC
	SLC8A1	MT-CYB	TGFB2
	LSP1	CCR5	GFI1
	CD80	SMARCE1	SETBP1
	SDC2	ARID1B	CARMIL2
	CD68	SMARCA2	CDH1
	EPHX2	GNPTAB	FZR1
	HSPA4	VPS33A	SCNN1A
	CNR2	ALG12	GALNS
	CTNNB1	DZIP1L	LAMTOR2
	IL13	SPECC1L	DNAAF2
	NOS2	SOD1	IDS
	PHB1	RHOA	SNCA
	SERPINB6	FGFR1	KNSTRN
	SFTPD	MFI	SERPINH1
	ADM	IDH1	EDN1
	PTGS2	LAT	PLAUR
	RORA	TK2	PEPD
	PTGER4	SMC1A	DNAI2
	THBS2	GSN	DDR2
	TIMP3	WIPF1	NME5
	MYH11	KAT6A	CFAP410
	AHR	PDGFA	ODAD1
	CHI3L1	COL11A2	IGKC
	FLT3	ALMS1	GIPC1
	PPARG	B3GALT6	NOTCH2NLC
	ZEB1	WDR1	SELL
	BRCA1	DEFA1	PECAM1
	ITGAE	FBLN5	AASS
	RPS19	KCNIP1	TONSL
	PLA2G5	CD1B	PTGS2
	CUX1	PIK3CG	POSTN
	MMP12	AGT	TLL1
	IL6ST	MSH3	C1QBP
	VHL	RAB7A	PIGR
	STAT3	COPA	GSTM1
	IL15	TBX4	NHLRC1
	PMEL	KMT2A	SLC6A3
	LEP	EEF1A1	CD34
	BCL6	DKC1	ELP1
	CD200	CYP1A1	MT-CYB
	RGS2	ACP5	CCR5
	WNT5A	H2AC18	SMARCE1
	PTGDS	CCN2	ARID1B
	MAP3K8	FAS	SMARCA2
	CCR2	FASN	GNPTAB
	CD86	PANK2	VPS33A
	STAT1	AK2	ALG12
	PIK3CA	SETD2	DZIP1L
	PIK3CB	LONP1	SPECC1L
	MTOR	EPM2A	SOD1
	CASP3	EPM2A	RHOA
	LRPPRC	THBD	FGFR1
	WAS	TAC1	MFI
	CDKN2A	UBB	IDH1
	PRCP	IL17RA	LAT
	CXCL5	MYL2	TK2
	ECE1	SLC11A1	SMC1A
	PTGER3	CD1A	GSN
	MCAM	CANX	WIPF1
	CTSK	DNMT3B	KAT6A
	ZAP70	CLEC1A	PDGFA
	SYK	CDCA7L	COL11A2
	NAMPT	SRPRA	ALMS1
	CHRNA4	RNASE2	B3GALT6
	NKX2-1	LY75	WDR1
	MMP13	TTR	DEFA1
	MAPK8	SMARCA4	FBLN5
	CRK	CASP1	KCNIP1
	NOTCH1	VTN	CD1B
	BDKRB1	OGA	PIK3CG
	PLA2G4A	MAPK8	MSH3
	P2RY1	PPP1CA	RAB7A
	FASLG	MYH7	COPA
	CXCL12	PTAFR	TBX4
	PREP	COL3A1	KMT2A
	GCLC	TSC2	EEF1A1
	GCLM	IRF6	DKC1
	PCP4	FIG4	CYP1A1
	NMU	STAG2	ACP5
	PIK3CG	ARG1	H2AC18
	NR2C2	EPX	CCN2
	SLC11A2	SERPINC1	FAS
	DHPS	ARSB	FASN
	ALDH7A1	PDHA1	PANK2
	SARS1	CSPP1	AK2
	CXCR3	KIAA0586	SETD2
	GPR15	HGF	LONP1
	ACADVL	SOD2	EPM2A
	PGF	TECPR2	THBD
	FLT3LG	FMO3	TAC1
	RANBP2	KCNJ6	UBB
	CAMP	LTBP1	IL17RA
	LIG4	SIAH1	MYL2
	ENTPD1	EFEMP2	SLC11A1
	VASP	FBXW7	CD1A
	TNFSF10	STK36	CANX
	LRBA	CAVIN1	DNMT3B
	BRCA2	PKP1	CLEC1A
	RENBP	TBCD	CDCA7L
	MECP2	WDR35	SRPRA
	CCL11	MED25	RNASE2
	CCR3	MED9	LY75
	CCR4	ORC6	TTR
	CCR6	GAS8	SMARCA4
	CCR8	PKHD1	VTN
	CCR9	FCHO1	OGA
	JAK3	HYDIN	MAPK8
	FOSB	ZBTB7A	PPP1CA
	HCCS	CCDC39	MYH7
	EMP1	ODAD2	PTAFR
	SLC12A2	ZNFX1	COL3A1
	AQP5	DRC1	TSC2
	VCP	CRNN	IRF6
	MFAP1	CD1E	FIG4
	F2RL1	PMM2	STAG2
	AQP4	ITGA7	ARG1
	CCL18	BLM	EPX
	RAG2	CARD9	SERPINC1
	WNT4	CSF1	ARSB
	CFAP298	PIGA	PDHA1
	CLDN2	ATP6V0A1	CSPP1
	TIRAP	CRLF1	KIAA0586
	NLRP6	SLC25A24	HGF
	NLRP12	PIGN	SOD2
	DNAJB13	MBD4	TECPR2
	CD81	MED1	FMO3
	IL2	ITGAL	KCNJ6
	CDC42	BSG	LTBP1
	SRP54	IGHV4-38-2	SIAH1
	CXCR4	CD1D	EFEMP2
	RAP1B	KRT18	FBXW7
	NPC2	HACD1	STK36
	RAC1	CCL24	CAVIN1
	ACTA1	CP	PKP1
	ADAM8	LTBP2	TBCD
	SLC35A1	LTBP3	WDR35
	CX3CL1	TSC1	MED25
	ADAM17	CACNA1C	MED9
	CCL20	TLR10	ORC6
	CCL8	DOCK2	GAS8
	CCL7	CFB	PKHD1
	LCN2	STING1	FCHO1
	S100A12	CASP8	HYDIN
	HAMP	SMARCB1	ZBTB7A
	DCD	IL1RAPL2	CCDC39
	HTRA3	AGTR2	ODAD2
	TNFAIP6	BPI	ZNFX1
	MUC5AC	SPARC	DRC1
	MPP1	GCLC	CRNN
	CDK16	PTEN	CD1E
	NFKB2	RSPH4A	PMM2
	CD83	ZBTB24	ITGA7
	RUNX1	SCNN1B	BLM
	IL5RA	SCNN1G	CARD9
	MS4A2	FCGR3A	CSF1
	FABP5	S100A9	PIGA
	CAP1	CSF2RB	ATP6V0A1
	TAGLN	TBC1D24	CRLF1
	NAAA	MSX1	SLC25A24
	ID2	TRPV1	PIGN
	IRF8	GREM1	MBD4
	GHRHR	APOE	MED1
	TEK	LY96	ITGAL
	FKBP4	S100A12	IGHV4-38-2
	MUC2	COL1A1	CD1D
	CAV1	SSB	KRT18
	CFHR1	MASP1	HACD1
	PRKCD	ELP6	CP
	PTPN11	PRL	LTBP2
	REG3A	PBX1	LTBP3
	BTK	CAMP	TSC1
	GABPA	CHAMP1	CACNA1C
	CXCL9	PLCG2	TLR10
	DPT	HSPA5	DOCK2
	SPAG1	MAN2B1	CFB
	BAX	TREX1	STING1
	MCL1	FCN2	CASP8
	FOXM1	IL4R	SMARCB1
	IL10RB	EPHX1	IL1RAPL2
	SSRP1	CD55	AGTR2
	HSPA14	TNFRSF8	BPI
	BST1	GATA6	SPARC
	FUT2	CFP	GCLC
	ARHGEF5	VDAC1	PTEN
	FSTL1	TIMM8A	RSPH4A
	FOXF1	NADK2	ZBTB24
	NFATC3	HTRA1	SCNN1B
	HSPB3	APP	SCNN1G
	TRAF1	CTSG	FCGR3A
	KLF10	TSLP	S100A9
	AIMP2	CD1C	CSF2RB
	PRDX4	OFD1	TBC1D24
	ATM	TBX20	MSX1
	SGCG	IL6R	TRPV1
	PLD1	MAPT	GREM1
	UNC119	GRP	APOE
	NFATC2	LGALSL	LY96
	TCIRG1	CYP21A2	S100A12
	ASAH1	HLA-C	COL1A1
	RIPK1	PPARA	SSB
	IRF5	CTNNB1	MASP1
	LAMC2	G6PD	ELP6
	PDE7A	SLC17A5	PRL
	CUX1	GSTP1	PBX1
	IL16	ARX	CAMP
	CIRBP	IL21	CHAMP1
	BAAT	CD80	PLCG2
	IL18	YWHAE	HSPA5
	SELPLG	LGALS3	MAN2B1
	GAS6	ITGA4	TREX1
	BECN1	POMC	FCN2
	NBR1	KLF4	IL4R
	CASP8	KRAS	EPHX1
	SART3	BMP6	CD55
	POSTN	JAK1	TNFRSF8
	P2RY6	PABPN1	GATA6
	NCF4	LYZ	CFP
	AGER	SELE	VDAC1
	PLCL1	AGTR1	TIMM8A
	PDCD1	GATA4	NADK2
	PTPA	MYH6	HTRA1
	IRF4	LAMA3	APP
	TTF1	TCIRG1	CTSG
	ANGPT1	MTM1	TSLP
	SAFB	FANCF	CD1C
	SHH	FOCAD	OFD1
	FCN2	TNFRSF25	TBX20
	LTB4R	VEGFD	IL6R
	MYLK	SNRNP70	MAPT
	ADIPOQ	WDR45	GRP
	HSPB2	LIPK	LGALSL
	NFE2L2	FER	CYP21A2
	MAPK14	PI3	HLA-C
	IL17A	TPM2	PPARA
	ACKR1	ARID1A	CTNNB1
	C3AR1	MAP3K20	G6PD
	FXN	SMARCC2	SLC17A5
	OCLN	DPF2	GSTP1
	FSCN1	SOX4	ARX
	HIF1A	SMARCD1	IL21
	MIA	ARID2	CD80
	FOXD1	SOX11	YWHAE
	CYP2A13	GRHL3	LGALS3
	DECR1	PSMB8	ITGA4
	UGCG	TNNI3	KLF4
	AOC3	AR	KRAS
	IMMT	EDNRA	BMP6
	DUOXA1	TOP1	JAK1
	MICA	PSEN1	PABPN1
	HYDIN	C4A	LYZ
	CCDC40	FA2H	AGTR1
	DNAL1	HEXA	GATA4
	MPPE1	CD86	MYH6
	SETMAR	NAGLU	LAMA3
	SMUG1	IL23A	TCIRG1
	MAP3K19	CCL26	MTM1
	ZC3H12A	CITED2	FANCF
	ODAD2	NFE2L2	FOCAD
	SFRP5	CD209	TNFRSF25
	ARTN	CD36	VEGFD
	RSPH4A	TRAF6	SNRNP70
	TUT7	CD40	WDR45
	BTBD8	CD276	LIPK
	CD276	ATP6V1B2	FER
	IL31	CSF2RA	PI3
	CLEC6A	SDHD	TPM2
	LAIR1	TFG	ARID1A
	SIGIRR	SNAP29	MAP3K20
	PLEKHA7	PTCD3	SMARCC2
	NIPBL	LRIF1	DPF2
	TNFAIP8L2	MYO1H	SOX4
	TRIM65	TINF2	SMARCD1
	MOXD1	DNAH5	ARID2
	SPESP1	PMPCA	SOX11
	IL27RA	INPP5E	GRHL3
	PRSS55	NIPBL	PSMB8
	LCLAT1	KRT10	TNNI3
	CLEC9A	TNXB	AR
	MPRIP	STAT1	EDNRA
	RNF19B	FGF7	TOP1
	NBEAL2	MAPK14	PSEN1
	PHLPP2	LCN2	C4A
	MIR17HG	OLR1	FA2H
	MTSS2	SOD3	HEXA
	SND1	BDNF	CD86
	MARK2	FKTN	NAGLU
	TRPM8	EGF	IL23A
	PIWIL4	GZMB	CCL26
	PIGW	LIF	CITED2
	RSPH3	DUOX2	NFE2L2
	OSTM1	XIAP	CD36
	TRIM69	DCN	TRAF6
	DNAAF11	CCR2	CD40
	DNAAF5	DCTN1	CD276
	PDPN	ACADVL	ATP6V1B2
	TICAM1	CAT	CSF2RA
	ARID3B	GLYAT	SDHD
	CCDC103	PITX3	TFG
	SFTPA2	PTX3	SNAP29
	SFTPA1	SGSH	PTCD3
	SULF1	CCR3	LRIF1
	NELFCD	LOX	MYO1H
	PARP9	VWF	TINF2
	CCDC65	TBC1D5	DNAH5
	LRRC56	IFNA2	PMPCA
	BATF2	NHP2	INPP5E
	PPM1K	NOP10	NIPBL
	NME8	CYLD	KRT10
	CDKN2A	TUBA1A	TNXB
	CBLL2	PLA2G2A	STAT1
	DNAAF3	REL	FGF7
	MLKL	IRF8	MAPK14
	PLA2G15	LAMB3	LCN2
	FBXO15	POLR3A	OLR1
	ABCF1	DNAI1	SOD3
	DNAAF1	SLC35A1	BDNF
	TRPV1	ZNF699	FKTN
	IL27	MCIDAS	EGF
	DOCK8	UNC5C	GZMB
	GPRC5A	IL13RA2	LIF
	IL17RE	IGHMBP2	DUOX2
	LILRB4	ANK2	XIAP
	CCL4L1	NOX4	DCN
	GAS2L2	MB	DCTN1
	IL31RA	NAGA	ACADVL
	IL17D	DEFB103A	CAT
	GSDMB	CCR1	GLYAT
	MARCHF1	PTPN11	PITX3
	HAVCR2	BPIFA1	PTX3
	DNAH5	RAB8A	SGSH
	CEMIP	TTN	CCR3
	TWIST2	F9	LOX
	DNAAF4	HSPE1	VWF
	RSPH1	TNFRSF1B	TBC1D5
	ST8SIA4	TCF21	IFNA2
	PIK3R3	CD52	NHP2
	SLC9A6	FHIT	NOP10
	CCL17	RAB1A	CYLD
	MYO18A	IDO1	TUBA1A
	LPAR1	DPP4	PLA2G2A
	ESR2	TLR8	REL
	GTF2H4	NTF3	IRF8
	CREBBP	IRF7	LAMB3
	RPGR	PPIG	POLR3A
	NEO1	HRH2	DNAI1
	SMARCD2	CYP2E1	SLC35A1
	RIT1	RPSA2	ZNF699
	ARHGEF2	RPSA	MCIDAS
	NINJ1	FKRP	UNC5C
	USP13	SMAD7	IL13RA2
	TNFRSF25	IL13RA1	IGHMBP2
	TSLP	HGSNAT	ANK2
	UCN3	CLN3	NOX4
	MYDGF	FLNA	MB
	IL22RA2	RAB5A	NAGA
	OSBP2	DEFB1	DEFB103A
	MUL1	PPBP	PTPN11
	SLC35C1	SMAD3	BPIFA1
	ESAM	STX1A	RAB8A
	ISG20	ERCC2	TTN
	AIDA	MT-ND1	F9
	HAVCR1	UNG	HSPE1
	FXYD5	IL11	TCF21
	DNAH11	RPL4	CD52
	SIRT1	PLA2G1B	FHIT
	RNF125	FLNC	RAB1A
	PGAM5	HBG2	IDO1
	ITCH	CREB1	DPP4
	WNK4	ACTB	TLR8
	HSH2D	GZMA	NTF3
	PBK	CTSL	IRF7
	PGLYRP4	BRCA1	PPIG
	ODAD1	DUSP1	HRH2
	DRC1	DDR1	CYP2E1
	NSMCE3	VDR	RPSA2
	ODAD4	PARP1	RPSA
	NLRP3	CYCS	FKRP
	IL17F	MAVS	SMAD7
	MCEE	ANXA5	IL13RA1
	SCGB3A2	COL1A2	HGSNAT
	CDK15	S100A4	CLN3
	ACCS	SNAI1	FLNA
	TNFRSF13C	CCN4	RAB5A
	DCLRE1C	CCL19	DEFB1
	HBEGF	ABCA1	PPBP
	MAP3K14	CCL21	SMAD3
	FEV	SGCG	STX1A
	SCAF11	OSTM1	ERCC2
	CCL13	FUZ	MT-ND1
	GFI1	RNF125	UNG
	CCL19	TNNT2	IL11
	ABCA3	ARPC1B	RPL4
	CMKLR1	NPPA	PLA2G1B
	MYD88	RELA	FLNC
	PRMT1	STAT6	HBG2
	BAG1	HDAC8	CREB1
	GDF15	SMAD2	ACTB
	RETNLB	TGFBR2	GZMA
	CFAP300	BMPR2	CTSL
	UBAC1	TGFB3	BRCA1
	ABHD6	FGF10	DUSP1
	COLEC11	KNG1	DDR1
	CARD10	IL12A	VDR
	SORBS1	MVK	CYCS
	JAM3	GJA1	MAVS
	SPZ1	GATA2	ANXA5
	CARD11	AQP5	COL1A2
	PINK1	ARF1	S100A4
	CLEC7A	RAB6A	SNAI1
	ACE2	RAB35	CCN4
	IFIH1	RAB7B	ABCA1
	CHIA	VIM	CCL21
	FOXP3	CEACAM3	SGCG
	DNAI2	IKBKB	OSTM1
	EGLN1	NSD1	FUZ
	IL22	CCL20	RNF125
	ASCC2	THY1	TNNT2
	RSPH9	CGAS	ARPC1B
	OR10A4	ENO1	NPPA
	MMP28	OCRL	RELA
	P2RY12	RAD51	STAT6
	IL25	RPL22	HDAC8
	SEMA6A	REG1B	SMAD2
	SEMA4A	FGFR3	TGFBR2
	DNAJC5	LRRC8A	BMPR2
	WDR26	CXCR5	TGFB3
	VSIR	MARCO	FGF10
	SCAF1	AICDA	KNG1
	UBE2Z	TXN	IL12A
	SLC52A2	FCGR1A	MVK
	TRPV4	GSTT1	GJA1
	IL21R	PRNP	GATA2
	LPAR2	PRNP	AQP5
	NOD2	TGFBR1	ARF1
	CRLF2	SMAD4	RAB6A
	CENPJ	ACTA2	RAB35
	MUC5B	LOXL2	RAB7B
	EPG5	LPAR1	VIM
	GP6	ENPP2	CEACAM3
	CD248	IGFBP5	NSD1
	BPIFA1	KRT4	THY1
	ABCB6	TERF1	CGAS
	SARS2	ELMOD2	ENO1
	TREM1	TAF6	OCRL
	LTB4R2	TNFSF11	RAD51
	SIX2	CLASP1	RPL22
	IL23A	HIC1	REG1B
	ISYNA1	LRP12	FGFR3
	NLRC4	ZNF518A	LRRC8A
	CYLD	TMPPE	CXCR5
	DNAAF6	MAP2	MARCO
	ACSS2	ITGB1	AICDA
	TLR9	ATP8B1	TXN
	TLR8	TICAM1	FCGR1A
	SPHK2	CCND1	GSTT1
	SLC17A5	CST3	PRNP
	LATS2	ADAM17	TGFBR1
	STK36	GUCY2C	SMAD4
	DROSHA	STAR	ACTA2
	LTBP3	IVNS1ABP	LOXL2
	FGF21	IGF2R	LPAR1
	RNF19A	BIRC3	ENPP2
	DNAAF2	LAMP1	IGFBP5
	SLC52A1	EGR1	KRT4
	SMOX	SERPINF2	TERF1
	PGPEP1	MMP14	ELMOD2
	SPHK1	TBK1	TAF6
	IL20	SELP	TNFSF11
	SIGLEC8	SELENOP	CLASP1
	USE1	LGALS9	HIC1
	RTEL1	COL2A1	LRP12
	IL37	SLC9A3	ZNF518A
	IL36G	OTULIN	TMPPE
	CD274	IFT140	MAP2
	SELENON	XK	ITGB1
	IL17C	RAB1B	ATP8B1
	CLEC1B	ARSD	TICAM1
	CFAP97	SEC22B	CCND1
	IBTK	ANXA2	CST3
	CHD7	CASP6	ADAM17
	DNAH1	OMP	GUCY2C
	RRBP1	PROCR	STAR
	DNMT3B	NOS2	IVNS1ABP
	MRC2	NANOS2	IGF2R
	XPR1	TBX5	BIRC3
	HDAC6	GM2A	LAMP1
	MORF4L1	CLEC4E	SERPINF2
	STK39	APOH	MMP14
	CCDC39	LTBR	TBK1
	IL19	LMAN1	SELP
	TBK1	RANBP2	SELENOP
	IL20RA	G6PC3	LGALS9
	IL17B	IFITM3	COL2A1
	DCDC2	CHUK	SLC9A3
	POLG2	RAB33B	OTULIN
	DNAI1	ANKLE1	IFT140
	LNPEP	ABCG1	XK
	CRLS1	MYLK	RAB1B
	GDF2	MECP2	ARSD
	TLK1	RAD21	SEC22B
	HDAC9	BCL11A	ANXA2
	TBX21	PMS2	CASP6
	PLAAT4	PUF60	OMP
	TPX2	TAMM41	PROCR
	PYCARD	P2RX7	TBX5
	PADI4	HSPA8	GM2A
	PROCR	TIMP3	CLEC4E
	ABCG2	SIGLEC5	APOH
	TIMELESS	MCL1	LTBR
	CILK1	IL12B	LMAN1
	MOK	TRAF3	RANBP2
	EXO1	FCRL6	G6PC3
	SMC3	CD28	IFITM3
	NOD1	VPS29	CHUK
	KCNK6	CTSC	RAB33B
	CCL26	THBS1	ANKLE1
	CYSLTR1	OSM	ABCG1
	BTRC	ERF	MECP2
	PIKFYVE	APBB1	RAD21
	SLC27A5	DYNC2H1	PMS2
	PTPN22	SFTA3	PUF60
	POLDIP2	ESM1	TAMM41
	ARIH1	LPO	P2RX7
	RIPK3	SLC11A2	HSPA8
	TRPV2	STAT2	TIMP3
	RBM8A	ATN1	SIGLEC5
	KLF2	NTRK3	MCL1
	PTGDR2	NGF	IL12B
	IRAK3	PHKA2	TRAF3
	OAS3	IRF5	FCRL6
	IKBKG	IL16	CD28
	TNFRSF11A	HAVCR1	VPS29
	ICOS	DNM2	CTSC
	IVNS1ABP	CARD14	THBS1
	LY96	STMN2	OSM
		AP4E1	ERF
		RIGI	APBB1
		RAP1A	DYNC2H1
		RPS6KB1	SFTA3
		PLCB3	ESM1
		BRD4	LPO
		MICA	SLC11A2
		C4BPA	STAT2
		HPR	ATN1
		KCNN4	NTRK3
		POLE	NGF
		PKD2	PHKA2
		PRKD2	IRF5
		RASGRP1	IL16
		EXT1	HAVCR1
		GSTM3	DNM2
		TRPS1	CARD14
		MED12	STMN2
		CEACAM6	AP4E1
		SLC6A14	RIGI
		ELF4	RAP1A
		SLC26A9	RPS6KB1
		CLCA4	PLCB3
		DCTN4	BRD4
		DNAAF4	MICA
		ODAD3	C4BPA
		IRAK1	HPR
		ITK	KCNN4
		IGF2	POLE
		CDH5	PKD2
		NAMPT	PRKD2
		ANG	RASGRP1
		ACKR3	EXT1
		C9orf72	GSTM3
		PADI4	TRPS1
		RFXANK	MED12
		VCAN	CEACAM6
		TNFSF14	SLC6A14
		NT5E	ELF4
		TH	SLC26A9
		KDM4C	CLCA4
		THPO	DCTN4
		CMA1	DNAAF4
		IL37	ODAD3
		HAVCR2	IRAK1
		FOSL1	ITK
		TIRAP	IGF2
		RPS27A	CDH5
		HMGN2	NAMPT
		SLC37A4	ANG
		ITGA5	ACKR3
		S100A8	C9orf72
		SHOC2	PADI4
		FCN1	RFXANK
		C1QA	VCAN
		DUOX1	TNFSF14
		SMN1	NT5E
		C1R	TH
		PINK1	KDM4C
		HSPB1	THPO
		SDC1	CMA1
		SH2D1A	IL37
		ARMS2	HAVCR2
		IFNAR2	FOSL1
		NFKBIA	TIRAP
		HSPA2	RPS27A
		GAA	HMGN2
		KITLG	SLC37A4
		ANXA6	ITGA5
		APOB	S100A8
		CCR8	SHOC2
		MAP3K7	FCN1
		HDAC2	C1QA
		MSH2	DUOX1
		PDE4B	SMN1
		CXCL11	C1R
		ADAM33	PINK1
		ASCL1	HSPB1
		FLOT1	SDC1
		SLC19A1	SH2D1A
		STX2	ARMS2
		HSPG2	NFKBIA
		CYP3A4	HSPA2
		EPO	GAA
		H2AX	KITLG
		MDC1	ANXA6
		ILK	APOB
		RARA	CCR8
		SOAT1	MAP3K7
		IL1RL1	HDAC2
		ABL1	MSH2
		IK	PDE4B
		PMVK	CXCL11
		NME4	ADAM33
		IL1F10	ASCL1
		TAP1	FLOT1
		EMG1	SLC19A1
		ADAR	STX2
		JAGN1	HSPG2
		CYP2C19	CYP3A4
		ATG16L1	EPO
		MALT1	H2AX
		LDLR	MDC1
		CASP4	ILK
		FABP3	RARA
		CDH17	SOAT1
		FCAR	IL1RL1
		IL36G	ABL1
		WFDC2	IK
		PDE4A	PMVK
		CYP17A1	NME4
		DCC	IL1F10
		CYP11B1	TAP1
		ERCC1	EMG1
		DVL2	ADAR
		ERCC5	JAGN1
		HSD3B2	CYP2C19
		ATRIP	ATG16L1
		UCP3	MALT1
		VAC14	LDLR
		PLCH1	CASP4
		ACADL	FABP3
		TTC19	CDH17
		LONP2	FCAR
		TTC14	IL36G
		WDR81	WFDC2
		SP140	PDE4A
		TRAPPC2L	CYP17A1
		C2orf69	DCC
		CYS1	CYP11B1
		PGBD3	ERCC1
		HEXA-AS1	DVL2
		IRAK3	ERCC5
		AZU1	HSD3B2
		MUC7	ATRIP
		TAP2	UCP3
		SEC14L3	VAC14
		NLRP12	PLCH1
		PSMA7	ACADL
		LMO2	TTC19
		DSG2	LONP2
		VAPA	TTC14
		KPNA2	WDR81
		BMP4	SP140
		SOCS3	TRAPPC2L
		TFPI	C2orf69
		SAA4	CYS1
		PIGW	PGBD3
		U2AF1	HEXA-AS1
		PLA2G7	IRAK3
		SELPLG	AZU1
		AIRE	MUC7
		ADCY10	TAP2
		NEU3	SEC14L3
		MDM2	NLRP12
		CBL	PSMA7
		NRP1	LMO2
		NELL1	DSG2
		CSF3R	VAPA
		HYOU1	KPNA2
		F8	BMP4
		APOA1	SOCS3
		IL32	TFPI
		FGF21	SAA4
		OTUD5	PIGW
		AAK1	U2AF1
		SLC6A19	PLA2G7
		TRPV4	SELPLG
		NHEJ1	AIRE
		VCP	ADCY10
		CORO1A	NEU3
		GALC	MDM2
		NR1H3	CBL
		CD163	NRP1
		FABP2	NELL1
		CDC42	CSF3R
		CEBPB	HYOU1
		CLEC4A	APOA1
		CCL16	IL32
		CYP2D6	FGF21
		UMPS	OTUD5
		FGG	AAK1
		FOXM1	SLC6A19
		HGD	TRPV4
		METTL3	NHEJ1
		HPS1	VCP
		PSORS1C1	CORO1A
		TFRC	GALC
		BAX	NR1H3
		ITGB3	CD163
		DHODH	FABP2
		ABCB7	CDC42
		RETN	CEBPB
		CHM	CLEC4A
		MSH5	CCL16
		DUSP13	CYP2D6
		DUSP13	UMPS
		OXT	FGG
		FOXA2	FOXM1
		MAG	HGD
		NR1H2	METTL3
		PRG2	HPS1
		PLPPR3	PSORS1C1
		PXDN	TFRC
		C1S	BAX
		MAGT1	ITGB3
		IKZF3	DHODH
		PRKDC	ABCB7
		HBB	RETN
		NR3C1	CHM
		CPS1	MSH5
		MYH2	DUSP13
		MBP	OXT
		CHKA	FOXA2
		DMBT1	MAG
		TEC	NR1H2
		NR4A3	PRG2
		CTSD	PLPPR3
		ZMPSTE24	PXDN
		LCK	C1S
		KDM5C	MAGT1
		NDE1	IKZF3
		ZNF341	PRKDC
		MED27	HBB
		HMSD	NR3C1
		HMSD	CPS1
		HSP90B1	MYH2
		LAMP3	MBP
		PDGFRA	CHKA
		ATP13A2	DMBT1
		PPP3CA	TEC
		FGB	NR4A3
		P2RY1	CTSD
		ALOX12	ZMPSTE24
		ADAMTSL1	LCK
		CYP51A1	KDM5C
		C1QB	NDE1
		FCN3	ZNF341
		PRKN	MED27
		BMX	HMSD
		MAPKAPK2	HSP90B1
		PRSS2	LAMP3
		SYP	PDGFRA
		ITLN1	ATP13A2
		UQCRC1	PPP3CA
		ADAMTS7	FGB
		CASC2	P2RY1
		CASC2	ALOX12
		IRF1	ADAMTSL1
		MVD	CYP51A1
		PNKD	C1QB
		MR1	FCN3
		PTGES	PRKN
		LAMA2	BMX
		NSD2	MAPKAPK2
		COL4A1	PRSS2
		DNASE1	SYP
		FUT3	ITLN1
		CD68	UQCRC1
		HSPA4	ADAMTS7
		BCL6	CASC2
		LDHB	IRF1
		MAPK6	MVD
		RECK	PNKD
		LCN1	MR1
		CNBP	PTGES
		B3GALT4	LAMA2
		CPN1	NSD2
		CPNE1	COL4A1
		LEMD3	DNASE1
		QRSL1	FUT3
		CREG1	CD68
		SNAPIN	HSPA4
		TENM2	BCL6
		DTD1	LDHB
		CT45A3	MAPK6
		ADRB2	RECK
		ALPL	LCN1
		GFAP	CNBP
		CRYAA	B3GALT4
		BRCA2	CPN1
		TUBB	CPNE1
		CLPP	LEMD3
		USP14	QRSL1
		RPS3	CREG1
		SP100	SNAPIN
		NFKBIZ	TENM2
		CLN6	DTD1
		DISC1	CT45A3
		CHRM3	ADRB2
		IREB2	ALPL
		ADK	GFAP
		XDH	CRYAA
		CYP2R1	BRCA2
		FABP4	TUBB
		CD5L	CLPP
		TMBIM4	USP14
		NQO1	RPS3
		GLA	SP100
		NAT8	NFKBIZ
		PLA2G4A	CLN6
		MUC16	DISC1
		POU5F1	CHRM3
		HLA-DMA	IREB2
		HLA-DMB	ADK
		CLEC6A	XDH
		ENO2	CYP2R1
		SERPING1	FABP4
		ITGAV	CD5L
		MDK	TMBIM4
		PTPN6	NQO1
		ALDOA	GLA
		NEDD4	NAT8
		C4BPB	PLA2G4A
		CDC42EP3	MUC16
		GEM	POU5F1
		CSN1S1	HLA-DMA
		EPSTI1	HLA-DMB
		RAB41	CLEC6A
		RAB43	ENO2
		ABCB1	SERPING1
		NAT2	ITGAV
		NAA16	MDK
		SLC38A1	PTPN6
		CKB	ALDOA
		NOX1	NEDD4
		MX1	C4BPB
		RECQL4	CDC42EP3
		IL10RA	GEM
		LMNB2	CSN1S1
		SKIC2	EPSTI1
		GRN	RAB41
		ADNP	RAB43
		LCP2	ABCB1
		PPT1	NAT2
		DMD	NAA16
		UCK2	SLC38A1
		IL15RA	CKB
		EBI3	NOX1
		ZDHHC17	MX1
		CSN3	RECQL4
		COPS3	IL10RA
		ERVW-1	LMNB2
		MECOM	SKIC2
		RELN	GRN
		CD3G	ADNP
		BRD2	LCP2
		LAG3	PPT1
		PRODH	DMD
		GATA1	UCK2
		ISG15	IL15RA
		TBX21	EBI3
		STH	ZDHHC17
		COL4A2	CSN3
		FARSA	COPS3
		TXK	ERVW-1
		VAMP1	MECOM
		HLA-DPA1	RELN
		FERMT3	CD3G
		CYB5R3	BRD2
		OPN1LW	LAG3
		DCLRE1B	PRODH
		BCR	GATA1
		RPGR	ISG15
		RIPK3	TBX21
		MLKL	STH
		ANGPT1	COL4A2
		POMGNT1	FARSA
		TAS2R38	TXK
		STK4	VAMP1
		FANCD2	HLA-DPA1
		BCL10	FERMT3
		CD38	CYB5R3
		IDUA	OPN1LW
		MTHFS	DCLRE1B
		YARS1	BCR
		HBA1;	RPGR
		ABCG4	RIPK3
		IL18BP	MLKL
		IL25	ANGPT1
		MPIG6B	POMGNT1
		CIRBP	TAS2R38
		SNRPD3	STK4
		HBM	FANCD2
		MUC2	BCL10
		SETD1B	CD38
		VPS45	IDUA
		PRKCA	MTHFS
		LYN	YARS1
		CD83	HBA1;
		CALR	ABCG4
		TFEB	IL18BP
		PLEK	IL25
		DCAF8	MPIG6B
		CD70	CIRBP
		KAT6B	SNRPD3
		CIITA	HBM
		ANGPT2	MUC2
		TREM2	SETD1B
		ORAI1	VPS45
		SOCS1	PRKCA
		FANCA	LYN
		KMT2C	CD83
		FANCG	CALR
		NRG1	TFEB
		TARDBP	PLEK
		WDR26	DCAF8
		AXL	CD70
		MTAP	KAT6B
		PAK4	CIITA
		CLTC	ANGPT2
		TGFBI	TREM2
		FUT2	ORAI1
		FTSJ1	SOCS1
		ACKR2	FANCA
		CCR10	KMT2C
		CASP12	FANCG
		MICB	NRG1
		CDKN1A	TARDBP
		XRCC4	WDR26
		OTC	AXL
		COL11A1	MTAP
		SPINK5	PAK4
		ENTPD1	CLTC
		TRIM25	TGFBI
		ITIH4	FTSJ1
		CYP19A1	ACKR2
		PAX1	CCR10
		NDEL1	CASP12
		NOXA1	MICB
		CD44	CDKN1A
		FBN1	XRCC4
		ADAMTSL2	OTC
		PLCL2	COL11A1
		MYMK	SPINK5
		NTRK2	ENTPD1
		MMP13	TRIM25
		MOG	ITIH4
		PTPRO	CYP19A1
		PTPRU	PAX1
		MAPKAPK5	NDEL1
		SIRT6	NOXA1
		CADM1	CD44
		CPA6	FBN1
		MAPKAP1	ADAMTSL2
		ADAM28	PLCL2
		BTN1A1	MYMK
		PPM1F	NTRK2
		SERPINA4	MMP13
		BTLA	MOG
		RUNX1T1	PTPRO
		CLDN5	PTPRU
		PAG1	MAPKAPK5
		LALBA	SIRT6
		CHML	CADM1
		APOBEC3F	CPA6
		ATG14	MAPKAP1
		DEFA3	ADAM28
		TNFAIP8L2	BTN1A1
		ERVK-6	PPM1F
		ERVK-6	SERPINA4
		ERVK-6	BTLA
		ERVK-6	RUNX1T1
		ERVK-6	CLDN5
		NOTCH4	PAG1
		ING4	LALBA
		STUB1	CHML
		FCGR2B	APOBEC3F
		FBXO7	ATG14
		TRAF1	DEFA3
		ITGA3	TNFAIP8L2
		TGM1	ERVK-6
		FMR1	NOTCH4
		IRF4	ING4
		GAP43	STUB1
		ITCH	FCGR2B
		EPG5	FBXO7
		TMPRSS11D	TRAF1
		TOR1A	ITGA3
		TNFRSF18	TGM1
		HLA-G	FMR1
		ALG14	IRF4
		FYCO1	GAP43
		CLU	ITCH
		LIG1	EPG5
		LRIG1	TMPRSS11D
		IFNGR2	TOR1A
		RSPH9	TNFRSF18
		DNAH1	HLA-G
		GNLY	ALG14
		C5	FYCO1
		NUMA1	CLU
		PML	LIG1
		HRH1	LRIG1
		SP1	IFNGR2
		DAND5	RSPH9
		AHCY	DNAH1
		TBP	GNLY
		FYN	C5
		XRCC6	NUMA1
		MYO18A	PML
		MYO18A	HRH1
		CACNA1A	SP1
		VAV1	DAND5
		MCOLN1	AHCY
		APEX1	TBP
		LIPA	FYN
		PER2	XRCC6
		LNX1	MYO18A
		LNX2	CACNA1A
		PLCG1	VAV1
		LPL	MCOLN1
		ADORA2B	APEX1
		HPRT1	LIPA
		NUDC	PER2
		KRT3	LNX1
		DCAF17	LNX2
		TSR2	PLCG1
		PAGR1	LPL
		PSAP	ADORA2B
		MTCH1	HPRT1
		GRIN2B	NUDC
		MTNR1A	KRT3
		ARCN1	DCAF17
		COPG1	TSR2
		FAT1	PAGR1
		AIF1	PSAP
		LRRC37A3	MTCH1
		HCP5	GRIN2B
		FCER2	MTNR1A
		FUS	ARCN1
		AFF2	COPG1
		COL6A1	FAT1
		EIF2AK2	AIF1
		MC2R	LRRC37A3
		DBH	HCP5
		MME	FCER2
		NOTCH3	FUS
		TNFRSF11B	AFF2
		RBP4	COL6A1
		CHGA	EIF2AK2
		CD46	MC2R
		CDK5RAP2	DBH
		PYCR1	MME
		FOXF1	NOTCH3
		ACAD9	TNFRSF11B
		PSMA4	RBP4
		LIAS	CHGA
		RNF5	CD46
		TUBGCP6	CDK5RAP2
		PSMD11	PYCR1
		SACM1L	FOXF1
		KRT24	ACAD9
		TUBG1	PSMA4
		TP53BP1	RNF5
		TYMS	TUBGCP6
		FUCA1	PSMD11
		GNS	SACM1L
		TMC8	KRT24
		LTBP4	TUBG1
		TKT	TP53BP1
		TIMP2	TYMS
		DES	FUCA1
		APRT	GNS
		ACHE	TMC8
		TPMT	LTBP4
		PRDM1	TKT
		PVALB	TIMP2
		KPNA6	DES
		SH2D3A	APRT
		GAD2	ACHE
		SLC5A6	TPMT
		CRHBP	PRDM1
		OTUB1	PVALB
		CRLS1	KPNA6
		USH2A	SH2D3A
		FBXO15	GAD2
		OTUD1	SLC5A6
		BMPR1B	CRHBP
		CSNK2B	OTUB1
		HLA-E	CRLS1
		SLC6A20	USH2A
		VPS11	FBXO15
		ADI1	OTUD1
		KIFC1	BMPR1B
		LZTFL1	CSNK2B
		UBAP2L	HLA-E
		XCR1	SLC6A20
		TYSND1	VPS11
		COMT	ADI1
		PIK3CA	KIFC1
		PTPN1	UBAP2L
		ANXA1	XCR1
		CRYAB	TYSND1
		SRP72	COMT
		CLEC4M	PIK3CA
		POGLUT2	PTPN1
		PLA2G10	ANXA1
		DDX6	CRYAB
		VARS1	SRP72
		CHD4	CLEC4M
		HLA-DRA	POGLUT2
		PHB2	PLA2G10
		HLA-DOA	DDX6
		NCAPD2	VARS1
		HLA-DOB	CHD4
		HLA-DRB5	HLA-DRA
		LPAR5	PHB2
		CCHCR1	HLA-DOA
		NOP2	NCAPD2
		HLA-DQB2	HLA-DOB
		LPCAT3	HLA-DRB5
		ZNF384	LPAR5
		HLA-DQA2	CCHCR1
		PLEKHG6	NOP2
		ACRBP	HLA-DQB2
		SPSB2	LPCAT3
		TAPBPL	ZNF384
		INSR	HLA-DQA2
		RPL11	PLEKHG6
		SNAP25	ACRBP
		ADORA2A	SPSB2
		ASXL1	TAPBPL
		RAD51C	INSR
		PLP1	RPL11
		BPTF	SNAP25
		NME8	ADORA2A
		RPS14	ASXL1
		TRIP4	RAD51C
		SLC25A22	PLP1
		POU2AF1	BPTF
		SAMD9L	NME8
		RSPH3	RPS14
		DNAAF6	TRIP4
		MEFV	SLC25A22
		CDK5	POU2AF1
		LRRK2	SAMD9L
		ADSL	RSPH3
		TGM2	DNAAF6
		COASY	MEFV
		HADHA	CDK5
		PRDM16	LRRK2
		XBP1	ADSL
		XRCC5	TGM2
		IL18R1	COASY
		KRT13	HADHA
		TXNL4A	PRDM16
		KEL	XBP1
		NOX3	XRCC5
		PANK1	IL18R1
		HCRT	KRT13
		NBR1	TXNL4A
		FMN1	KEL
		SH3BP5	NOX3
		NOXO1	PANK1
		C19orf12	HCRT
		PPP1R12C	NBR1
		S100B	FMN1
		ACP1	SH3BP5
		CCK	NOXO1
		KCTD7	C19orf12
		PIKFYVE	PPP1R12C
		CASP9	S100B
		PTGS1	ACP1
		ADAM10	CCK
		GGT1	KCTD7
		AOC3	PIKFYVE
		GET3	CASP9
		ARSA	PTGS1
		BDKRB1	ADAM10
		MYC	GGT1
		HSP90AA1	AOC3
		CYP2C9	GET3
		CLIP1	ARSA
		SLC6A4	BDKRB1
		HTT	MYC
		ANP32A	HSP90AA1
		CPSF4	CYP2C9
		KCNJ11	CLIP1
		PAX2	SLC6A4
		MAOB	HTT
		ETFA	ANP32A
		FPR2	CPSF4
		CXCL6	KCNJ11
		TSPO	PAX2
		TSPO	MAOB
		CRKL	ETFA
		HYAL1	FPR2
		CLN5	CXCL6
		ISL1	TSPO
		ADAT3	CRKL
		GSK3B	HYAL1
		CEACAM5	CLN5
		GRB2	ISL1
		DYNC1H1	ADAT3
		CDK3	GSK3B
		CDKN3	CEACAM5
		ALG6	GRB2
		APBB1IP	DYNC1H1
		BLOC1S1	CDK3
		VPREB1	CDKN3
		H2AC11	ALG6
		M6PR	APBB1IP
		SUMF1	BLOC1S1
		SLC2A1	VPREB1
		RIPK1	H2AC11
		UNC13D	M6PR
		SIGIRR	SUMF1
		LRRC43	SLC2A1
		SRXN1	RIPK1
		CLPX	UNC13D
		DEAF1	SIGIRR
		SPN	LRRC43
		CTDSPL	SRXN1
		BPIFB1	CLPX
		TPI1	DEAF1
		CFLAR	SPN
		TNFSF4	CTDSPL
		BRAT1	BPIFB1
		IL9R	TPI1
		MSRB2	CFLAR
		ALG1	TNFSF4
		HELLS	BRAT1
		PTGDS	IL9R
		BLMH	MSRB2
		GYPA	ALG1
		HDAC1	HELLS
		MAP2K1	PTGDS
		HSPA1A	BLMH
		BCL2L11	GYPA
		CD9	HDAC1
		DSG3	MAP2K1
		UBC	HSPA1A
		TPCN2	BCL2L11
		ATP7A	CD9
		DSG1	DSG3
		TPP1	UBC
		TTPA	TPCN2
		ACD	ATP7A
		PLOD2	DSG1
		VIP	TPP1
		MPI	TTPA
		SIL1	ACD
		RNPC3	PLOD2
		YY1	VIP
		EHMT1	MPI
		ALG3	SIL1
		SRCAP	RNPC3
		DYM	YY1
		COG1	EHMT1
		KMT2B	ALG3
		PROC	SRCAP
		AARS1	DYM
		AKR1B10	COG1
		CCL27	KMT2B
		DPAGT1	PROC
		ITGA1	AARS1
		CSMD1	AKR1B10
		IL27	CCL27
		JAK2	DPAGT1
		CBS	ITGA1
		DRD2	CSMD1
		SLCO1B1	IL27
		STAT5A	JAK2
		PARK7	CBS
		VKORC1	DRD2
		EPHX2	SLCO1B1
		ITPA	STAT5A
		PTGER3	PARK7
		CYP2B6	VKORC1
		TNFRSF17	EPHX2
		CYP3A5	ITPA
		GPD1	PTGER3
		RPE65	CYP2B6
		DSC2	TNFRSF17
		DSC3	CYP3A5
		UGT2B7	GPD1
		CD5	RPE65
		DHX9	DSC2
		IPO9	DSC3
		RANBP9	UGT2B7
		SLC25A6	CD5
		CDC5L	DHX9
		KRT12	IPO9
		CFHR2	RANBP9
		CLASP2	SLC25A6
		MKLN1	CDC5L
		UXS1	KRT12
		FEZ1	CFHR2
		LZTS1	CLASP2
		MAEA	MKLN1
		PLRG1	UXS1
		PRPF19	FEZ1
		RMND5A	LZTS1
		PLB1	MAEA
		FAM111B	PLRG1
		RMND5B	PRPF19
		TUT1	RMND5A
		GID8	PLB1
		WDR47	FAM111B
		IFIT5	RMND5B
		LSM8	TUT1
		ZNF2	GID8
		DAW1	WDR47
		DYNAP	IFIT5
		EEF2	LSM8
		CDK1	ZNF2
		POMT1	DAW1
		PTS	DYNAP
		RAPGEF3	EEF2
		POMT2	CDK1
		RPS26	POMT1
		NTS	PTS
		AHSP	RAPGEF3
		CGB7	POMT2
		GDNF	RPS26
		VLDLR	NTS
		CCND2	AHSP
		BIN1	CGB7
		DAG1	GDNF
		GHR	VLDLR
		RPA1	CCND2
		WRN	BIN1
		FTL	DAG1
		MTMR2	GHR
		PDE5A	RPA1
		INVS	WRN
		NPY	FTL
		CDKL5	MTMR2
		COL9A2	PDE5A
		CRH	INVS
		PCDH19	NPY
		TNFRSF9	CDKL5
		ASAH2	COL9A2
		EXO1	CRH
		GLE1	PCDH19
		MATR3	TNFRSF9
		MEGF10	ASAH2
		NFU1	EXO1
		TERF2	GLE1
		B3GNT2	MATR3
		IAPP	MEGF10
		PQBP1	NFU1
		THAP1	TERF2
		BLZF1	B3GNT2
		PIH1D2	IAPP
		SOX9	PQBP1
		YWHAQ	THAP1
		BIRC2	BLZF1
		TMPO	PIH1D2
		TMPO	SOX9
		BIRC5	YWHAQ
		CNR2	BIRC2
		MFGE8	TMPO
		DNTT	BIRC5
		AGRN	CNR2
		FARSB	MFGE8
		BRAF	DNTT
		TAFAZZIN	AGRN
		LMNA	FARSB
		MAOA	BRAF
		SQSTM1	TAFAZZIN
		PTGDR2	LMNA
		CYSLTR1	MAOA
		CH25H	SQSTM1
		ORAI3	PTGDR2
		PGLYRP4	CYSLTR1
		ARSH	CH25H
		GDF15	ORAI3
		MCAM	PGLYRP4
		AVPR2	ARSH
		PLCB1	GDF15
		DROSHA	MCAM
		FLAD1	AVPR2
		LPP	PLCB1
		RAB27A	DROSHA
		COL6A2	FLAD1
		COL6A3	LPP
		FADD	RAB27A
		SPI1	COL6A2
		H4C1	COL6A3
			FADD
			SPI1
			H4C1
			CRPPA
			RTL1
			CLCA1
			SGK1
			PSMD12
			AGRP
			WWP2
			TRAF5
			MEIS1
			PES1
			CXCR6
			CCN1
			SOCS2
			AIM2
			PLD2
			AREL1
			ATXN7
			SIVA1
			CLOCK
			FOXO3
			BUD23
			TRAF3IP2
			CXCL13
			PLXNC1
			NPHS1
			MSC
			HPGDS
			CCDC22
			SMPD2
			PPP1R11
			RNGTT
			AOC2
			PPP6R2
			SEMA7A
			NR1I2
			PSIP1
			TRPA1
			GRAP2
			ZMYND10
			PIAS1
			SEC14L2
			TM7SF2
			JTB
			TRPM2
			SLIT2
			S1PR2
			RTN3
			KLHL2
			CELF2
			ATG7
			TNFRSF6B
			AHSA1
			SGPL1
			CLDN7
			SLC2A10
			GGPS1
			CLDN1
			GSR
			MT-CO1
			MT-CO2
			GOT2
			CFD
			FOS
			TGFA
			AMBP
			HPX
			ESR1
			HRG
			MAS1
			SHBG
			ERBB2
			CYP1A2
			SERPIND1
			UROD
			CD2
			GPX1
			P4HB
			FES
			MSMB
			NR3C2
			LPA
			KRT19
			STS
			ROS1
			PAEP
			SCT
			LCT
			SAA1
			SAA2
			ADORA3
			HSPA1B
			COX8A
			CTSA
			PRKAR1A
			RARB
			ERG
			BMP1
			SLC5A1
			FDPS
			INSRR
			ETS2
			AKR1B1
			ALOX15
			NPR1
			ITGB4
			ANK1
			POR
			CRISP2
			JUNB
			JUND
			ATF3
			AOC1
			CEL
			FST
			ITGAX
			RASA1
			S1PR1
			FPR1
			TNFAIP3
			SAT1
			TBXA2R
			PRKACG
			CCNO
			NR4A1
			GATA3
			GRK2
			F2R
			LAMA1
			CTSS
			ZFP36
			AOAH
			HSD11B1
			AQP1
			DDT
			PEBP1
			MIP
			SDC4
			AKT2
			SLC8A1
			LSP1
			SDC2
			PHB1
			SERPINB6
			RORA
			PTGER4
			THBS2
			MYH11
			FLT3
			ZEB1
			ITGAE
			RPS19
[truncated: 276 more rows]
