# Supplementary material for: Effect of SiHuangQingXinWan on Klebsiella pneumoniae-induced pneumonia: mechanistic insights
Source: Front Pharmacol. 2024 Oct 15;15:1444439. doi: 10.3389/fphar.2024.1444439 (PMC11519414; doi:10.3389/fphar.2024.1444439)
Supplement: Supplementary file 2 [file Table3.XLSX]

## Sheet: Annotation of GO analysis
		Table S3 Annotation of GO analysis
hits	Gene ID	Type	Tax ID	Homologene Gene ID	Homologene Gene Tax ID	GO:0001934 positive regulation of protein	GO:0071363 cellular response to growth fa	GO:0006979 response to oxidative stress	GO:0030335 positive regulation of cell mi	GO:0009725 response to hormone	GO:0031347 regulation of defense response	GO:1903829 positive regulation of protein	GO:0030235 nitric-oxide synthase regulato	GO:0009410 response to xenobiotic stimulu	GO:0030097 hemopoiesis	GO:0035239 tube morphogenesis	GO:0051090 regulation of DNA-binding tran	GO:0008283 cell population proliferation	GO:0034405 response to fluid shear stress	GO:0070372 regulation of ERK1 and ERK2 ca	GO:0071214 cellular response to abiotic s	GO:0045429 positive regulation of nitric	GO:0051098 regulation of binding	GO:0048871 multicellular organismal-level	GO:0070141 response to UV-A
ALB	213	symbol	H. sapiens	213	H. sapiens	0	0	0	0	1	0	0	0	0	0	0	0	0	0	0	1	1	0	1	0
AKT1	207	symbol	H. sapiens	207	H. sapiens	1	1	1	1	1	1	1	1	0	0	1	1	1	1	1	1	1	1	1	1
IL1B	3553	symbol	H. sapiens	3553	H. sapiens	1	0	0	1	1	1	1	0	1	0	0	1	0	1	1	1	1	0	1	1
EGFR	1956	symbol	H. sapiens	1956	H. sapiens	1	1	1	1	0	0	1	1	0	0	1	1	1	0	1	0	1	0	0	1
TP53	7157	symbol	H. sapiens	7157	H. sapiens	1	1	1	1	1	0	0	0	1	1	1	1	1	0	0	1	1	1	0	1
SRC	6714	symbol	H. sapiens	6714	H. sapiens	1	1	1	1	1	1	1	1	1	1	1	1	1	1	1	1	1	1	1	1
MAPK3	5595	symbol	H. sapiens	5595	H. sapiens	1	1	1	1	1	1	1	0	0	0	0	1	1	0	1	1	0	1	1	0
CASP3	836	symbol	H. sapiens	836	H. sapiens	1	1	1	1	1	0	0	0	1	1	1	0	0	1	0	1	1	1	1	1
HSP90AA1	3320	symbol	H. sapiens	3320	H. sapiens	1	0	0	0	1	1	1	1	1	0	1	0	1	1	1	0	1	0	0	0
CXCL8	3576	symbol	H. sapiens	3576	H. sapiens	0	1	1	1	1	1	0	0	0	0	1	0	0	0	1	1	1	0	0	0
TLR4	7099	symbol	H. sapiens	7099	H. sapiens	1	1	0	1	1	1	1	0	0	1	0	1	1	0	1	1	1	0	1	0
MMP9	4318	symbol	H. sapiens	4318	H. sapiens	1	1	1	1	1	1	0	0	1	1	0	0	0	1	0	1	0	1	0	1
PPARG	5468	symbol	H. sapiens	5468	H. sapiens	1	1	0	0	1	1	1	0	0	1	1	1	0	1	1	0	1	1	0	0
IGF1	3479	symbol	H. sapiens	3479	H. sapiens	1	1	1	1	1	1	1	0	0	0	0	1	1	0	1	0	0	1	0	1
ERBB2	2064	symbol	H. sapiens	2064	H. sapiens	1	1	1	0	0	0	1	0	0	1	0	1	1	0	1	0	1	1	0	0
ESR1	2099	symbol	H. sapiens	2099	H. sapiens	0	0	0	1	1	1	0	1	0	0	1	1	1	1	0	0	1	0	0	0
PTGS2	5743	symbol	H. sapiens	5743	H. sapiens	1	1	1	1	1	1	1	1	1	0	1	1	0	1	0	1	1	1	1	0
CCND1	595	symbol	H. sapiens	595	H. sapiens	1	0	1	0	1	0	0	0	1	0	1	0	1	1	1	0	1	0	0	1
NOS3	4846	symbol	H. sapiens	4846	H. sapiens	0	0	1	1	1	0	1	0	0	0	1	0	0	1	0	0	0	1	1	0
CAT	847	symbol	H. sapiens	847	H. sapiens	0	1	1	0	1	0	0	1	1	0	0	1	1	1	1	0	0	0	1	0
SIRT1	23411	symbol	H. sapiens	23411	H. sapiens	1	1	1	1	1	0	0	0	0	1	1	1	1	0	1	1	1	1	1	1
APP	351	symbol	H. sapiens	351	H. sapiens	1	1	1	1	1	1	1	1	0	1	1	1	0	0	1	0	1	1	0	1
ACE	1636	symbol	H. sapiens	1636	H. sapiens	1	0	0	1	1	1	1	1	1	1	1	1	1	1	0	0	1	1	0	0

## Sheet: Enrichment of GO analysis
Table S3 Enrichment of GO analysis
GroupID	Category	Term	Description	LogP	Log(q-value)	Genes	Symbols	InTerm_InList
1_Summary	GO Biological Processes	GO:0001934	positive regulation of protein phosphorylation	-22.7927	-18.4458	207,351,595,1636,1956,2064,3320,3479,3553,4318,5468,5595,5743,6714,7099,7157,23411,836	AKT1,APP,CCND1,ACE,EGFR,ERBB2,HSP90AA1,IGF1,IL1B,MMP9,PPARG,MAPK3,PTGS2,SRC,TLR4,TP53,SIRT1,CASP3	18/-
1_Member	GO Biological Processes	GO:0001934	positive regulation of protein phosphorylation	-22.7927	-18.4458	207,351,595,1636,1956,2064,3320,3479,3553,4318,5468,5595,5743,6714,7099,7157,23411	AKT1,APP,CCND1,ACE,EGFR,ERBB2,HSP90AA1,IGF1,IL1B,MMP9,PPARG,MAPK3,PTGS2,SRC,TLR4,TP53,SIRT1	17/714
1_Member	GO Biological Processes	GO:0042327	positive regulation of phosphorylation	-22.205	-18.1591	207,351,595,1636,1956,2064,3320,3479,3553,4318,5468,5595,5743,6714,7099,7157,23411	AKT1,APP,CCND1,ACE,EGFR,ERBB2,HSP90AA1,IGF1,IL1B,MMP9,PPARG,MAPK3,PTGS2,SRC,TLR4,TP53,SIRT1	17/773
1_Member	GO Biological Processes	GO:0045859	regulation of protein kinase activity	-17.8306	-13.9608	207,351,595,836,1636,1956,2064,3320,3479,3553,5468,6714,7099,23411	AKT1,APP,CCND1,CASP3,ACE,EGFR,ERBB2,HSP90AA1,IGF1,IL1B,PPARG,SRC,TLR4,SIRT1	14/623
1_Member	GO Biological Processes	GO:0043549	regulation of kinase activity	-16.9793	-13.4105	207,351,595,836,1636,1956,2064,3320,3479,3553,5468,6714,7099,23411	AKT1,APP,CCND1,CASP3,ACE,EGFR,ERBB2,HSP90AA1,IGF1,IL1B,PPARG,SRC,TLR4,SIRT1	14/717
1_Member	GO Biological Processes	GO:0051347	positive regulation of transferase activity	-15.144	-11.9432	207,595,1636,1956,2064,3320,3479,3553,5595,6714,7099,23411	AKT1,CCND1,ACE,EGFR,ERBB2,HSP90AA1,IGF1,IL1B,MAPK3,SRC,TLR4,SIRT1	12/523
1_Member	GO Biological Processes	GO:0045860	positive regulation of protein kinase activity	-15.1055	-11.9346	207,595,1636,1956,2064,3320,3479,3553,6714,7099,23411	AKT1,CCND1,ACE,EGFR,ERBB2,HSP90AA1,IGF1,IL1B,SRC,TLR4,SIRT1	11/364
1_Member	GO Biological Processes	GO:0033674	positive regulation of kinase activity	-14.3208	-11.2527	207,595,1636,1956,2064,3320,3479,3553,6714,7099,23411	AKT1,CCND1,ACE,EGFR,ERBB2,HSP90AA1,IGF1,IL1B,SRC,TLR4,SIRT1	11/429
1_Member	GO Biological Processes	GO:0071900	regulation of protein serine/threonine kinase activity	-13.2508	-10.3511	207,595,836,1956,2064,3553,5468,6714,7099,23411	AKT1,CCND1,CASP3,EGFR,ERBB2,IL1B,PPARG,SRC,TLR4,SIRT1	10/364
1_Member	GO Biological Processes	GO:0071902	positive regulation of protein serine/threonine kinase activity	-11.951	-9.21397	207,595,1956,2064,3553,6714,7099,23411	AKT1,CCND1,EGFR,ERBB2,IL1B,SRC,TLR4,SIRT1	8/194
1_Member	GO Biological Processes	GO:0045596	negative regulation of cell differentiation	-11.8646	-9.14093	351,595,1956,2064,3479,3553,4318,5468,7099,7157,23411	APP,CCND1,EGFR,ERBB2,IGF1,IL1B,MMP9,PPARG,TLR4,TP53,SIRT1	11/721
2_Summary	GO Biological Processes	GO:0071363	cellular response to growth factor stimulus	-17.3615	-13.6167	207,351,836,847,1956,2064,3576,5468,5595,6714,7099,7157,23411,3479,4318,5743	AKT1,APP,CASP3,CAT,EGFR,ERBB2,CXCL8,PPARG,MAPK3,SRC,TLR4,TP53,SIRT1,IGF1,MMP9,PTGS2	16/-
2_Member	GO Biological Processes	GO:0071363	cellular response to growth factor stimulus	-17.3615	-13.6167	207,351,836,847,1956,2064,3576,5468,5595,6714,7099,7157,23411	AKT1,APP,CASP3,CAT,EGFR,ERBB2,CXCL8,PPARG,MAPK3,SRC,TLR4,TP53,SIRT1	13/489
2_Member	GO Biological Processes	GO:0070848	response to growth factor	-17.0037	-13.4105	207,351,836,847,1956,2064,3576,5468,5595,6714,7099,7157,23411	AKT1,APP,CASP3,CAT,EGFR,ERBB2,CXCL8,PPARG,MAPK3,SRC,TLR4,TP53,SIRT1	13/521
2_Member	GO Biological Processes	GO:1901652	response to peptide	-15.8226	-12.5896	207,351,847,3479,4318,5468,5595,5743,6714,7099,7157,23411	AKT1,APP,CAT,IGF1,MMP9,PPARG,MAPK3,PTGS2,SRC,TLR4,TP53,SIRT1	12/459
2_Member	GO Biological Processes	GO:0071417	cellular response to organonitrogen compound	-12.7611	-9.90553	207,351,836,1956,3479,5468,5595,5743,6714,7099,7157	AKT1,APP,CASP3,EGFR,IGF1,PPARG,MAPK3,PTGS2,SRC,TLR4,TP53	11/596
2_Member	GO Biological Processes	GO:0007167	enzyme-linked receptor protein signaling pathway	-12.5143	-9.68591	207,836,1956,2064,3479,4318,5468,5595,6714,7157,23411	AKT1,CASP3,EGFR,ERBB2,IGF1,MMP9,PPARG,MAPK3,SRC,TP53,SIRT1	11/628
2_Member	GO Biological Processes	GO:1901699	cellular response to nitrogen compound	-12.462	-9.64662	207,351,836,1956,3479,5468,5595,5743,6714,7099,7157	AKT1,APP,CASP3,EGFR,IGF1,PPARG,MAPK3,PTGS2,SRC,TLR4,TP53	11/635
2_Member	GO Biological Processes	GO:1901653	cellular response to peptide	-10.2877	-7.70422	207,351,3479,5468,5595,6714,7099,7157	AKT1,APP,IGF1,PPARG,MAPK3,SRC,TLR4,TP53	8/313
2_Member	GO Biological Processes	GO:0007169	transmembrane receptor protein tyrosine kinase signaling pathway	-9.29302	-6.87554	207,836,1956,2064,3479,4318,5595,6714	AKT1,CASP3,EGFR,ERBB2,IGF1,MMP9,MAPK3,SRC	8/418
3_Summary	GO Biological Processes	GO:0006979	response to oxidative stress	-16.8778	-13.376	207,351,836,847,1956,4318,4846,5595,5743,6714,7157,23411,595,2064,3479,3576	AKT1,APP,CASP3,CAT,EGFR,MMP9,NOS3,MAPK3,PTGS2,SRC,TP53,SIRT1,CCND1,ERBB2,IGF1,CXCL8	16/-
3_Member	GO Biological Processes	GO:0006979	response to oxidative stress	-16.8778	-13.376	207,351,836,847,1956,4318,4846,5595,5743,6714,7157,23411	AKT1,APP,CASP3,CAT,EGFR,MMP9,NOS3,MAPK3,PTGS2,SRC,TP53,SIRT1	12/375
3_Member	GO Biological Processes	GO:0010035	response to inorganic substance	-16.8121	-13.3683	207,351,595,836,847,1956,4318,4846,5595,5743,6714,7157,23411	AKT1,APP,CCND1,CASP3,CAT,EGFR,MMP9,NOS3,MAPK3,PTGS2,SRC,TP53,SIRT1	13/539
3_Member	GO Biological Processes	GO:0062197	cellular response to chemical stress	-16.3656	-13.0187	207,836,847,1956,4318,4846,5595,5743,6714,7157,23411	AKT1,CASP3,CAT,EGFR,MMP9,NOS3,MAPK3,PTGS2,SRC,TP53,SIRT1	11/280
3_Member	GO Biological Processes	GO:0009411	response to UV	-14.9334	-11.7906	207,595,836,847,1956,4318,5743,7157,23411	AKT1,CCND1,CASP3,CAT,EGFR,MMP9,PTGS2,TP53,SIRT1	9/151
3_Member	GO Biological Processes	GO:0000302	response to reactive oxygen species	-14.2791	-11.2332	207,836,847,1956,4318,4846,5595,6714,23411	AKT1,CASP3,CAT,EGFR,MMP9,NOS3,MAPK3,SRC,SIRT1	9/178
3_Member	GO Biological Processes	GO:0009416	response to light stimulus	-13.8927	-10.8718	207,351,595,836,847,1956,4318,5743,7157,23411	AKT1,APP,CCND1,CASP3,CAT,EGFR,MMP9,PTGS2,TP53,SIRT1	10/314
3_Member	GO Biological Processes	GO:0034614	cellular response to reactive oxygen species	-13.4724	-10.5234	207,847,1956,4318,4846,5595,6714,23411	AKT1,CAT,EGFR,MMP9,NOS3,MAPK3,SRC,SIRT1	8/126
3_Member	GO Biological Processes	GO:0034599	cellular response to oxidative stress	-13.2663	-10.3511	207,847,1956,4318,4846,5595,6714,7157,23411	AKT1,CAT,EGFR,MMP9,NOS3,MAPK3,SRC,TP53,SIRT1	9/230
3_Member	GO Biological Processes	GO:0009314	response to radiation	-12.4114	-9.60856	207,351,595,836,847,1956,4318,5743,7157,23411	AKT1,APP,CCND1,CASP3,CAT,EGFR,MMP9,PTGS2,TP53,SIRT1	10/442
3_Member	GO Biological Processes	GO:0010038	response to metal ion	-11.4178	-8.72416	207,351,595,836,847,1956,4318,5595,5743	AKT1,APP,CCND1,CASP3,CAT,EGFR,MMP9,MAPK3,PTGS2	9/369
3_Member	GO Biological Processes	GO:0046686	response to cadmium ion	-9.30743	-6.87961	207,847,1956,4318,5595	AKT1,CAT,EGFR,MMP9,MAPK3	5/54
3_Member	GO Biological Processes	GO:0071248	cellular response to metal ion	-8.12107	-5.88138	207,351,1956,4318,5595,5743	AKT1,APP,EGFR,MMP9,MAPK3,PTGS2	6/202
3_Member	GO Biological Processes	GO:0071276	cellular response to cadmium ion	-8.10314	-5.86683	207,1956,4318,5595	AKT1,EGFR,MMP9,MAPK3	4/31
3_Member	GO Biological Processes	GO:0071241	cellular response to inorganic substance	-7.74012	-5.55757	207,351,1956,4318,5595,5743	AKT1,APP,EGFR,MMP9,MAPK3,PTGS2	6/234
3_Member	GO Biological Processes	GO:0070849	response to epidermal growth factor	-7.35315	-5.2367	207,1956,2064,5595	AKT1,EGFR,ERBB2,MAPK3	4/47
3_Member	GO Biological Processes	GO:0001503	ossification	-5.72287	-3.84135	207,847,1956,3479,5743	AKT1,CAT,EGFR,IGF1,PTGS2	5/279
3_Member	GO Biological Processes	GO:0048568	embryonic organ development	-4.71589	-2.98912	207,1956,3576,5595,7157	AKT1,EGFR,CXCL8,MAPK3,TP53	5/450
3_Member	GO Molecular Functions	GO:0004674	protein serine/threonine kinase activity	-2.3938	-0.890757	207,1956,5595	AKT1,EGFR,MAPK3	3/428
4_Summary	GO Biological Processes	GO:0030335	positive regulation of cell migration	-16.5169	-13.1243	207,351,1956,3479,3553,3576,4318,4846,5595,5743,6714,7099,23411,836,1636,2099,7157	AKT1,APP,EGFR,IGF1,IL1B,CXCL8,MMP9,NOS3,MAPK3,PTGS2,SRC,TLR4,SIRT1,CASP3,ACE,ESR1,TP53	17/-
4_Member	GO Biological Processes	GO:0030335	positive regulation of cell migration	-16.5169	-13.1243	207,351,1956,3479,3553,3576,4318,4846,5595,5743,6714,7099,23411	AKT1,APP,EGFR,IGF1,IL1B,CXCL8,MMP9,NOS3,MAPK3,PTGS2,SRC,TLR4,SIRT1	13/568
4_Member	GO Biological Processes	GO:2000147	positive regulation of cell motility	-16.2746	-12.9691	207,351,1956,3479,3553,3576,4318,4846,5595,5743,6714,7099,23411	AKT1,APP,EGFR,IGF1,IL1B,CXCL8,MMP9,NOS3,MAPK3,PTGS2,SRC,TLR4,SIRT1	13/593
4_Member	GO Biological Processes	GO:0040017	positive regulation of locomotion	-16.1342	-12.8665	207,351,1956,3479,3553,3576,4318,4846,5595,5743,6714,7099,23411	AKT1,APP,EGFR,IGF1,IL1B,CXCL8,MMP9,NOS3,MAPK3,PTGS2,SRC,TLR4,SIRT1	13/608
4_Member	GO Biological Processes	GO:0032496	response to lipopolysaccharide	-13.5982	-10.6163	207,836,1636,3553,3576,4846,5595,5743,6714,7099	AKT1,CASP3,ACE,IL1B,CXCL8,NOS3,MAPK3,PTGS2,SRC,TLR4	10/336
4_Member	GO Biological Processes	GO:0002237	response to molecule of bacterial origin	-13.335	-10.4031	207,836,1636,3553,3576,4846,5595,5743,6714,7099	AKT1,CASP3,ACE,IL1B,CXCL8,NOS3,MAPK3,PTGS2,SRC,TLR4	10/357
4_Member	GO Biological Processes	GO:0071396	cellular response to lipid	-11.5743	-8.87084	207,1636,1956,2099,3553,3576,4846,5595,6714,7099	AKT1,ACE,EGFR,ESR1,IL1B,CXCL8,NOS3,MAPK3,SRC,TLR4	10/537
4_Member	GO Biological Processes	GO:0071216	cellular response to biotic stimulus	-11.0387	-8.37299	207,3553,3576,4846,5595,6714,7099,7157	AKT1,IL1B,CXCL8,NOS3,MAPK3,SRC,TLR4,TP53	8/252
4_Member	GO Biological Processes	GO:0009617	response to bacterium	-10.4244	-7.80994	207,836,1636,3553,3576,4846,5595,5743,6714,7099	AKT1,CASP3,ACE,IL1B,CXCL8,NOS3,MAPK3,PTGS2,SRC,TLR4	10/703
4_Member	GO Biological Processes	GO:0031663	lipopolysaccharide-mediated signaling pathway	-9.87511	-7.35429	207,3553,4846,5595,7099	AKT1,IL1B,NOS3,MAPK3,TLR4	5/42
4_Member	GO Biological Processes	GO:0071222	cellular response to lipopolysaccharide	-9.77517	-7.27732	207,3553,3576,4846,5595,6714,7099	AKT1,IL1B,CXCL8,NOS3,MAPK3,SRC,TLR4	7/212
4_Member	GO Biological Processes	GO:0071219	cellular response to molecule of bacterial origin	-9.59433	-7.12825	207,3553,3576,4846,5595,6714,7099	AKT1,IL1B,CXCL8,NOS3,MAPK3,SRC,TLR4	7/225
5_Summary	GO Biological Processes	GO:0009725	response to hormone	-14.6817	-11.5653	207,595,836,847,1636,2099,3320,4846,5468,5595,5743,6714,23411,213,7157,3479,3553,4318,7099,351,3576	AKT1,CCND1,CASP3,CAT,ACE,ESR1,HSP90AA1,NOS3,PPARG,MAPK3,PTGS2,SRC,SIRT1,ALB,TP53,IGF1,IL1B,MMP9,TLR4,APP,CXCL8	21/-
5_Member	GO Biological Processes	GO:0009725	response to hormone	-14.6817	-11.5653	207,595,836,847,1636,2099,3320,4846,5468,5595,5743,6714,23411	AKT1,CCND1,CASP3,CAT,ACE,ESR1,HSP90AA1,NOS3,PPARG,MAPK3,PTGS2,SRC,SIRT1	13/788
5_Member	GO Biological Processes	GO:0031667	response to nutrient levels	-13.8763	-10.8718	207,213,595,847,1636,5468,5595,5743,6714,7157,23411	AKT1,ALB,CCND1,CAT,ACE,PPARG,MAPK3,PTGS2,SRC,TP53,SIRT1	11/471
5_Member	GO Biological Processes	GO:0009991	response to extracellular stimulus	-13.583	-10.6163	207,213,595,847,1636,5468,5595,5743,6714,7157,23411	AKT1,ALB,CCND1,CAT,ACE,PPARG,MAPK3,PTGS2,SRC,TP53,SIRT1	11/501
5_Member	GO Biological Processes	GO:2001233	regulation of apoptotic signaling pathway	-13.0191	-10.1346	207,3479,3553,4318,4846,5743,6714,7099,7157,23411	AKT1,IGF1,IL1B,MMP9,NOS3,PTGS2,SRC,TLR4,TP53,SIRT1	10/384
5_Member	GO Biological Processes	GO:0062013	positive regulation of small molecule metabolic process	-12.8552	-9.98543	207,351,3479,3553,4846,5743,6714,23411	AKT1,APP,IGF1,IL1B,NOS3,PTGS2,SRC,SIRT1	8/150
5_Member	GO Biological Processes	GO:0043086	negative regulation of catalytic activity	-12.3811	-9.59052	207,351,836,3553,4318,4846,5468,5743,6714,7157,23411	AKT1,APP,CASP3,IL1B,MMP9,NOS3,PPARG,PTGS2,SRC,TP53,SIRT1	11/646
5_Member	GO Biological Processes	GO:0048660	regulation of smooth muscle cell proliferation	-12.2925	-9.52288	207,3479,4318,4846,5468,5743,6714,7099	AKT1,IGF1,MMP9,NOS3,PPARG,PTGS2,SRC,TLR4	8/176
5_Member	GO Biological Processes	GO:0036293	response to decreased oxygen levels	-12.29	-9.52288	207,836,847,1636,5468,5743,6714,7157,23411	AKT1,CASP3,CAT,ACE,PPARG,PTGS2,SRC,TP53,SIRT1	9/295
5_Member	GO Biological Processes	GO:0070482	response to oxygen levels	-11.9481	-9.21397	207,836,847,1636,5468,5743,6714,7157,23411	AKT1,CASP3,CAT,ACE,PPARG,PTGS2,SRC,TP53,SIRT1	9/322
5_Member	GO Biological Processes	GO:0062012	regulation of small molecule metabolic process	-11.7362	-9.02272	207,351,3479,3553,4846,5743,6714,7157,23411	AKT1,APP,IGF1,IL1B,NOS3,PTGS2,SRC,TP53,SIRT1	9/340
5_Member	GO Biological Processes	GO:2001234	negative regulation of apoptotic signaling pathway	-11.3114	-8.62722	207,3479,3553,4318,4846,5743,6714,23411	AKT1,IGF1,IL1B,MMP9,NOS3,PTGS2,SRC,SIRT1	8/233
5_Member	GO Biological Processes	GO:0001666	response to hypoxia	-10.6607	-8.01279	836,847,1636,5468,5743,6714,7157,23411	CASP3,CAT,ACE,PPARG,PTGS2,SRC,TP53,SIRT1	8/281
5_Member	GO Biological Processes	GO:0048661	positive regulation of smooth muscle cell proliferation	-9.99226	-7.4447	207,3479,4318,5743,6714,7099	AKT1,IGF1,MMP9,PTGS2,SRC,TLR4	6/99
5_Member	GO Biological Processes	GO:0043065	positive regulation of apoptotic process	-9.95438	-7.42039	836,1636,4318,5468,5743,6714,7099,7157,23411	CASP3,ACE,MMP9,PPARG,PTGS2,SRC,TLR4,TP53,SIRT1	9/539
5_Member	GO Biological Processes	GO:0043068	positive regulation of programmed cell death	-9.8009	-7.29285	836,1636,4318,5468,5743,6714,7099,7157,23411	CASP3,ACE,MMP9,PPARG,PTGS2,SRC,TLR4,TP53,SIRT1	9/561
5_Member	GO Biological Processes	GO:1902532	negative regulation of intracellular signal transduction	-9.76689	-7.27732	207,2099,3553,4318,5468,5743,6714,7099,23411	AKT1,ESR1,IL1B,MMP9,PPARG,PTGS2,SRC,TLR4,SIRT1	9/566
5_Member	GO Biological Processes	GO:0010942	positive regulation of cell death	-9.48661	-7.03965	836,1636,4318,5468,5743,6714,7099,7157,23411	CASP3,ACE,MMP9,PPARG,PTGS2,SRC,TLR4,TP53,SIRT1	9/609
5_Member	GO Biological Processes	GO:0036294	cellular response to decreased oxygen levels	-9.0041	-6.61145	207,5468,5743,6714,7157,23411	AKT1,PPARG,PTGS2,SRC,TP53,SIRT1	6/144
5_Member	GO Biological Processes	GO:0030162	regulation of proteolysis	-8.8539	-6.49822	207,351,3553,4318,5468,5743,6714,7157,23411	AKT1,APP,IL1B,MMP9,PPARG,PTGS2,SRC,TP53,SIRT1	9/719
5_Member	GO Biological Processes	GO:0010632	regulation of epithelial cell migration	-8.77523	-6.42833	207,4318,4846,5468,5743,6714,23411	AKT1,MMP9,NOS3,PPARG,PTGS2,SRC,SIRT1	7/295
5_Member	GO Biological Processes	GO:0071453	cellular response to oxygen levels	-8.74467	-6.41061	207,5468,5743,6714,7157,23411	AKT1,PPARG,PTGS2,SRC,TP53,SIRT1	6/159
5_Member	GO Biological Processes	GO:2001242	regulation of intrinsic apoptotic signaling pathway	-8.50929	-6.21547	207,4318,5743,6714,7157,23411	AKT1,MMP9,PTGS2,SRC,TP53,SIRT1	6/174
5_Member	GO Biological Processes	GO:0010634	positive regulation of epithelial cell migration	-8.4795	-6.1933	207,4318,4846,5743,6714,23411	AKT1,MMP9,NOS3,PTGS2,SRC,SIRT1	6/176
5_Member	GO Biological Processes	GO:0043281	regulation of cysteine-type endopeptidase activity involved in apoptotic process	-8.28021	-6.01967	207,4318,5468,5743,6714,23411	AKT1,MMP9,PPARG,PTGS2,SRC,SIRT1	6/190
5_Member	GO Biological Processes	GO:0043434	response to peptide hormone	-8.0793	-5.84967	207,847,5468,5595,5743,6714,23411	AKT1,CAT,PPARG,MAPK3,PTGS2,SRC,SIRT1	7/372
5_Member	GO Biological Processes	GO:2001243	negative regulation of intrinsic apoptotic signaling pathway	-7.96272	-5.75254	207,4318,5743,6714,23411	AKT1,MMP9,PTGS2,SRC,SIRT1	5/99
5_Member	GO Biological Processes	GO:0032868	response to insulin	-7.9353	-5.72828	207,847,5468,5595,6714,23411	AKT1,CAT,PPARG,MAPK3,SRC,SIRT1	6/217
5_Member	GO Biological Processes	GO:2000116	regulation of cysteine-type endopeptidase activity	-7.86467	-5.66699	207,4318,5468,5743,6714,23411	AKT1,MMP9,PPARG,PTGS2,SRC,SIRT1	6/223
5_Member	GO Biological Processes	GO:0052547	regulation of peptidase activity	-7.73146	-5.55483	207,351,4318,5468,5743,6714,23411	AKT1,APP,MMP9,PPARG,PTGS2,SRC,SIRT1	7/418
5_Member	GO Biological Processes	GO:0071456	cellular response to hypoxia	-7.28498	-5.17613	5468,5743,6714,7157,23411	PPARG,PTGS2,SRC,TP53,SIRT1	5/135
5_Member	GO Biological Processes	GO:0032870	cellular response to hormone stimulus	-7.17054	-5.07649	207,1636,2099,5468,5595,6714,23411	AKT1,ACE,ESR1,PPARG,MAPK3,SRC,SIRT1	7/505
5_Member	GO Biological Processes	GO:0007292	female gamete generation	-7.04174	-4.95729	207,4846,5743,6714,23411	AKT1,NOS3,PTGS2,SRC,SIRT1	5/151
5_Member	GO Biological Processes	GO:0043535	regulation of blood vessel endothelial cell migration	-7.02743	-4.9477	207,4846,5468,5743,23411	AKT1,NOS3,PPARG,PTGS2,SIRT1	5/152
5_Member	GO Biological Processes	GO:0045861	negative regulation of proteolysis	-6.91115	-4.84528	207,351,4318,5743,6714,7157	AKT1,APP,MMP9,PTGS2,SRC,TP53	6/323
5_Member	GO Biological Processes	GO:0052548	regulation of endopeptidase activity	-6.89536	-4.83176	207,4318,5468,5743,6714,23411	AKT1,MMP9,PPARG,PTGS2,SRC,SIRT1	6/325
5_Member	GO Biological Processes	GO:0051346	negative regulation of hydrolase activity	-6.82553	-4.7731	207,351,4318,4846,5743,6714	AKT1,APP,MMP9,NOS3,PTGS2,SRC	6/334
5_Member	GO Biological Processes	GO:0001525	angiogenesis	-6.81028	-4.76223	207,1636,3576,4846,5743,23411	AKT1,ACE,CXCL8,NOS3,PTGS2,SIRT1	6/336
5_Member	GO Biological Processes	GO:0043154	negative regulation of cysteine-type endopeptidase activity involved in apoptotic process	-6.77778	-4.73407	207,4318,5743,6714	AKT1,MMP9,PTGS2,SRC	4/65
5_Member	GO Biological Processes	GO:0030728	ovulation	-6.58601	-4.56953	4846,5743,23411	NOS3,PTGS2,SIRT1	3/17
5_Member	GO Biological Processes	GO:0043536	positive regulation of blood vessel endothelial cell migration	-6.52584	-4.52529	207,4846,5743,23411	AKT1,NOS3,PTGS2,SIRT1	4/75
5_Member	GO Biological Processes	GO:2000117	negative regulation of cysteine-type endopeptidase activity	-6.43464	-4.45135	207,4318,5743,6714	AKT1,MMP9,PTGS2,SRC	4/79
5_Member	GO Biological Processes	GO:0048514	blood vessel morphogenesis	-6.18304	-4.24438	207,1636,3576,4846,5743,23411	AKT1,ACE,CXCL8,NOS3,PTGS2,SIRT1	6/430
5_Member	GO Biological Processes	GO:0010466	negative regulation of peptidase activity	-6.16312	-4.22784	207,351,4318,5743,6714	AKT1,APP,MMP9,PTGS2,SRC	5/227
5_Member	GO Biological Processes	GO:0010594	regulation of endothelial cell migration	-6.11647	-4.18621	207,4846,5468,5743,23411	AKT1,NOS3,PPARG,PTGS2,SIRT1	5/232
5_Member	GO Biological Processes	GO:0001568	blood vessel development	-5.71871	-3.83868	207,1636,3576,4846,5743,23411	AKT1,ACE,CXCL8,NOS3,PTGS2,SIRT1	6/517
5_Member	GO Biological Processes	GO:0001944	vasculature development	-5.62823	-3.76134	207,1636,3576,4846,5743,23411	AKT1,ACE,CXCL8,NOS3,PTGS2,SIRT1	6/536
5_Member	GO Biological Processes	GO:0010595	positive regulation of endothelial cell migration	-5.55401	-3.69707	207,4846,5743,23411	AKT1,NOS3,PTGS2,SIRT1	4/131
5_Member	GO Biological Processes	GO:0010951	negative regulation of endopeptidase activity	-5.33184	-3.51642	207,4318,5743,6714	AKT1,MMP9,PTGS2,SRC	4/149
5_Member	GO Biological Processes	GO:0007276	gamete generation	-4.73013	-3.00023	207,1636,4846,5743,6714,23411	AKT1,ACE,NOS3,PTGS2,SRC,SIRT1	6/770
5_Member	GO Cellular Components	GO:0019866	organelle inner membrane	-2.08395	-0.592568	5743,6714,23411	PTGS2,SRC,SIRT1	3/554
6_Summary	GO Biological Processes	GO:0031347	regulation of defense response	-14.6534	-11.5618	207,351,1636,2099,3320,3479,3553,4318,5468,5595,5743,6714,7099,3576	AKT1,APP,ACE,ESR1,HSP90AA1,IGF1,IL1B,MMP9,PPARG,MAPK3,PTGS2,SRC,TLR4,CXCL8	14/-
6_Member	GO Biological Processes	GO:0031347	regulation of defense response	-14.6534	-11.5618	207,351,1636,2099,3320,3479,3553,4318,5468,5595,5743,6714,7099	AKT1,APP,ACE,ESR1,HSP90AA1,IGF1,IL1B,MMP9,PPARG,MAPK3,PTGS2,SRC,TLR4	13/792
6_Member	GO Biological Processes	GO:0050727	regulation of inflammatory response	-12.5402	-9.69842	351,1636,2099,3479,3553,4318,5468,5743,6714,7099	APP,ACE,ESR1,IGF1,IL1B,MMP9,PPARG,PTGS2,SRC,TLR4	10/429
6_Member	GO Biological Processes	GO:0032103	positive regulation of response to external stimulus	-9.96151	-7.42079	351,1636,3320,3553,3576,5595,5743,6714,7099	APP,ACE,HSP90AA1,IL1B,CXCL8,MAPK3,PTGS2,SRC,TLR4	9/538
6_Member	GO Biological Processes	GO:0031349	positive regulation of defense response	-9.46961	-7.03119	351,1636,3320,3553,5595,5743,6714,7099	APP,ACE,HSP90AA1,IL1B,MAPK3,PTGS2,SRC,TLR4	8/397
6_Member	GO Biological Processes	GO:0050729	positive regulation of inflammatory response	-6.98507	-4.91001	351,1636,3553,5743,7099	APP,ACE,IL1B,PTGS2,TLR4	5/155
6_Member	GO Biological Processes	GO:0050804	modulation of chemical synaptic transmission	-5.84834	-3.94235	351,1636,3553,5595,5743,6714	APP,ACE,IL1B,MAPK3,PTGS2,SRC	6/491
6_Member	GO Biological Processes	GO:0099177	regulation of trans-synaptic signaling	-5.84323	-3.94037	351,1636,3553,5595,5743,6714	APP,ACE,IL1B,MAPK3,PTGS2,SRC	6/492
6_Member	GO Biological Processes	GO:1901889	negative regulation of cell junction assembly	-5.68509	-3.81095	1636,3553,6714	ACE,IL1B,SRC	3/33
6_Member	GO Biological Processes	GO:1901888	regulation of cell junction assembly	-4.71175	-2.98603	351,1636,3553,6714	APP,ACE,IL1B,SRC	4/214
6_Member	GO Biological Processes	GO:0061097	regulation of protein tyrosine kinase activity	-4.55041	-2.84795	351,1636,6714	APP,ACE,SRC	3/78
6_Member	GO Biological Processes	GO:0046683	response to organophosphorus	-3.89919	-2.27738	351,3553,5743	APP,IL1B,PTGS2	3/129
6_Member	GO Molecular Functions	GO:0070851	growth factor receptor binding	-3.78501	-2.17291	351,3553,6714	APP,IL1B,SRC	3/141
6_Member	GO Biological Processes	GO:0014074	response to purine-containing compound	-3.76696	-2.15884	351,3553,5743	APP,IL1B,PTGS2	3/143
6_Member	GO Biological Processes	GO:0048167	regulation of synaptic plasticity	-3.2778	-1.72469	351,1636,5743	APP,ACE,PTGS2	3/210
7_Summary	GO Biological Processes	GO:1903829	positive regulation of protein localization	-12.1468	-9.39094	207,1956,2064,3320,3479,3553,5468,5743,6714,7099,351,1636,4846,5595	AKT1,EGFR,ERBB2,HSP90AA1,IGF1,IL1B,PPARG,PTGS2,SRC,TLR4,APP,ACE,NOS3,MAPK3	14/-
7_Member	GO Biological Processes	GO:1903829	positive regulation of protein localization	-12.1468	-9.39094	207,1956,2064,3320,3479,3553,5468,5743,6714,7099	AKT1,EGFR,ERBB2,HSP90AA1,IGF1,IL1B,PPARG,PTGS2,SRC,TLR4	10/470
7_Member	GO Biological Processes	GO:0051222	positive regulation of protein transport	-10.321	-7.72993	2064,3320,3479,3553,5468,5743,6714,7099	ERBB2,HSP90AA1,IGF1,IL1B,PPARG,PTGS2,SRC,TLR4	8/310
7_Member	GO Biological Processes	GO:1904951	positive regulation of establishment of protein localization	-10.1472	-7.59273	2064,3320,3479,3553,5468,5743,6714,7099	ERBB2,HSP90AA1,IGF1,IL1B,PPARG,PTGS2,SRC,TLR4	8/326
7_Member	GO Biological Processes	GO:0051223	regulation of protein transport	-8.55493	-6.24943	2064,3320,3479,3553,5468,5743,6714,7099	ERBB2,HSP90AA1,IGF1,IL1B,PPARG,PTGS2,SRC,TLR4	8/519
7_Member	GO Biological Processes	GO:0070201	regulation of establishment of protein localization	-8.39525	-6.12389	2064,3320,3479,3553,5468,5743,6714,7099	ERBB2,HSP90AA1,IGF1,IL1B,PPARG,PTGS2,SRC,TLR4	8/544
7_Member	GO Biological Processes	GO:0044057	regulation of system process	-8.12613	-5.88138	351,1636,3320,3479,4846,5468,5743,6714	APP,ACE,HSP90AA1,IGF1,NOS3,PPARG,PTGS2,SRC	8/589
7_Member	GO Biological Processes	GO:0009408	response to heat	-7.98501	-5.76845	207,3320,3479,4846,5743	AKT1,HSP90AA1,IGF1,NOS3,PTGS2	5/98
7_Member	GO Biological Processes	GO:0032386	regulation of intracellular transport	-6.83319	-4.77855	2064,3320,3553,5595,5743,6714	ERBB2,HSP90AA1,IL1B,MAPK3,PTGS2,SRC	6/333
7_Member	GO Biological Processes	GO:0009266	response to temperature stimulus	-6.75994	-4.72053	207,3320,3479,4846,5743	AKT1,HSP90AA1,IGF1,NOS3,PTGS2	5/172
7_Member	GO Biological Processes	GO:0090257	regulation of muscle system process	-5.93128	-4.01895	3320,3479,4846,5468,5743	HSP90AA1,IGF1,NOS3,PPARG,PTGS2	5/253
7_Member	GO Biological Processes	GO:0090316	positive regulation of intracellular protein transport	-5.25282	-3.44874	2064,3320,3553,5743	ERBB2,HSP90AA1,IL1B,PTGS2	4/156
7_Member	GO Biological Processes	GO:0046824	positive regulation of nucleocytoplasmic transport	-4.87182	-3.12698	3320,3553,5743	HSP90AA1,IL1B,PTGS2	3/61
7_Member	GO Biological Processes	GO:0032388	positive regulation of intracellular transport	-4.84425	-3.10373	2064,3320,3553,5743	ERBB2,HSP90AA1,IL1B,PTGS2	4/198
7_Member	GO Biological Processes	GO:0033157	regulation of intracellular protein transport	-4.62648	-2.91406	2064,3320,3553,5743	ERBB2,HSP90AA1,IL1B,PTGS2	4/225
7_Member	GO Biological Processes	GO:0003012	muscle system process	-4.21472	-2.55356	3320,3479,3553,4846	HSP90AA1,IGF1,IL1B,NOS3	4/287
7_Member	GO Biological Processes	GO:0046822	regulation of nucleocytoplasmic transport	-4.12816	-2.48023	3320,3553,5743	HSP90AA1,IL1B,PTGS2	3/108
8_Summary	GO Molecular Functions	GO:0030235	nitric-oxide synthase regulator activity	-11.0517	-8.37686	207,1956,2099,3320,351,5743,6714,847,1636	AKT1,EGFR,ESR1,HSP90AA1,APP,PTGS2,SRC,CAT,ACE	9/-
8_Member	GO Molecular Functions	GO:0030235	nitric-oxide synthase regulator activity	-11.0517	-8.37686	207,1956,2099,3320	AKT1,EGFR,ESR1,HSP90AA1	4/7
8_Member	GO Biological Processes	GO:0033138	positive regulation of peptidyl-serine phosphorylation	-7.81289	-5.62436	207,351,1956,3320,5743	AKT1,APP,EGFR,HSP90AA1,PTGS2	5/106
8_Member	GO Biological Processes	GO:0033135	regulation of peptidyl-serine phosphorylation	-7.20592	-5.10374	207,351,1956,3320,5743	AKT1,APP,EGFR,HSP90AA1,PTGS2	5/140
8_Member	GO Biological Processes	GO:1900182	positive regulation of protein localization to nucleus	-6.18713	-4.24677	207,3320,5743,6714	AKT1,HSP90AA1,PTGS2,SRC	4/91
8_Member	GO Biological Processes	GO:1900180	regulation of protein localization to nucleus	-5.42697	-3.58657	207,3320,5743,6714	AKT1,HSP90AA1,PTGS2,SRC	4/141
8_Member	GO Molecular Functions	GO:0042803	protein homodimerization activity	-2.7396	-1.21942	207,847,3320,5743	AKT1,CAT,HSP90AA1,PTGS2	4/705
8_Member	GO Cellular Components	GO:0005929	cilium	-2.66292	-1.14853	207,351,1636,3320	AKT1,APP,ACE,HSP90AA1	4/740
9_Summary	GO Biological Processes	GO:0009410	response to xenobiotic stimulus	-10.852	-8.1953	595,836,847,1636,3320,3553,5743,6714,7157,4318	CCND1,CASP3,CAT,ACE,HSP90AA1,IL1B,PTGS2,SRC,TP53,MMP9	10/-
9_Member	GO Biological Processes	GO:0009410	response to xenobiotic stimulus	-10.852	-8.1953	595,836,847,1636,3320,3553,5743,6714,7157	CCND1,CASP3,CAT,ACE,HSP90AA1,IL1B,PTGS2,SRC,TP53	9/427
9_Member	GO Cellular Components	GO:1904813	ficolin-1-rich granule lumen	-3.95003	-2.32412	847,3320,4318	CAT,HSP90AA1,MMP9	3/124
9_Member	GO Cellular Components	GO:0000323	lytic vacuole	-3.67062	-2.08338	847,1636,3320,3553,6714	CAT,ACE,HSP90AA1,IL1B,SRC	5/749
9_Member	GO Cellular Components	GO:0005764	lysosome	-3.67062	-2.08338	847,1636,3320,3553,6714	CAT,ACE,HSP90AA1,IL1B,SRC	5/749
9_Member	GO Cellular Components	GO:0101002	ficolin-1-rich granule	-3.43841	-1.87182	847,3320,4318	CAT,HSP90AA1,MMP9	3/185
10_Summary	GO Biological Processes	GO:0030097	hemopoiesis	-10.6162	-7.97691	351,836,1636,2064,4318,5468,6714,7099,7157,23411	APP,CASP3,ACE,ERBB2,MMP9,PPARG,SRC,TLR4,TP53,SIRT1	10/-
10_Member	GO Biological Processes	GO:0030097	hemopoiesis	-10.6162	-7.97691	351,836,1636,2064,4318,5468,6714,7099,7157,23411	APP,CASP3,ACE,ERBB2,MMP9,PPARG,SRC,TLR4,TP53,SIRT1	10/672
10_Member	GO Biological Processes	GO:0002521	leukocyte differentiation	-9.29302	-6.87554	351,2064,4318,5468,6714,7099,7157,23411	APP,ERBB2,MMP9,PPARG,SRC,TLR4,TP53,SIRT1	8/418
10_Member	GO Biological Processes	GO:0002573	myeloid leukocyte differentiation	-8.95006	-6.57164	351,4318,5468,6714,7099,23411	APP,MMP9,PPARG,SRC,TLR4,SIRT1	6/147
10_Member	GO Biological Processes	GO:0030099	myeloid cell differentiation	-8.91105	-6.54643	351,836,4318,5468,6714,7099,23411	APP,CASP3,MMP9,PPARG,SRC,TLR4,SIRT1	7/282
10_Member	GO Biological Processes	GO:0030225	macrophage differentiation	-7.59767	-5.44867	351,4318,7099,23411	APP,MMP9,TLR4,SIRT1	4/41
11_Summary	GO Biological Processes	GO:0035239	tube morphogenesis	-10.5721	-7.94125	207,836,1636,1956,2099,3576,4846,5743,6714,23411,595,5468,7157,3320,351	AKT1,CASP3,ACE,EGFR,ESR1,CXCL8,NOS3,PTGS2,SRC,SIRT1,CCND1,PPARG,TP53,HSP90AA1,APP	15/-
11_Member	GO Biological Processes	GO:0035239	tube morphogenesis	-10.5721	-7.94125	207,836,1636,1956,2099,3576,4846,5743,6714,23411	AKT1,CASP3,ACE,EGFR,ESR1,CXCL8,NOS3,PTGS2,SRC,SIRT1	10/679
11_Member	GO Biological Processes	GO:0008406	gonad development	-9.56747	-7.10706	595,836,1636,2099,4846,6714,23411	CCND1,CASP3,ACE,ESR1,NOS3,SRC,SIRT1	7/227
11_Member	GO Biological Processes	GO:0045137	development of primary sexual characteristics	-9.50136	-7.04656	595,836,1636,2099,4846,6714,23411	CCND1,CASP3,ACE,ESR1,NOS3,SRC,SIRT1	7/232
11_Member	GO Biological Processes	GO:0022602	ovulation cycle process	-9.39223	-6.95914	836,2099,4846,6714,23411	CASP3,ESR1,NOS3,SRC,SIRT1	5/52
11_Member	GO Biological Processes	GO:0048511	rhythmic process	-8.94332	-6.56954	836,2099,4846,5468,6714,7157,23411	CASP3,ESR1,NOS3,PPARG,SRC,TP53,SIRT1	7/279
11_Member	GO Biological Processes	GO:0007548	sex differentiation	-8.90038	-6.54025	595,836,1636,2099,4846,6714,23411	CCND1,CASP3,ACE,ESR1,NOS3,SRC,SIRT1	7/283
11_Member	GO Biological Processes	GO:0048608	reproductive structure development	-8.76504	-6.42287	595,836,1636,2099,4846,6714,23411	CCND1,CASP3,ACE,ESR1,NOS3,SRC,SIRT1	7/296
11_Member	GO Biological Processes	GO:0061458	reproductive system development	-8.72462	-6.3971	595,836,1636,2099,4846,6714,23411	CCND1,CASP3,ACE,ESR1,NOS3,SRC,SIRT1	7/300
11_Member	GO Biological Processes	GO:0042698	ovulation cycle	-8.57496	-6.26149	836,2099,4846,6714,23411	CASP3,ESR1,NOS3,SRC,SIRT1	5/75
11_Member	GO Biological Processes	GO:0008585	female gonad development	-8.00754	-5.78449	836,2099,4846,6714,23411	CASP3,ESR1,NOS3,SRC,SIRT1	5/97
11_Member	GO Biological Processes	GO:0046545	development of primary female sexual characteristics	-7.91883	-5.71494	836,2099,4846,6714,23411	CASP3,ESR1,NOS3,SRC,SIRT1	5/101
11_Member	GO Biological Processes	GO:0046660	female sex differentiation	-7.61566	-5.45628	836,2099,4846,6714,23411	CASP3,ESR1,NOS3,SRC,SIRT1	5/116
11_Member	GO Molecular Functions	GO:0097110	scaffold protein binding	-4.76859	-3.03447	3320,4846,6714	HSP90AA1,NOS3,SRC	3/66
11_Member	GO Molecular Functions	GO:0051117	ATPase binding	-4.43854	-2.74582	1956,2099,6714	EGFR,ESR1,SRC	3/85
11_Member	GO Biological Processes	GO:0048729	tissue morphogenesis	-4.23742	-2.57085	836,1956,2099,4846,6714	CASP3,EGFR,ESR1,NOS3,SRC	5/567
11_Member	GO Biological Processes	GO:0022612	gland morphogenesis	-4.18944	-2.53626	1956,2099,6714	EGFR,ESR1,SRC	3/103
11_Member	GO Biological Processes	GO:0031644	regulation of nervous system process	-3.71433	-2.11562	351,4846,6714	APP,NOS3,SRC	3/149
11_Member	GO Biological Processes	GO:0002009	morphogenesis of an epithelium	-3.45846	-1.88899	836,1956,2099,6714	CASP3,EGFR,ESR1,SRC	4/452
11_Member	GO Biological Processes	GO:0060562	epithelial tube morphogenesis	-2.78188	-1.26106	836,2099,6714	CASP3,ESR1,SRC	3/312
11_Member	GO Biological Processes	GO:0050878	regulation of body fluid levels	-2.64338	-1.1309	595,4846,6714	CCND1,NOS3,SRC	3/349
12_Summary	GO Biological Processes	GO:0051090	regulation of DNA-binding transcription factor activity	-10.531	-7.90838	207,351,847,2099,3553,5468,5595,7099,23411,2064,7157,1956,5743,3479,6714,1636	AKT1,APP,CAT,ESR1,IL1B,PPARG,MAPK3,TLR4,SIRT1,ERBB2,TP53,EGFR,PTGS2,IGF1,SRC,ACE	16/-
12_Member	GO Biological Processes	GO:0051090	regulation of DNA-binding transcription factor activity	-10.531	-7.90838	207,351,847,2099,3553,5468,5595,7099,23411	AKT1,APP,CAT,ESR1,IL1B,PPARG,MAPK3,TLR4,SIRT1	9/464
12_Member	GO Biological Processes	GO:0042063	gliogenesis	-9.14471	-6.73231	207,351,2064,3553,5595,7099,7157	AKT1,APP,ERBB2,IL1B,MAPK3,TLR4,TP53	7/261
12_Member	GO Biological Processes	GO:0051091	positive regulation of DNA-binding transcription factor activity	-9.03112	-6.63361	207,351,847,2099,3553,5468,7099	AKT1,APP,CAT,ESR1,IL1B,PPARG,TLR4	7/271
12_Member	GO Biological Processes	GO:0080135	regulation of cellular response to stress	-8.95567	-6.57256	207,351,1956,3553,5595,5743,7099,7157,23411	AKT1,APP,EGFR,IL1B,MAPK3,PTGS2,TLR4,TP53,SIRT1	9/700
12_Member	GO Biological Processes	GO:0010001	glial cell differentiation	-8.09549	-5.86254	207,351,2064,3553,5595,7099	AKT1,APP,ERBB2,IL1B,MAPK3,TLR4	6/204
12_Member	GO Biological Processes	GO:0048708	astrocyte differentiation	-6.75084	-4.71357	351,3553,5595,7099	APP,IL1B,MAPK3,TLR4	4/66
12_Member	GO Biological Processes	GO:1901224	positive regulation of NIK/NF-kappaB signaling	-6.6725	-4.64366	351,1956,3553,7099	APP,EGFR,IL1B,TLR4	4/69
12_Member	GO Biological Processes	GO:0071260	cellular response to mechanical stimulus	-6.57334	-4.56089	3553,5595,5743,7099	IL1B,MAPK3,PTGS2,TLR4	4/73
12_Member	GO Biological Processes	GO:0032872	regulation of stress-activated MAPK cascade	-6.51154	-4.51338	351,1956,3553,5595,7099	APP,EGFR,IL1B,MAPK3,TLR4	5/193
12_Member	GO Biological Processes	GO:0070302	regulation of stress-activated protein kinase signaling cascade	-6.47834	-4.49128	351,1956,3553,5595,7099	APP,EGFR,IL1B,MAPK3,TLR4	5/196
12_Member	GO Biological Processes	GO:0000165	MAPK cascade	-6.3097	-4.33938	1956,3479,3553,5595,7099	EGFR,IGF1,IL1B,MAPK3,TLR4	5/212
12_Member	GO Biological Processes	GO:0009612	response to mechanical stimulus	-6.26959	-4.30651	3553,5595,5743,6714,7099	IL1B,MAPK3,PTGS2,SRC,TLR4	5/216
12_Member	GO Biological Processes	GO:1901222	regulation of NIK/NF-kappaB signaling	-5.79478	-3.9012	351,1956,3553,7099	APP,EGFR,IL1B,TLR4	4/114
12_Member	GO Biological Processes	GO:0014002	astrocyte development	-5.56892	-3.70915	351,3553,7099	APP,IL1B,TLR4	3/36
12_Member	GO Biological Processes	GO:0046328	regulation of JNK cascade	-5.45162	-3.60715	351,1956,3553,7099	APP,EGFR,IL1B,TLR4	4/139
12_Member	GO Biological Processes	GO:0051092	positive regulation of NF-kappaB transcription factor activity	-5.22006	-3.42217	351,847,3553,7099	APP,CAT,IL1B,TLR4	4/159
12_Member	GO Biological Processes	GO:0070665	positive regulation of leukocyte proliferation	-5.14605	-3.36025	3479,3553,5595,7099	IGF1,IL1B,MAPK3,TLR4	4/166
12_Member	GO Biological Processes	GO:0070371	ERK1 and ERK2 cascade	-5.05658	-3.28487	3479,5595,7099	IGF1,MAPK3,TLR4	3/53
12_Member	GO Biological Processes	GO:0032722	positive regulation of chemokine production	-4.69163	-2.96901	351,3553,7099	APP,IL1B,TLR4	3/70
12_Member	GO Biological Processes	GO:0051403	stress-activated MAPK cascade	-4.61906	-2.90954	3553,5595,7099	IL1B,MAPK3,TLR4	3/74
12_Member	GO Biological Processes	GO:0002720	positive regulation of cytokine production involved in immune response	-4.50126	-2.80466	3553,7099,23411	IL1B,TLR4,SIRT1	3/81
12_Member	GO Biological Processes	GO:0031098	stress-activated protein kinase signaling cascade	-4.50126	-2.80466	3553,5595,7099	IL1B,MAPK3,TLR4	3/81
12_Member	GO Biological Processes	GO:0043122	regulation of I-kappaB kinase/NF-kappaB signaling	-4.36845	-2.68525	2099,3553,7099,23411	ESR1,IL1B,TLR4,SIRT1	4/262
12_Member	GO Biological Processes	GO:0046330	positive regulation of JNK cascade	-4.29414	-2.62118	351,3553,7099	APP,IL1B,TLR4	3/95
12_Member	GO Biological Processes	GO:0050708	regulation of protein secretion	-4.28669	-2.61465	3479,3553,5468,7099	IGF1,IL1B,PPARG,TLR4	4/275
12_Member	GO Biological Processes	GO:0032642	regulation of chemokine production	-4.25385	-2.58547	351,3553,7099	APP,IL1B,TLR4	3/98
12_Member	GO Biological Processes	GO:0032755	positive regulation of interleukin-6 production	-4.22769	-2.56203	351,3553,7099	APP,IL1B,TLR4	3/100
12_Member	GO Biological Processes	GO:1903532	positive regulation of secretion by cell	-4.20303	-2.54535	3479,3553,5468,7099	IGF1,IL1B,PPARG,TLR4	4/289
12_Member	GO Biological Processes	GO:0051047	positive regulation of secretion	-4.04771	-2.41255	3479,3553,5468,7099	IGF1,IL1B,PPARG,TLR4	4/317
12_Member	GO Biological Processes	GO:0051046	regulation of secretion	-4.01507	-2.3825	1636,3479,3553,5468,7099	ACE,IGF1,IL1B,PPARG,TLR4	5/632
12_Member	GO Biological Processes	GO:0002718	regulation of cytokine production involved in immune response	-3.98156	-2.3515	3553,7099,23411	IL1B,TLR4,SIRT1	3/121
12_Member	GO Biological Processes	GO:0032874	positive regulation of stress-activated MAPK cascade	-3.89919	-2.27738	351,3553,7099	APP,IL1B,TLR4	3/129
12_Member	GO Biological Processes	GO:0070304	positive regulation of stress-activated protein kinase signaling cascade	-3.87942	-2.26168	351,3553,7099	APP,IL1B,TLR4	3/131
12_Member	GO Biological Processes	GO:0002702	positive regulation of production of molecular mediator of immune response	-3.8408	-2.22548	3553,7099,23411	IL1B,TLR4,SIRT1	3/135
12_Member	GO Biological Processes	GO:2001235	positive regulation of apoptotic signaling pathway	-3.77596	-2.16545	7099,7157,23411	TLR4,TP53,SIRT1	3/142
12_Member	GO Biological Processes	GO:0050671	positive regulation of lymphocyte proliferation	-3.74917	-2.14656	3479,3553,7099	IGF1,IL1B,TLR4	3/145
12_Member	GO Biological Processes	GO:0050714	positive regulation of protein secretion	-3.74037	-2.13854	3479,5468,7099	IGF1,PPARG,TLR4	3/146
12_Member	GO Biological Processes	GO:0032946	positive regulation of mononuclear cell proliferation	-3.72295	-2.12346	3479,3553,7099	IGF1,IL1B,TLR4	3/148
12_Member	GO Biological Processes	GO:0032675	regulation of interleukin-6 production	-3.48743	-1.91505	351,3553,7099	APP,IL1B,TLR4	3/178
12_Member	GO Biological Processes	GO:0043409	negative regulation of MAPK cascade	-3.45222	-1.88347	3553,5468,7099	IL1B,PPARG,TLR4	3/183
12_Member	GO Biological Processes	GO:0002700	regulation of production of molecular mediator of immune response	-3.39789	-1.83412	3553,7099,23411	IL1B,TLR4,SIRT1	3/191
12_Member	GO Biological Processes	GO:1903530	regulation of secretion by cell	-3.07167	-1.535	3479,3553,5468,7099	IGF1,IL1B,PPARG,TLR4	4/573
12_Member	GO Biological Processes	GO:0002699	positive regulation of immune effector process	-2.96652	-1.43784	3553,7099,23411	IL1B,TLR4,SIRT1	3/269
12_Member	GO Biological Processes	GO:0002697	regulation of immune effector process	-2.51652	-1.01035	3553,7099,23411	IL1B,TLR4,SIRT1	3/387
13_Summary	GO Biological Processes	GO:0008283	cell population proliferation	-10.4064	-7.79982	207,595,1636,1956,2064,2099,3479,6714,7099,7157,3320,23411,5595,847	AKT1,CCND1,ACE,EGFR,ERBB2,ESR1,IGF1,SRC,TLR4,TP53,HSP90AA1,SIRT1,MAPK3,CAT	14/-
13_Member	GO Biological Processes	GO:0008283	cell population proliferation	-10.4064	-7.79982	207,595,1636,1956,2064,2099,3479,6714,7099,7157	AKT1,CCND1,ACE,EGFR,ERBB2,ESR1,IGF1,SRC,TLR4,TP53	10/706
13_Member	GO Molecular Functions	GO:0019900	kinase binding	-8.60385	-6.28633	207,595,1636,1956,2099,3320,6714,7157,23411	AKT1,CCND1,ACE,EGFR,ESR1,HSP90AA1,SRC,TP53,SIRT1	9/768
13_Member	GO Molecular Functions	GO:0019901	protein kinase binding	-7.6271	-5.46205	207,595,1636,2099,3320,6714,7157,23411	AKT1,CCND1,ACE,ESR1,HSP90AA1,SRC,TP53,SIRT1	8/683
13_Member	GO Biological Processes	GO:0061180	mammary gland epithelium development	-6.97922	-4.90648	207,595,2099,6714	AKT1,CCND1,ESR1,SRC	4/58
13_Member	GO Biological Processes	GO:0048732	gland development	-6.23659	-4.28062	207,595,1956,2099,5595,6714	AKT1,CCND1,EGFR,ESR1,MAPK3,SRC	6/421
13_Member	GO Biological Processes	GO:0030879	mammary gland development	-5.62132	-3.75587	207,595,2099,6714	AKT1,CCND1,ESR1,SRC	4/126
13_Member	GO Biological Processes	GO:0051385	response to mineralocorticoid	-5.49691	-3.64694	595,1636,6714	CCND1,ACE,SRC	3/38
13_Member	GO Biological Processes	GO:1901654	response to ketone	-4.78497	-3.04873	207,595,1636,6714	AKT1,CCND1,ACE,SRC	4/205
13_Member	GO Biological Processes	GO:0097305	response to alcohol	-4.42756	-2.73676	207,595,847,1636	AKT1,CCND1,CAT,ACE	4/253
13_Member	GO Biological Processes	GO:1901655	cellular response to ketone	-4.18944	-2.53626	207,1636,6714	AKT1,ACE,SRC	3/103
13_Member	GO Biological Processes	GO:0008584	male gonad development	-3.76696	-2.15884	595,1636,2099	CCND1,ACE,ESR1	3/143
13_Member	GO Biological Processes	GO:0046546	development of primary male sexual characteristics	-3.75804	-2.15386	595,1636,2099	CCND1,ACE,ESR1	3/144
13_Member	GO Biological Processes	GO:0031099	regeneration	-3.68045	-2.09018	595,1636,3479	CCND1,ACE,IGF1	3/153
13_Member	GO Biological Processes	GO:0071383	cellular response to steroid hormone stimulus	-3.67212	-2.08338	1636,2099,6714	ACE,ESR1,SRC	3/154
13_Member	GO Biological Processes	GO:0046661	male sex differentiation	-3.56866	-1.99114	595,1636,2099	CCND1,ACE,ESR1	3/167
14_Summary	GO Biological Processes	GO:0034405	response to fluid shear stress	-10.3587	-7.75999	207,1636,4846,5743,6714,595,836,2099,847,3553,4318,5468,3320	AKT1,ACE,NOS3,PTGS2,SRC,CCND1,CASP3,ESR1,CAT,IL1B,MMP9,PPARG,HSP90AA1	13/-
14_Member	GO Biological Processes	GO:0034405	response to fluid shear stress	-10.3587	-7.75999	207,1636,4846,5743,6714	AKT1,ACE,NOS3,PTGS2,SRC	5/34
14_Member	GO Biological Processes	GO:0048545	response to steroid hormone	-7.20512	-5.10374	595,836,1636,2099,5743,6714	CCND1,CASP3,ACE,ESR1,PTGS2,SRC	6/288
14_Member	GO Biological Processes	GO:0031960	response to corticosteroid	-6.83667	-4.77981	595,836,1636,5743,6714	CCND1,CASP3,ACE,PTGS2,SRC	5/166
14_Member	GO Biological Processes	GO:0009743	response to carbohydrate	-6.54527	-4.54085	836,847,1636,3553,5743	CASP3,CAT,ACE,IL1B,PTGS2	5/190
14_Member	GO Biological Processes	GO:0043271	negative regulation of monoatomic ion transport	-5.41478	-3.57976	1636,4318,4846,5743	ACE,MMP9,NOS3,PTGS2	4/142
14_Member	GO Biological Processes	GO:0051384	response to glucocorticoid	-5.41478	-3.57976	595,836,1636,5743	CCND1,CASP3,ACE,PTGS2	4/142
14_Member	GO Biological Processes	GO:0034284	response to monosaccharide	-5.18794	-3.39492	836,847,1636,5743	CASP3,CAT,ACE,PTGS2	4/162
14_Member	GO Biological Processes	GO:0008015	blood circulation	-4.95158	-3.19748	1636,4846,5468,5743,6714	ACE,NOS3,PPARG,PTGS2,SRC	5/402
14_Member	GO Biological Processes	GO:0008217	regulation of blood pressure	-4.95109	-3.19748	1636,4846,5468,5743	ACE,NOS3,PPARG,PTGS2	4/186
14_Member	GO Biological Processes	GO:0051926	negative regulation of calcium ion transport	-4.63682	-2.92238	1636,4846,5743	ACE,NOS3,PTGS2	3/73
14_Member	GO Biological Processes	GO:0003013	circulatory system process	-4.52199	-2.82345	1636,4846,5468,5743,6714	ACE,NOS3,PPARG,PTGS2,SRC	5/494
14_Member	GO Biological Processes	GO:1903522	regulation of blood circulation	-4.40102	-2.71593	1636,3320,4846,5743	ACE,HSP90AA1,NOS3,PTGS2	4/257
14_Member	GO Biological Processes	GO:0015908	fatty acid transport	-4.34994	-2.66956	1636,5468,5743	ACE,PPARG,PTGS2	3/91
14_Member	GO Biological Processes	GO:0003018	vascular process in circulatory system	-4.33651	-2.65817	1636,4846,5743,6714	ACE,NOS3,PTGS2,SRC	4/267
14_Member	GO Biological Processes	GO:0048771	tissue remodeling	-4.17694	-2.52465	1636,4846,6714	ACE,NOS3,SRC	3/104
14_Member	GO Biological Processes	GO:0035296	regulation of tube diameter	-3.75804	-2.15386	1636,4846,5743	ACE,NOS3,PTGS2	3/144
14_Member	GO Biological Processes	GO:0097746	blood vessel diameter maintenance	-3.75804	-2.15386	1636,4846,5743	ACE,NOS3,PTGS2	3/144
14_Member	GO Biological Processes	GO:0035150	regulation of tube size	-3.74917	-2.14656	1636,4846,5743	ACE,NOS3,PTGS2	3/145
14_Member	GO Biological Processes	GO:0010876	lipid localization	-3.7365	-2.13546	1636,3553,5468,5743	ACE,IL1B,PPARG,PTGS2	4/382
14_Member	GO Biological Processes	GO:0015718	monocarboxylic acid transport	-3.70577	-2.10861	1636,5468,5743	ACE,PPARG,PTGS2	3/150
14_Member	GO Biological Processes	GO:0009746	response to hexose	-3.67212	-2.08338	836,1636,5743	CASP3,ACE,PTGS2	3/154
14_Member	GO Biological Processes	GO:0010959	regulation of metal ion transport	-3.5677	-1.99092	207,1636,4846,5743	AKT1,ACE,NOS3,PTGS2	4/423
14_Member	GO Biological Processes	GO:0090066	regulation of anatomical structure size	-3.29309	-1.73928	1636,3320,4846,5743	ACE,HSP90AA1,NOS3,PTGS2	4/500
14_Member	GO Biological Processes	GO:0051924	regulation of calcium ion transport	-2.97585	-1.44585	1636,4846,5743	ACE,NOS3,PTGS2	3/267
14_Member	GO Biological Processes	GO:0046942	carboxylic acid transport	-2.86419	-1.33946	1636,5468,5743	ACE,PPARG,PTGS2	3/292
14_Member	GO Biological Processes	GO:0015849	organic acid transport	-2.85993	-1.33585	1636,5468,5743	ACE,PPARG,PTGS2	3/293
14_Member	GO Biological Processes	GO:0006869	lipid transport	-2.65402	-1.14026	1636,5468,5743	ACE,PPARG,PTGS2	3/346
14_Member	GO Biological Processes	GO:0015711	organic anion transport	-2.53886	-1.03207	1636,5468,5743	ACE,PPARG,PTGS2	3/380
14_Member	GO Biological Processes	GO:0046903	secretion	-2.14564	-0.65061	595,1636,5743	CCND1,ACE,PTGS2	3/526
15_Summary	GO Biological Processes	GO:0070372	regulation of ERK1 and ERK2 cascade	-10.2767	-7.70062	351,1956,2064,3479,3553,5595,6714,7099,5468,207,595,3320,23411,3576,847	APP,EGFR,ERBB2,IGF1,IL1B,MAPK3,SRC,TLR4,PPARG,AKT1,CCND1,HSP90AA1,SIRT1,CXCL8,CAT	15/-
15_Member	GO Biological Processes	GO:0070372	regulation of ERK1 and ERK2 cascade	-10.2767	-7.70062	351,1956,2064,3479,3553,5595,6714,7099	APP,EGFR,ERBB2,IGF1,IL1B,MAPK3,SRC,TLR4	8/314
15_Member	GO Biological Processes	GO:0043408	regulation of MAPK cascade	-8.9884	-6.60055	351,1956,2064,3479,3553,5468,5595,6714,7099	APP,EGFR,ERBB2,IGF1,IL1B,PPARG,MAPK3,SRC,TLR4	9/694
15_Member	GO Biological Processes	GO:0043410	positive regulation of MAPK cascade	-8.72281	-6.3971	351,1956,2064,3479,3553,5595,6714,7099	APP,EGFR,ERBB2,IGF1,IL1B,MAPK3,SRC,TLR4	8/494
15_Member	GO Biological Processes	GO:0043405	regulation of MAP kinase activity	-8.33557	-6.07145	1956,2064,3553,5468,6714,7099	EGFR,ERBB2,IL1B,PPARG,SRC,TLR4	6/186
15_Member	GO Biological Processes	GO:0070374	positive regulation of ERK1 and ERK2 cascade	-7.88799	-5.68722	351,1956,3479,5595,6714,7099	APP,EGFR,IGF1,MAPK3,SRC,TLR4	6/221
15_Member	GO Biological Processes	GO:0043406	positive regulation of MAP kinase activity	-7.59691	-5.44867	1956,2064,3553,6714,7099	EGFR,ERBB2,IL1B,SRC,TLR4	5/117
15_Member	GO Biological Processes	GO:0006468	protein phosphorylation	-7.58314	-5.43764	207,351,595,1956,2064,5595,6714,7099	AKT1,APP,CCND1,EGFR,ERBB2,MAPK3,SRC,TLR4	8/692
15_Member	GO Biological Processes	GO:0007173	epidermal growth factor receptor signaling pathway	-7.17303	-5.07654	207,1956,2064,6714	AKT1,EGFR,ERBB2,SRC	4/52
15_Member	GO Biological Processes	GO:0038127	ERBB signaling pathway	-6.80514	-4.75927	207,1956,2064,6714	AKT1,EGFR,ERBB2,SRC	4/64
15_Member	GO Biological Processes	GO:0038083	peptidyl-tyrosine autophosphorylation	-6.58601	-4.56953	1956,5595,6714	EGFR,MAPK3,SRC	3/17
15_Member	GO Biological Processes	GO:0046777	protein autophosphorylation	-6.56806	-4.56042	207,1956,2064,5595,6714	AKT1,EGFR,ERBB2,MAPK3,SRC	5/188
15_Member	GO Biological Processes	GO:0051896	regulation of protein kinase B signaling	-6.56806	-4.56042	1956,3320,3479,6714,23411	EGFR,HSP90AA1,IGF1,SRC,SIRT1	5/188
15_Member	GO Biological Processes	GO:0038128	ERBB2 signaling pathway	-6.50705	-4.51233	1956,2064,6714	EGFR,ERBB2,SRC	3/18
15_Member	GO Biological Processes	GO:0018108	peptidyl-tyrosine phosphorylation	-6.22596	-4.27562	1956,2064,5595,6714	EGFR,ERBB2,MAPK3,SRC	4/89
15_Member	GO Cellular Components	GO:0031252	cell leading edge	-6.21861	-4.27138	207,351,1956,2064,6714,7099	AKT1,APP,EGFR,ERBB2,SRC,TLR4	6/424
15_Member	GO Biological Processes	GO:0018212	peptidyl-tyrosine modification	-6.18713	-4.24677	1956,2064,5595,6714	EGFR,ERBB2,MAPK3,SRC	4/91
15_Member	GO Biological Processes	GO:0051897	positive regulation of protein kinase B signaling	-5.73496	-3.85046	1956,3320,3479,6714	EGFR,HSP90AA1,IGF1,SRC	4/118
15_Member	GO Molecular Functions	GO:0004672	protein kinase activity	-5.50973	-3.65838	207,595,1956,2064,5595,6714	AKT1,CCND1,EGFR,ERBB2,MAPK3,SRC	6/562
15_Member	GO Biological Processes	GO:0071364	cellular response to epidermal growth factor stimulus	-5.33277	-3.51642	207,1956,2064	AKT1,EGFR,ERBB2	3/43
15_Member	GO Molecular Functions	GO:0016773	phosphotransferase activity, alcohol group as acceptor	-5.08008	-3.30256	207,595,1956,2064,5595,6714	AKT1,CCND1,EGFR,ERBB2,MAPK3,SRC	6/668
15_Member	GO Cellular Components	GO:0001726	ruffle	-4.99773	-3.23061	1956,2064,6714,7099	EGFR,ERBB2,SRC,TLR4	4/181
15_Member	GO Molecular Functions	GO:0016301	kinase activity	-4.88142	-3.13222	207,595,1956,2064,5595,6714	AKT1,CCND1,EGFR,ERBB2,MAPK3,SRC	6/724
15_Member	GO Biological Processes	GO:0018193	peptidyl-amino acid modification	-4.87464	-3.12698	207,1956,2064,5595,6714,23411	AKT1,EGFR,ERBB2,MAPK3,SRC,SIRT1	6/726
15_Member	GO Cellular Components	GO:0048471	perinuclear region of cytoplasm	-4.85439	-3.11063	351,1956,2064,3320,6714,7099	APP,EGFR,ERBB2,HSP90AA1,SRC,TLR4	6/732
15_Member	GO Cellular Components	GO:0005769	early endosome	-4.83025	-3.09115	351,1956,2064,5595,7099	APP,EGFR,ERBB2,MAPK3,TLR4	5/426
15_Member	GO Cellular Components	GO:0043235	receptor complex	-4.35708	-2.67482	351,1956,2064,5468,7099	APP,EGFR,ERBB2,PPARG,TLR4	5/535
15_Member	GO Cellular Components	GO:0032587	ruffle membrane	-4.21481	-2.55356	1956,2064,6714	EGFR,ERBB2,SRC	3/101
15_Member	GO Biological Processes	GO:1905477	positive regulation of protein localization to membrane	-4.20206	-2.54535	207,1956,2064	AKT1,EGFR,ERBB2	3/102
15_Member	GO Biological Processes	GO:0048565	digestive tract development	-3.86965	-2.25272	1956,3576,6714	EGFR,CXCL8,SRC	3/132
15_Member	GO Molecular Functions	GO:0004713	protein tyrosine kinase activity	-3.81259	-2.19889	1956,2064,6714	EGFR,ERBB2,SRC	3/138
15_Member	GO Biological Processes	GO:0055123	digestive system development	-3.75804	-2.15386	1956,3576,6714	EGFR,CXCL8,SRC	3/144
15_Member	GO Biological Processes	GO:0051701	biological process involved in interaction with host	-3.6313	-2.04632	207,1956,6714	AKT1,EGFR,SRC	3/159
15_Member	GO Cellular Components	GO:0005925	focal adhesion	-3.57161	-1.99187	847,1956,5595,6714	CAT,EGFR,MAPK3,SRC	4/422
15_Member	GO Cellular Components	GO:0030055	cell-substrate junction	-3.53297	-1.95839	847,1956,5595,6714	CAT,EGFR,MAPK3,SRC	4/432
15_Member	GO Biological Processes	GO:1905475	regulation of protein localization to membrane	-3.4946	-1.92149	207,1956,2064	AKT1,EGFR,ERBB2	3/177
15_Member	GO Cellular Components	GO:0031256	leading edge membrane	-3.46618	-1.89453	1956,2064,6714	EGFR,ERBB2,SRC	3/181
15_Member	GO Molecular Functions	GO:0050839	cell adhesion molecule binding	-3.12041	-1.57901	1956,3479,3553,6714	EGFR,IGF1,IL1B,SRC	4/556
15_Member	GO Biological Processes	GO:0044403	biological process involved in symbiotic interaction	-2.96188	-1.43387	207,1956,6714	AKT1,EGFR,SRC	3/270
15_Member	GO Cellular Components	GO:0005770	late endosome	-2.83057	-1.30715	1956,5595,6714	EGFR,MAPK3,SRC	3/300
15_Member	GO Biological Processes	GO:0098609	cell-cell adhesion	-2.1232	-0.630001	1956,3553,6714	EGFR,IL1B,SRC	3/536
15_Member	GO Cellular Components	GO:0010008	endosome membrane	-2.08824	-0.595647	1956,2064,7099	EGFR,ERBB2,TLR4	3/552
16_Summary	GO Biological Processes	GO:0071214	cellular response to abiotic stimulus	-10.1898	-7.62826	836,3553,4318,5595,5743,7099,7157,23411,207,3576,213,6714	CASP3,IL1B,MMP9,MAPK3,PTGS2,TLR4,TP53,SIRT1,AKT1,CXCL8,ALB,SRC	12/-
16_Member	GO Biological Processes	GO:0071214	cellular response to abiotic stimulus	-10.1898	-7.62826	836,3553,4318,5595,5743,7099,7157,23411	CASP3,IL1B,MMP9,MAPK3,PTGS2,TLR4,TP53,SIRT1	8/322
16_Member	GO Biological Processes	GO:0104004	cellular response to environmental stimulus	-10.1898	-7.62826	836,3553,4318,5595,5743,7099,7157,23411	CASP3,IL1B,MMP9,MAPK3,PTGS2,TLR4,TP53,SIRT1	8/322
16_Member	GO Biological Processes	GO:0034612	response to tumor necrosis factor	-9.804	-7.29285	207,836,3576,5595,5743,7157,23411	AKT1,CASP3,CXCL8,MAPK3,PTGS2,TP53,SIRT1	7/210
16_Member	GO Biological Processes	GO:0071496	cellular response to external stimulus	-8.50252	-6.21252	213,3553,5595,5743,7099,7157,23411	ALB,IL1B,MAPK3,PTGS2,TLR4,TP53,SIRT1	7/323
16_Member	GO Biological Processes	GO:0019221	cytokine-mediated signaling pathway	-8.07127	-5.84494	207,3553,3576,5595,6714,7157,23411	AKT1,IL1B,CXCL8,MAPK3,SRC,TP53,SIRT1	7/373
16_Member	GO Biological Processes	GO:0071345	cellular response to cytokine stimulus	-7.40389	-5.2771	207,3553,3576,5595,6714,7099,7157,23411	AKT1,IL1B,CXCL8,MAPK3,SRC,TLR4,TP53,SIRT1	8/730
16_Member	GO Biological Processes	GO:0016241	regulation of macroautophagy	-6.9573	-4.88915	207,836,5595,7157,23411	AKT1,CASP3,MAPK3,TP53,SIRT1	5/157
16_Member	GO Biological Processes	GO:0071356	cellular response to tumor necrosis factor	-6.61441	-4.59384	207,3576,5595,7157,23411	AKT1,CXCL8,MAPK3,TP53,SIRT1	5/184
16_Member	GO Biological Processes	GO:0034644	cellular response to UV	-6.20643	-4.26265	4318,5743,7157,23411	MMP9,PTGS2,TP53,SIRT1	4/90
16_Member	GO Biological Processes	GO:0071482	cellular response to light stimulus	-5.76461	-3.87559	4318,5743,7157,23411	MMP9,PTGS2,TP53,SIRT1	4/116
16_Member	GO Biological Processes	GO:0010506	regulation of autophagy	-5.23671	-3.43758	207,836,5595,7157,23411	AKT1,CASP3,MAPK3,TP53,SIRT1	5/351
16_Member	GO Biological Processes	GO:0009267	cellular response to starvation	-5.10519	-3.32177	213,5595,7157,23411	ALB,MAPK3,TP53,SIRT1	4/170
16_Member	GO Biological Processes	GO:0071478	cellular response to radiation	-5.01676	-3.2462	4318,5743,7157,23411	MMP9,PTGS2,TP53,SIRT1	4/179
16_Member	GO Biological Processes	GO:0042594	response to starvation	-4.7602	-3.02714	213,5595,7157,23411	ALB,MAPK3,TP53,SIRT1	4/208
16_Member	GO Biological Processes	GO:0031669	cellular response to nutrient levels	-4.61895	-2.90954	213,5595,7157,23411	ALB,MAPK3,TP53,SIRT1	4/226
16_Member	GO Biological Processes	GO:0031668	cellular response to extracellular stimulus	-4.40102	-2.71593	213,5595,7157,23411	ALB,MAPK3,TP53,SIRT1	4/257
16_Member	GO Biological Processes	GO:1901796	regulation of signal transduction by p53 class mediator	-4.15231	-2.50177	207,7157,23411	AKT1,TP53,SIRT1	3/106
16_Member	GO Biological Processes	GO:0062014	negative regulation of small molecule metabolic process	-4.03593	-2.40168	207,7157,23411	AKT1,TP53,SIRT1	3/116
17_Summary	GO Biological Processes	GO:0045429	positive regulation of nitric oxide biosynthetic process	-9.87511	-7.35429	207,3320,3553,5743,7099,836,5468,6714,7157,23411,351,3576,1956,2064,2099,213,1636,595	AKT1,HSP90AA1,IL1B,PTGS2,TLR4,CASP3,PPARG,SRC,TP53,SIRT1,APP,CXCL8,EGFR,ERBB2,ESR1,ALB,ACE,CCND1	18/-
17_Member	GO Biological Processes	GO:0045429	positive regulation of nitric oxide biosynthetic process	-9.87511	-7.35429	207,3320,3553,5743,7099	AKT1,HSP90AA1,IL1B,PTGS2,TLR4	5/42
17_Member	GO Biological Processes	GO:1904407	positive regulation of nitric oxide metabolic process	-9.76947	-7.27732	207,3320,3553,5743,7099	AKT1,HSP90AA1,IL1B,PTGS2,TLR4	5/44
17_Member	GO Biological Processes	GO:0051348	negative regulation of transferase activity	-9.07603	-6.66865	207,836,3553,5468,6714,7157,23411	AKT1,CASP3,IL1B,PPARG,SRC,TP53,SIRT1	7/267
17_Member	GO Biological Processes	GO:0045428	regulation of nitric oxide biosynthetic process	-9.03452	-6.63361	207,3320,3553,5743,7099	AKT1,HSP90AA1,IL1B,PTGS2,TLR4	5/61
17_Member	GO Biological Processes	GO:0080164	regulation of nitric oxide metabolic process	-8.92741	-6.55823	207,3320,3553,5743,7099	AKT1,HSP90AA1,IL1B,PTGS2,TLR4	5/64
17_Member	GO Biological Processes	GO:0071901	negative regulation of protein serine/threonine kinase activity	-7.59691	-5.44867	207,836,3553,5468,23411	AKT1,CASP3,IL1B,PPARG,SIRT1	5/117
17_Member	GO Biological Processes	GO:0031392	regulation of prostaglandin biosynthetic process	-6.96129	-4.89085	3553,5743,23411	IL1B,PTGS2,SIRT1	3/13
17_Member	GO Biological Processes	GO:2001279	regulation of unsaturated fatty acid biosynthetic process	-6.76008	-4.72053	3553,5743,23411	IL1B,PTGS2,SIRT1	3/15
17_Member	GO Biological Processes	GO:0019216	regulation of lipid metabolic process	-6.64845	-4.62583	207,3553,5468,5743,6714,23411	AKT1,IL1B,PPARG,PTGS2,SRC,SIRT1	6/358
17_Member	GO Biological Processes	GO:1900076	regulation of cellular response to insulin stimulus	-6.57334	-4.56089	3553,5468,6714,23411	IL1B,PPARG,SRC,SIRT1	4/73
17_Member	GO Biological Processes	GO:0006469	negative regulation of protein kinase activity	-6.3403	-4.36631	207,836,3553,5468,23411	AKT1,CASP3,IL1B,PPARG,SIRT1	5/209
17_Member	GO Biological Processes	GO:0045936	negative regulation of phosphate metabolic process	-6.23058	-4.27813	207,836,3553,5468,7157,23411	AKT1,CASP3,IL1B,PPARG,TP53,SIRT1	6/422
17_Member	GO Biological Processes	GO:0010563	negative regulation of phosphorus metabolic process	-6.22459	-4.27562	207,836,3553,5468,7157,23411	AKT1,CASP3,IL1B,PPARG,TP53,SIRT1	6/423
17_Member	GO Biological Processes	GO:0033673	negative regulation of kinase activity	-6.12572	-4.19379	207,836,3553,5468,23411	AKT1,CASP3,IL1B,PPARG,SIRT1	5/231
17_Member	GO Biological Processes	GO:0019217	regulation of fatty acid metabolic process	-6.02262	-4.10223	207,3553,5743,23411	AKT1,IL1B,PTGS2,SIRT1	4/100
17_Member	GO Biological Processes	GO:0021782	glial cell development	-5.82551	-3.92422	207,351,3553,7099	AKT1,APP,IL1B,TLR4	4/112
17_Member	GO Biological Processes	GO:0006954	inflammatory response	-5.51864	-3.6645	207,351,3553,3576,5743,7099	AKT1,APP,IL1B,CXCL8,PTGS2,TLR4	6/560
17_Member	GO Biological Processes	GO:0051345	positive regulation of hydrolase activity	-5.47443	-3.62584	207,1956,2064,2099,5468,23411	AKT1,EGFR,ERBB2,ESR1,PPARG,SIRT1	6/570
17_Member	GO Biological Processes	GO:0010565	regulation of cellular ketone metabolic process	-5.43925	-3.5975	207,3553,5743,23411	AKT1,IL1B,PTGS2,SIRT1	4/140
17_Member	GO Biological Processes	GO:0045598	regulation of fat cell differentiation	-5.36688	-3.53981	207,5468,5743,23411	AKT1,PPARG,PTGS2,SIRT1	4/146
17_Member	GO Biological Processes	GO:0050999	regulation of nitric-oxide synthase activity	-5.36397	-3.53951	207,1956,3553	AKT1,EGFR,IL1B	3/42
17_Member	GO Biological Processes	GO:0001933	negative regulation of protein phosphorylation	-5.34147	-3.5222	207,836,3553,5468,23411	AKT1,CASP3,IL1B,PPARG,SIRT1	5/334
17_Member	GO Biological Processes	GO:0001890	placenta development	-5.29752	-3.48717	207,1956,5468,5743	AKT1,EGFR,PPARG,PTGS2	4/152
17_Member	GO Biological Processes	GO:0032368	regulation of lipid transport	-5.27502	-3.46594	207,3553,5468,23411	AKT1,IL1B,PPARG,SIRT1	4/154
17_Member	GO Biological Processes	GO:0045834	positive regulation of lipid metabolic process	-5.24183	-3.44147	207,3553,5743,6714	AKT1,IL1B,PTGS2,SRC	4/157
17_Member	GO Biological Processes	GO:0045862	positive regulation of proteolysis	-5.1659	-3.3765	207,3553,5468,6714,23411	AKT1,IL1B,PPARG,SRC,SIRT1	5/363
17_Member	GO Biological Processes	GO:0042326	negative regulation of phosphorylation	-5.16011	-3.37311	207,836,3553,5468,23411	AKT1,CASP3,IL1B,PPARG,SIRT1	5/364
17_Member	GO Biological Processes	GO:0051235	maintenance of location	-5.07518	-3.29883	207,213,3553,23411	AKT1,ALB,IL1B,SIRT1	4/173
17_Member	GO Biological Processes	GO:0042304	regulation of fatty acid biosynthetic process	-5.00783	-3.23842	3553,5743,23411	IL1B,PTGS2,SIRT1	3/55
17_Member	GO Biological Processes	GO:1905952	regulation of lipid localization	-4.97892	-3.21748	207,3553,5468,23411	AKT1,IL1B,PPARG,SIRT1	4/183
17_Member	GO Biological Processes	GO:0032768	regulation of monooxygenase activity	-4.96086	-3.20448	207,1956,3553	AKT1,EGFR,IL1B	3/57
17_Member	GO Biological Processes	GO:0046890	regulation of lipid biosynthetic process	-4.90573	-3.15543	207,3553,5743,23411	AKT1,IL1B,PTGS2,SIRT1	4/191
17_Member	GO Biological Processes	GO:0042593	glucose homeostasis	-4.7358	-3.00485	207,1636,5468,23411	AKT1,ACE,PPARG,SIRT1	4/211
17_Member	GO Biological Processes	GO:0033500	carbohydrate homeostasis	-4.72775	-2.99994	207,1636,5468,23411	AKT1,ACE,PPARG,SIRT1	4/212
17_Member	GO Biological Processes	GO:0007249	I-kappaB kinase/NF-kappaB signaling	-4.71044	-2.98575	207,3553,7099	AKT1,IL1B,TLR4	3/69
17_Member	GO Biological Processes	GO:0045600	positive regulation of fat cell differentiation	-4.6731	-2.95459	207,5468,5743	AKT1,PPARG,PTGS2	3/71
17_Member	GO Biological Processes	GO:0046626	regulation of insulin receptor signaling pathway	-4.65483	-2.93836	3553,6714,23411	IL1B,SRC,SIRT1	3/72
17_Member	GO Biological Processes	GO:0031400	negative regulation of protein modification process	-4.56871	-2.86526	207,836,3553,5468,23411	AKT1,CASP3,IL1B,PPARG,SIRT1	5/483
17_Member	GO Biological Processes	GO:0032370	positive regulation of lipid transport	-4.40831	-2.72038	3553,5468,23411	IL1B,PPARG,SIRT1	3/87
17_Member	GO Biological Processes	GO:0046889	positive regulation of lipid biosynthetic process	-4.33576	-2.65817	207,3553,5743	AKT1,IL1B,PTGS2	3/92
17_Member	GO Biological Processes	GO:0051651	maintenance of location in cell	-4.21481	-2.55356	207,213,23411	AKT1,ALB,SIRT1	3/101
17_Member	GO Biological Processes	GO:0051341	regulation of oxidoreductase activity	-4.10446	-2.45826	207,1956,3553	AKT1,EGFR,IL1B	3/110
17_Member	GO Biological Processes	GO:1905954	positive regulation of lipid localization	-4.0812	-2.43931	3553,5468,23411	IL1B,PPARG,SIRT1	3/112
17_Member	GO Biological Processes	GO:0045833	negative regulation of lipid metabolic process	-4.0139	-2.38217	207,3553,23411	AKT1,IL1B,SIRT1	3/118
17_Member	GO Biological Processes	GO:0009895	negative regulation of catabolic process	-3.91097	-2.2867	207,1956,3553,7157	AKT1,EGFR,IL1B,TP53	4/344
17_Member	GO Biological Processes	GO:0090287	regulation of cellular response to growth factor stimulus	-3.89647	-2.27548	3553,5468,7157,23411	IL1B,PPARG,TP53,SIRT1	4/347
17_Member	GO Biological Processes	GO:0042176	regulation of protein catabolic process	-3.81675	-2.20224	207,1956,3320,3553	AKT1,EGFR,HSP90AA1,IL1B	4/364
17_Member	GO Biological Processes	GO:0001936	regulation of endothelial cell proliferation	-3.43841	-1.87182	207,5468,23411	AKT1,PPARG,SIRT1	3/185
17_Member	GO Biological Processes	GO:1901215	negative regulation of neuron death	-3.30827	-1.75165	207,595,23411	AKT1,CCND1,SIRT1	3/205
17_Member	GO Biological Processes	GO:0045732	positive regulation of protein catabolic process	-3.26582	-1.71688	207,3320,3553	AKT1,HSP90AA1,IL1B	3/212
18_Summary	GO Biological Processes	GO:0051098	regulation of binding	-9.72999	-7.24641	207,351,1636,3479,4318,5468,5595,6714,836,2064,4846,7157,5743,23411	AKT1,APP,ACE,IGF1,MMP9,PPARG,MAPK3,SRC,CASP3,ERBB2,NOS3,TP53,PTGS2,SIRT1	14/-
18_Member	GO Biological Processes	GO:0051098	regulation of binding	-9.72999	-7.24641	207,351,1636,3479,4318,5468,5595,6714	AKT1,APP,ACE,IGF1,MMP9,PPARG,MAPK3,SRC	8/368
18_Member	GO Biological Processes	GO:0043393	regulation of protein binding	-8.13395	-5.88396	207,351,1636,4318,5595,6714	AKT1,APP,ACE,MMP9,MAPK3,SRC	6/201
18_Member	GO Biological Processes	GO:0048009	insulin-like growth factor receptor signaling pathway	-5.76881	-3.87675	207,3479,5595	AKT1,IGF1,MAPK3	3/31
18_Member	GO Biological Processes	GO:0007507	heart development	-5.50973	-3.65838	836,1636,2064,4846,5595,7157	CASP3,ACE,ERBB2,NOS3,MAPK3,TP53	6/562
18_Member	GO Biological Processes	GO:0019233	sensory perception of pain	-4.58427	-2.87885	1636,5595,5743	ACE,MAPK3,PTGS2	3/76
18_Member	GO Biological Processes	GO:0032091	negative regulation of protein binding	-4.29414	-2.62118	207,1636,5595	AKT1,ACE,MAPK3	3/95
18_Member	GO Biological Processes	GO:0019725	cellular homeostasis	-3.90833	-2.28488	351,1636,4846,5595,23411	APP,ACE,NOS3,MAPK3,SIRT1	5/666
18_Member	GO Biological Processes	GO:0051100	negative regulation of binding	-3.60744	-2.02546	207,1636,5595	AKT1,ACE,MAPK3	3/162
18_Member	GO Biological Processes	GO:0030324	lung development	-3.45918	-1.88899	1636,4846,5595	ACE,NOS3,MAPK3	3/182
18_Member	GO Biological Processes	GO:0030323	respiratory tube development	-3.43156	-1.8657	1636,4846,5595	ACE,NOS3,MAPK3	3/186
18_Member	GO Biological Processes	GO:0060541	respiratory system development	-3.29599	-1.74148	1636,4846,5595	ACE,NOS3,MAPK3	3/207
18_Member	GO Biological Processes	GO:0055082	intracellular chemical homeostasis	-3.11459	-1.57455	351,1636,5595,23411	APP,ACE,MAPK3,SIRT1	4/558
18_Member	GO Biological Processes	GO:0060485	mesenchyme development	-3.09907	-1.5597	3479,4846,5595	IGF1,NOS3,MAPK3	3/242
19_Summary	GO Biological Processes	GO:0048871	multicellular organismal-level homeostasis	-9.62735	-7.14968	207,213,836,3553,4846,5743,6714,7099,23411,5595,847	AKT1,ALB,CASP3,IL1B,NOS3,PTGS2,SRC,TLR4,SIRT1,MAPK3,CAT	11/-
19_Member	GO Biological Processes	GO:0048871	multicellular organismal-level homeostasis	-9.62735	-7.14968	207,213,836,3553,4846,5743,6714,7099,23411	AKT1,ALB,CASP3,IL1B,NOS3,PTGS2,SRC,TLR4,SIRT1	9/587
19_Member	GO Cellular Components	GO:0005901	caveola	-6.34807	-4.37224	4846,5595,5743,6714	NOS3,MAPK3,PTGS2,SRC	4/83
19_Member	GO Biological Processes	GO:0098869	cellular oxidant detoxification	-6.26569	-4.30618	213,847,4846,5743	ALB,CAT,NOS3,PTGS2	4/87
19_Member	GO Biological Processes	GO:0001894	tissue homeostasis	-6.08898	-4.16369	213,4846,5743,6714,7099	ALB,NOS3,PTGS2,SRC,TLR4	5/235
19_Member	GO Biological Processes	GO:0060249	anatomical structure homeostasis	-6.08898	-4.16369	213,4846,5743,6714,7099	ALB,NOS3,PTGS2,SRC,TLR4	5/235
19_Member	GO Biological Processes	GO:1990748	cellular detoxification	-5.90487	-3.99572	213,847,4846,5743	ALB,CAT,NOS3,PTGS2	4/107
19_Member	GO Cellular Components	GO:0044853	plasma membrane raft	-5.79478	-3.9012	4846,5595,5743,6714	NOS3,MAPK3,PTGS2,SRC	4/114
19_Member	GO Biological Processes	GO:0097237	cellular response to toxic substance	-5.76461	-3.87559	213,847,4846,5743	ALB,CAT,NOS3,PTGS2	4/116
19_Member	GO Biological Processes	GO:0098754	detoxification	-5.66304	-3.79154	213,847,4846,5743	ALB,CAT,NOS3,PTGS2	4/123
19_Member	GO Molecular Functions	GO:0020037	heme binding	-5.46408	-3.61824	847,4846,5743,6714	CAT,NOS3,PTGS2,SRC	4/138
19_Member	GO Molecular Functions	GO:0046906	tetrapyrrole binding	-5.34344	-3.5222	847,4846,5743,6714	CAT,NOS3,PTGS2,SRC	4/148
19_Member	GO Biological Processes	GO:0070542	response to fatty acid	-4.82952	-3.09115	847,5743,6714	CAT,PTGS2,SRC	3/63
19_Member	GO Biological Processes	GO:0009636	response to toxic substance	-4.6647	-2.9472	213,847,4846,5743	ALB,CAT,NOS3,PTGS2	4/220
19_Member	GO Molecular Functions	GO:0016209	antioxidant activity	-4.48528	-2.78966	213,847,5743	ALB,CAT,PTGS2	3/82
20_Summary	GO Biological Processes	GO:0070141	response to UV-A	-9.59682	-7.12825	207,595,1956,4318,351,3479,3553,7157,23411,6714,836	AKT1,CCND1,EGFR,MMP9,APP,IGF1,IL1B,TP53,SIRT1,SRC,CASP3	11/-
20_Member	GO Biological Processes	GO:0070141	response to UV-A	-9.59682	-7.12825	207,595,1956,4318	AKT1,CCND1,EGFR,MMP9	4/14
20_Member	GO Biological Processes	GO:0007346	regulation of mitotic cell cycle	-8.56149	-6.25201	207,351,595,1956,3479,3553,7157,23411	AKT1,APP,CCND1,EGFR,IGF1,IL1B,TP53,SIRT1	8/518
20_Member	GO Biological Processes	GO:0045787	positive regulation of cell cycle	-8.23616	-5.98268	207,351,595,1956,3479,3553,6714	AKT1,APP,CCND1,EGFR,IGF1,IL1B,SRC	7/353
20_Member	GO Biological Processes	GO:0000079	regulation of cyclin-dependent protein serine/threonine kinase activity	-7.69237	-5.51866	207,595,836,1956,6714	AKT1,CCND1,CASP3,EGFR,SRC	5/112
20_Member	GO Biological Processes	GO:0045737	positive regulation of cyclin-dependent protein serine/threonine kinase activity	-7.68757	-5.51676	207,595,1956,6714	AKT1,CCND1,EGFR,SRC	4/39
20_Member	GO Biological Processes	GO:1904029	regulation of cyclin-dependent protein kinase activity	-7.61566	-5.45628	207,595,836,1956,6714	AKT1,CCND1,CASP3,EGFR,SRC	5/116
20_Member	GO Biological Processes	GO:1904031	positive regulation of cyclin-dependent protein kinase activity	-7.55442	-5.41704	207,595,1956,6714	AKT1,CCND1,EGFR,SRC	4/42
20_Member	GO Biological Processes	GO:0090068	positive regulation of cell cycle process	-7.45833	-5.32627	207,351,595,1956,3479,3553	AKT1,APP,CCND1,EGFR,IGF1,IL1B	6/261
20_Member	GO Biological Processes	GO:0010564	regulation of cell cycle process	-7.33132	-5.21742	207,351,595,1956,3479,3553,7157,23411	AKT1,APP,CCND1,EGFR,IGF1,IL1B,TP53,SIRT1	8/746
20_Member	GO Molecular Functions	GO:0008047	enzyme activator activity	-6.54335	-4.54085	207,351,595,836,1956,6714,23411	AKT1,APP,CCND1,CASP3,EGFR,SRC,SIRT1	7/625
20_Member	GO Biological Processes	GO:1901992	positive regulation of mitotic cell cycle phase transition	-6.05782	-4.13417	207,351,595,1956	AKT1,APP,CCND1,EGFR	4/98
20_Member	GO Biological Processes	GO:1901989	positive regulation of cell cycle phase transition	-5.70582	-3.82727	207,351,595,1956	AKT1,APP,CCND1,EGFR	4/120
20_Member	GO Biological Processes	GO:0045931	positive regulation of mitotic cell cycle	-5.59407	-3.7329	207,351,595,1956	AKT1,APP,CCND1,EGFR	4/128
20_Member	GO Biological Processes	GO:1901990	regulation of mitotic cell cycle phase transition	-5.21283	-3.4186	207,351,595,1956,7157	AKT1,APP,CCND1,EGFR,TP53	5/355
20_Member	GO Biological Processes	GO:2000045	regulation of G1/S transition of mitotic cell cycle	-4.96031	-3.20448	207,595,1956,7157	AKT1,CCND1,EGFR,TP53	4/185
20_Member	GO Biological Processes	GO:1902806	regulation of cell cycle G1/S phase transition	-4.72775	-2.99994	207,595,1956,7157	AKT1,CCND1,EGFR,TP53	4/212
20_Member	GO Biological Processes	GO:1901987	regulation of cell cycle phase transition	-4.6883	-2.96671	207,351,595,1956,7157	AKT1,APP,CCND1,EGFR,TP53	5/456
20_Member	GO Molecular Functions	GO:0019887	protein kinase regulator activity	-4.59654	-2.89012	207,595,836,1956	AKT1,CCND1,CASP3,EGFR	4/229
20_Member	GO Molecular Functions	GO:0019207	kinase regulator activity	-4.33651	-2.65817	207,595,836,1956	AKT1,CCND1,CASP3,EGFR	4/267
20_Member	GO Molecular Functions	GO:0030295	protein kinase activator activity	-3.88927	-2.26991	207,595,1956	AKT1,CCND1,EGFR	3/130
20_Member	GO Molecular Functions	GO:0019209	kinase activator activity	-3.76696	-2.15884	207,595,1956	AKT1,CCND1,EGFR	3/143
20_Member	GO Cellular Components	GO:0005911	cell-cell junction	-2.18253	-0.685052	207,351,595	AKT1,APP,CCND1	3/510
