# Supplementary material for: Effect of SiHuangQingXinWan on Klebsiella pneumoniae-induced pneumonia: mechanistic insights
Source: Front Pharmacol. 2024 Oct 15;15:1444439. doi: 10.3389/fphar.2024.1444439 (PMC11519414; doi:10.3389/fphar.2024.1444439)
Supplement: Supplementary file 3 [file Table6.XLSX]

## Sheet: Blank VS Model up
Table S6-2 The differentially expressed genes (DEGs) in the Blank vs Model group (up)
id	baseMean	baseMean_Blank	baseMean_Model	foldChange(Model/Blank)	log2FoldChange	pval	padj	Chromosome	Start Site	End Site	Direction	Length	Name	GO	KEGG	EC	eggNOG Class	eggNOG	Description	Entrez_geneID	UniProtAC	BP	CC	MF	Pathway
ENSMUSG00000030109	83.2938	0.953475	165.634	173.716	7.44059	6.31743e-29	1.14983e-24	6	121320035	121342734	+	3052	Slc6a12	GO:0005332;GO:0005887;GO:0006836;GO:0008028;GO:0015293;GO:0015718;GO:0015812;GO:0016020;GO:0016021;GO:0055085	K05045	-	T;P;U	KOG3660;35MNA;38G22;3BB0B;3CTJJ;3J9XI;480PC;49887;4PTUY	solute carrier family 6 (neurotransmitter transporter, betaine/GABA), member 12 [Source:MGI Symbol;Acc:MGI:95628]	14411	G5E8Z4	GO:0006836//neurotransmitter transport;GO:0015718//monocarboxylic acid transport;GO:0015812//gamma-aminobutyric acid transport;GO:0055085//transmembrane transport;	GO:0005887//integral component of plasma membrane;GO:0016020//membrane;GO:0016021//integral component of membrane;	GO:0005332//gamma-aminobutyric acid:sodium symporter activity;GO:0008028//monocarboxylic acid transmembrane transporter activity;GO:0015293//symporter activity;	ko04727(GABAergic synapse);ko04721(Synaptic vesicle cycle)
ENSMUSG00000047330	782.025	124.346	1439.7	11.5782	3.53334	1.4114e-14	1.16768e-11	1	78794475	78797745	+	2657	Kcne4	GO:0005244;GO:0005249;GO:0005251;GO:0005267;GO:0006811;GO:0006813;GO:0008076;GO:0015459;GO:0016020;GO:0016021;GO:0016324;GO:0034765;GO:0044325;GO:0060307;GO:0071805;GO:0086005;GO:0086011;GO:0086091;GO:0097623;GO:0098915;GO:1902260;GO:1902282	K04898	-	S;P	2RZ36;35DGH;39XRK;3BCA2;3D6K4;3J5GT;487NR;493MZ;4Q1DQ	potassium voltage-gated channel, Isk-related subfamily, gene 4 [Source:MGI Symbol;Acc:MGI:1891125]	57814	Q9WTW3	GO:0006811//ion transport;GO:0006813//potassium ion transport;GO:0034765//regulation of ion transmembrane transport;GO:0060307//regulation of ventricular cardiac muscle cell membrane repolarization;GO:0071805//potassium ion transmembrane transport;GO:0086005//ventricular cardiac muscle cell action potential;GO:0086011//membrane repolarization during action potential;GO:0086091//regulation of hear…	GO:0008076//voltage-gated potassium channel complex;GO:0016020//membrane;GO:0016021//integral component of membrane;GO:0016324//apical plasma membrane;	GO:0005244//voltage-gated ion channel activity;GO:0005249//voltage-gated potassium channel activity;GO:0005251//delayed rectifier potassium channel activity;GO:0005267//potassium channel activity;GO:0015459//potassium channel regulator activity;GO:0044325//transmembrane transporter binding;GO:1902282//voltage-gated potassium channel activity involved in ventricular cardiac muscle cell action pote…	-
ENSMUSG00000019987	2770.53	98.7119	5442.34	55.1336	5.78486	1.60958e-13	1.17184e-10	10	24791119	24803382	-	2228	Arg1	GO:0000050;GO:0001889;GO:0001938;GO:0002250;GO:0002376;GO:0004053;GO:0005615;GO:0005737;GO:0005741;GO:0005829;GO:0006525;GO:0007565;GO:0007568;GO:0009410;GO:0009611;GO:0009635;GO:0010042;GO:0010043;GO:0010269;GO:0014075;GO:0016787;GO:0016813;GO:0019547;GO:0030145;GO:0030324;GO:0032496;GO:0032964;GO:0033189;GO:0033197;GO:0042130;GO:0042802;GO:0042832;GO:0043005;GO:0043025;GO:0043200;GO:0043434;GO:…	K01476	EC:3.5.3.1	E	KOG2965;35DM2;38CCH;3BCCT;3CTT1;3J9QZ;47Z9R;48YUR;4Q7D1	arginase, liver [Source:MGI Symbol;Acc:MGI:88070]	11846	Q61176	GO:0000050//urea cycle;GO:0001889//liver development;GO:0001938//positive regulation of endothelial cell proliferation;GO:0002250//adaptive immune response;GO:0002376//immune system process;GO:0006525//arginine metabolic process;GO:0007565//female pregnancy;GO:0007568//aging;GO:0009410//response to xenobiotic stimulus;GO:0009611//response to wounding;GO:0009635//response to herbicide;GO:0010042//…	GO:0005615//extracellular space;GO:0005737//cytoplasm;GO:0005741//mitochondrial outer membrane;GO:0005829//cytosol;GO:0043005//neuron projection;GO:0043025//neuronal cell body;	GO:0004053//arginase activity;GO:0016787//hydrolase activity;GO:0016813//hydrolase activity, acting on carbon-nitrogen (but not peptide) bonds, in linear amidines;GO:0030145//manganese ion binding;GO:0042802//identical protein binding;GO:0046872//metal ion binding;	ko05146(Amoebiasis);ko00330(Arginine and proline metabolism);ko00220(Arginine biosynthesis)
ENSMUSG00000056758	80.2216	3.23527	157.208	48.5919	5.60264	7.77649e-13	4.42312e-10	10	120197180	120312374	-	6772	Hmga2	GO:0000122;GO:0000228;GO:0000785;GO:0000976;GO:0001673;GO:0001837;GO:0002062;GO:0003131;GO:0003676;GO:0003677;GO:0003680;GO:0003712;GO:0003714;GO:0003906;GO:0005515;GO:0005634;GO:0006284;GO:0006354;GO:0006355;GO:0007049;GO:0007165;GO:0007283;GO:0008301;GO:0008584;GO:0009615;GO:0010564;GO:0010628;GO:0019899;GO:0021846;GO:0021983;GO:0030178;GO:0030261;GO:0030325;GO:0031492;GO:0031507;GO:0032993;GO:…	K09283	-	S;K	2S80S;35QMB;3A44K;3BRUU;3D887;3JHE1;48F8X;49C7S;4Q61Y	high mobility group AT-hook 2 [Source:MGI Symbol;Acc:MGI:101761]	15364	P52927	GO:0000122//negative regulation of transcription by RNA polymerase II;GO:0001837//epithelial to mesenchymal transition;GO:0002062//chondrocyte differentiation;GO:0003131//mesodermal-endodermal cell signaling;GO:0006284//base-excision repair;GO:0006354//DNA-templated transcription, elongation;GO:0006355//regulation of transcription, DNA-templated;GO:0007049//cell cycle;GO:0007165//signal transduct…	GO:0000228//nuclear chromosome;GO:0000785//chromatin;GO:0001673//male germ cell nucleus;GO:0005634//nucleus;GO:0032993//protein-DNA complex;GO:0035985//senescence-associated heterochromatin focus;GO:0071141//SMAD protein complex;	GO:0000976//transcription cis-regulatory region binding;GO:0003676//nucleic acid binding;GO:0003677//DNA binding;GO:0003680//minor groove of adenine-thymine-rich DNA binding;GO:0003712//transcription coregulator activity;GO:0003714//transcription corepressor activity;GO:0003906//DNA-(apurinic or apyrimidinic site) endonuclease activity;GO:0005515//protein binding;GO:0008301//DNA binding, bending;…	ko05206(MicroRNAs in cancer);ko05202(Transcriptional misregulation in cancer)
ENSMUSG00000039109	2975.36	406.655	5544.07	13.6334	3.76907	2.96912e-12	1.35102e-09	13	37051152	37234220	-	6741	F13a1	GO:0003810;GO:0005576;GO:0005737;GO:0007596;GO:0007599;GO:0016740;GO:0016746;GO:0018149;GO:0046872;GO:0062023;GO:0072378	K03917	EC:2.3.2.13	S;O	2QQ46;35IEC;38DTB;3B9AA;3CRPR;3JA7E;487Q2;4912I;4PSCZ	coagulation factor XIII, A1 subunit [Source:MGI Symbol;Acc:MGI:1921395]	74145	Q8BH61;Q3V3W7	GO:0007596//blood coagulation;GO:0007599//hemostasis;GO:0018149//peptide cross-linking;GO:0072378//blood coagulation, fibrin clot formation;	GO:0005576//extracellular region;GO:0005737//cytoplasm;GO:0062023//collagen-containing extracellular matrix;	GO:0003810//protein-glutamine gamma-glutamyltransferase activity;GO:0016740//transferase activity;GO:0016746//acyltransferase activity;GO:0046872//metal ion binding;	ko05171(Coronavirus disease - COVID-19);ko04610(Complement and coagulation cascades)
ENSMUSG00000031765	5691.63	314.205	11069.1	35.2287	5.13868	4.63534e-12	1.91745e-09	8	94905710	94906955	+	1246	Mt1	GO:0005507;GO:0005634;GO:0005737;GO:0005764;GO:0005829;GO:0006875;GO:0006882;GO:0007263;GO:0008270;GO:0010273;GO:0043524;GO:0045926;GO:0046872;GO:0071247;GO:0071276;GO:0071280;GO:0071294	K14739	-	S;T	KOG4738;3AVSP;3C3EA;3DKMK;48GMW;49DFP	metallothionein 1 [Source:MGI Symbol;Acc:MGI:97171]	17748	P02802	GO:0006875//cellular metal ion homeostasis;GO:0006882//cellular zinc ion homeostasis;GO:0007263//nitric oxide mediated signal transduction;GO:0010273//detoxification of copper ion;GO:0043524//negative regulation of neuron apoptotic process;GO:0045926//negative regulation of growth;GO:0071247//cellular response to chromate;GO:0071276//cellular response to cadmium ion;GO:0071280//cellular response …	GO:0005634//nucleus;GO:0005737//cytoplasm;GO:0005764//lysosome;GO:0005829//cytosol;	GO:0005507//copper ion binding;GO:0008270//zinc ion binding;GO:0046872//metal ion binding;	ko04978(Mineral absorption)
ENSMUSG00000021109	4535.2	897.602	8172.8	9.10516	3.18668	7.72168e-12	2.99026e-09	12	73948149	73994304	+	5896	Hif1a	GO:0000122;GO:0000302;GO:0000785;GO:0000791;GO:0000977;GO:0000978;GO:0000981;GO:0001216;GO:0001223;GO:0001228;GO:0001525;GO:0001568;GO:0001666;GO:0001678;GO:0001755;GO:0001837;GO:0001892;GO:0001922;GO:0001944;GO:0001947;GO:0002039;GO:0002052;GO:0002062;GO:0002067;GO:0002071;GO:0002248;GO:0003151;GO:0003208;GO:0003677;GO:0003700;GO:0005515;GO:0005634;GO:0005654;GO:0005667;GO:0005737;GO:0005829;GO:…	K08268	-	K	KOG3558;35KB7;38BJP;3BEJX;3CRKC;3JBFW;487FI;494UJ;4Q36W	hypoxia inducible factor 1, alpha subunit [Source:MGI Symbol;Acc:MGI:106918]	15251	Q61221;Q3UCW2	GO:0000122//negative regulation of transcription by RNA polymerase II;GO:0000302//response to reactive oxygen species;GO:0001525//angiogenesis;GO:0001568//blood vessel development;GO:0001666//response to hypoxia;GO:0001678//cellular glucose homeostasis;GO:0001755//neural crest cell migration;GO:0001837//epithelial to mesenchymal transition;GO:0001892//embryonic placenta development;GO:0001922//B-…	GO:0000785//chromatin;GO:0000791//euchromatin;GO:0005634//nucleus;GO:0005654//nucleoplasm;GO:0005667//transcription regulator complex;GO:0005737//cytoplasm;GO:0005829//cytosol;GO:0016604//nuclear body;GO:0016607//nuclear speck;GO:0031514//motile cilium;GO:0032991//protein-containing complex;GO:0090575//RNA polymerase II transcription regulator complex;GO:1904115//axon cytoplasm;	GO:0000977//RNA polymerase II transcription regulatory region sequence-specific DNA binding;GO:0000978//RNA polymerase II cis-regulatory region sequence-specific DNA binding;GO:0000981//DNA-binding transcription factor activity, RNA polymerase II-specific;GO:0001216//DNA-binding transcription activator activity;GO:0001223//transcription coactivator binding;GO:0001228//DNA-binding transcription ac…	ko05235(PD-L1 expression and PD-1 checkpoint pathway in cancer);ko05231(Choline metabolism in cancer);ko05230(Central carbon metabolism in cancer);ko05211(Renal cell carcinoma);ko05208(Chemical carcinogenesis - reactive oxygen species);ko05205(Proteoglycans in cancer);ko05200(Pathways in cancer);ko05167(Kaposi sarcoma-associated herpesvirus infection);ko04919(Thyroid hormone signaling pathway);ko…
ENSMUSG00000021614	1803.54	283.024	3324.06	11.7448	3.55395	1.18968e-11	4.41906e-09	13	89803431	89890628	-	14462	Vcan	GO:0005509;GO:0005540;GO:0005576;GO:0007155;GO:0030246;GO:0071944	K06793	-	O;T	2QRBE;35NRT;38FU8;3BF87;3CRVE;3JAGK;482DS;48Y0R;4PUGK	versican [Source:MGI Symbol;Acc:MGI:102889]	13003	E9PYH0	GO:0007155//cell adhesion;	GO:0005576//extracellular region;GO:0071944//cell periphery;	GO:0005509//calcium ion binding;GO:0005540//hyaluronic acid binding;GO:0030246//carbohydrate binding;	ko04514(Cell adhesion molecules)
ENSMUSG00000047281	581.636	130.531	1032.74	7.91186	2.98402	1.65009e-11	5.66666e-09	4	133327867	133329479	-	1613	Sfn	GO:0000079;GO:0001836;GO:0003334;GO:0005515;GO:0005576;GO:0005634;GO:0005737;GO:0005829;GO:0007165;GO:0008104;GO:0008630;GO:0010482;GO:0010839;GO:0019901;GO:0030216;GO:0030307;GO:0031424;GO:0042802;GO:0043154;GO:0043588;GO:0043616;GO:0045606;GO:0046827;GO:0051219;GO:0051726;GO:0061436;GO:0072089;GO:2000647	K06644	-	O;T	KOG0841;358X7;39RZM;3BFJ4;3CWIY;3J6I6;489D3;4944M;4PZBQ	stratifin [Source:MGI Symbol;Acc:MGI:1891831]	55948	O70456	GO:0000079//regulation of cyclin-dependent protein serine/threonine kinase activity;GO:0001836//release of cytochrome c from mitochondria;GO:0003334//keratinocyte development;GO:0007165//signal transduction;GO:0008104//protein localization;GO:0008630//intrinsic apoptotic signaling pathway in response to DNA damage;GO:0010482//regulation of epidermal cell division;GO:0010839//negative regulation o…	GO:0005576//extracellular region;GO:0005634//nucleus;GO:0005737//cytoplasm;GO:0005829//cytosol;	GO:0005515//protein binding;GO:0019901//protein kinase binding;GO:0042802//identical protein binding;GO:0051219//phosphoprotein binding;	ko04960(Aldosterone-regulated sodium reabsorption);ko04115(p53 signaling pathway);ko04110(Cell cycle)
ENSMUSG00000044165	91.2309	2.56118	179.901	70.2414	6.13425	4.55512e-11	1.2755e-08	3	103739917	103761934	+	2714	Bcl2l15	GO:0003674;GO:0005634;GO:0005829;GO:0008150;GO:0042981	-	-	S	2SB5V;35PUA;3A46Q;3BS1F;3D6TE;3JGIN;48DZ5;49B0V;4Q8SH	BCLl2-like 15 [Source:MGI Symbol;Acc:MGI:2685412]	229672	Q08ED0	GO:0008150//biological_process;GO:0042981//regulation of apoptotic process;	GO:0005634//nucleus;GO:0005829//cytosol;	GO:0003674//molecular_function;	-
ENSMUSG00000079012	84.1983	16.7142	151.682	9.07507	3.18191	4.6956e-11	1.29071e-08	12	104304745	104360516	+	1719	Serpina3m	GO:0004867;GO:0005576;GO:0005615;GO:0010466;GO:0010951;GO:0030414;GO:0034097;GO:0043434	K04525	-	O;V	KOG2392;35MGV;38BQD;3BGRB;3CV0W;3JEYE;47Z2V;48UVT;4PYUZ	serine (or cysteine) peptidase inhibitor, clade A, member 3M [Source:MGI Symbol;Acc:MGI:98378]	20717	Q03734	GO:0010466//negative regulation of peptidase activity;GO:0010951//negative regulation of endopeptidase activity;GO:0034097//response to cytokine;GO:0043434//response to peptide hormone;	GO:0005576//extracellular region;GO:0005615//extracellular space;	GO:0004867//serine-type endopeptidase inhibitor activity;GO:0030414//peptidase inhibitor activity;	-
ENSMUSG00000020651	718.327	99.1511	1337.5	13.4896	3.75377	1.24255e-10	2.97576e-08	12	31569826	31609968	-	3109	Slc26a4	GO:0005886;GO:0005887;GO:0006885;GO:0008271;GO:0008272;GO:0008509;GO:0009887;GO:0015106;GO:0015108;GO:0015111;GO:0015116;GO:0015698;GO:0015701;GO:0015705;GO:0016020;GO:0016021;GO:0016324;GO:0019531;GO:0019532;GO:0031526;GO:0032880;GO:0055085;GO:0070062;GO:0098656;GO:1902358;GO:1902476	K14702	-	P;U	KOG0236;35KP7;38EAT;3BAAN;3CUG2;3JD0C;489Z3;492NF;4PUWA	solute carrier family 26, member 4 [Source:MGI Symbol;Acc:MGI:1346029]	23985	Q9R155	GO:0006885//regulation of pH;GO:0008272//sulfate transport;GO:0009887//animal organ morphogenesis;GO:0015698//inorganic anion transport;GO:0015701//bicarbonate transport;GO:0015705//iodide transport;GO:0019532//oxalate transport;GO:0032880//regulation of protein localization;GO:0055085//transmembrane transport;GO:0098656//anion transmembrane transport;GO:1902358//sulfate transmembrane transport;G…	GO:0005886//plasma membrane;GO:0005887//integral component of plasma membrane;GO:0016020//membrane;GO:0016021//integral component of membrane;GO:0016324//apical plasma membrane;GO:0031526//brush border membrane;GO:0070062//extracellular exosome;	GO:0008271//secondary active sulfate transmembrane transporter activity;GO:0008509//anion transmembrane transporter activity;GO:0015106//bicarbonate transmembrane transporter activity;GO:0015108//chloride transmembrane transporter activity;GO:0015111//iodide transmembrane transporter activity;GO:0015116//sulfate transmembrane transporter activity;GO:0019531//oxalate transmembrane transporter acti…	ko04918(Thyroid hormone synthesis)
ENSMUSG00000045027	256.581	22.4131	490.75	21.8957	4.45257	1.6145e-10	3.71968e-08	17	24212508	24217074	-	1324	Prss22	GO:0004252;GO:0005615;GO:0006508;GO:0008233;GO:0008236;GO:0010952;GO:0016504;GO:0016787	K09626	EC:3.4.21.-	O;E	KOG3627;35MA8;38EW9;3BK4B;3CV7V;3J45H;487PA;496YS;4PUZQ	protease, serine 22 [Source:MGI Symbol;Acc:MGI:1918085]	70835	Q9ER10	GO:0006508//proteolysis;GO:0010952//positive regulation of peptidase activity;	GO:0005615//extracellular space;	GO:0004252//serine-type endopeptidase activity;GO:0008233//peptidase activity;GO:0008236//serine-type peptidase activity;GO:0016504//peptidase activator activity;GO:0016787//hydrolase activity;	-
ENSMUSG00000022218	785.37	78.0012	1492.74	19.1374	4.25832	1.93209e-10	4.23685e-08	14	55937466	55951383	-	3162	Tgm1	GO:0003810;GO:0010838;GO:0016020;GO:0018149;GO:0030216;GO:0031224;GO:0042802;GO:0045787;GO:0046872	K05619	EC:2.3.2.13	S;O	2QQ46;35EJ0;38DTB;3B9AA;3CRPR;3JCZQ;487Q2;48W82;4PXNG	transglutaminase 1, K polypeptide [Source:MGI Symbol;Acc:MGI:98730]	21816	Q9JLF6;A0A0R4J293	GO:0010838//positive regulation of keratinocyte proliferation;GO:0018149//peptide cross-linking;GO:0030216//keratinocyte differentiation;GO:0045787//positive regulation of cell cycle;	GO:0016020//membrane;GO:0031224//intrinsic component of membrane;	GO:0003810//protein-glutamine gamma-glutamyltransferase activity;GO:0042802//identical protein binding;GO:0046872//metal ion binding;	-
ENSMUSG00000022094	2598.94	568.933	4628.96	8.1362	3.02435	2.81204e-10	6.0214e-08	14	70540918	70588874	-	10550	Slc39a14	GO:0002062;GO:0005381;GO:0005384;GO:0005385;GO:0005764;GO:0005765;GO:0005768;GO:0005886;GO:0005887;GO:0006094;GO:0006811;GO:0006826;GO:0006829;GO:0006882;GO:0008286;GO:0010817;GO:0015086;GO:0015093;GO:0015296;GO:0015698;GO:0016020;GO:0016021;GO:0016323;GO:0016324;GO:0030001;GO:0031901;GO:0031902;GO:0032869;GO:0033212;GO:0034755;GO:0045745;GO:0046873;GO:0051344;GO:0055071;GO:0055085;GO:0070574;GO:…	K14720	-	P	KOG2693;35AG5;38C3K;3BB75;3CURM;3JD4Z;484SD;490VM;4Q2YS	solute carrier family 39 (zinc transporter), member 14 [Source:MGI Symbol;Acc:MGI:2384851]	213053	Q75N73	GO:0002062//chondrocyte differentiation;GO:0006094//gluconeogenesis;GO:0006811//ion transport;GO:0006826//iron ion transport;GO:0006829//zinc ion transport;GO:0006882//cellular zinc ion homeostasis;GO:0008286//insulin receptor signaling pathway;GO:0010817//regulation of hormone levels;GO:0015698//inorganic anion transport;GO:0030001//metal ion transport;GO:0032869//cellular response to insulin st…	GO:0005764//lysosome;GO:0005765//lysosomal membrane;GO:0005768//endosome;GO:0005886//plasma membrane;GO:0005887//integral component of plasma membrane;GO:0016020//membrane;GO:0016021//integral component of membrane;GO:0016323//basolateral plasma membrane;GO:0016324//apical plasma membrane;GO:0031901//early endosome membrane;GO:0031902//late endosome membrane;	GO:0005381//iron ion transmembrane transporter activity;GO:0005384//manganese ion transmembrane transporter activity;GO:0005385//zinc ion transmembrane transporter activity;GO:0015086//cadmium ion transmembrane transporter activity;GO:0015093//ferrous iron transmembrane transporter activity;GO:0015296//anion:cation symporter activity;GO:0046873//metal ion transmembrane transporter activity;	ko05012(Parkinson disease);ko05010(Alzheimer disease);ko04216(Ferroptosis)
ENSMUSG00000101389	646.601	112.74	1180.46	10.4707	3.38828	5.4347e-10	1.087e-07	19	11352887	11370154	+	836	Ms4a4a	GO:0003674;GO:0005783;GO:0005794;GO:0005886;GO:0008150;GO:0016020;GO:0016021;GO:0044853	K22190	-	S	2S3XD;35PZX;39ZP2;3BP9Y;3D51H;3JDVS;48A2M;49BA1;4Q532	membrane-spanning 4-domains, subfamily A, member 4A [Source:MGI Symbol;Acc:MGI:3643932]	666907	A0A087WRT7	GO:0008150//biological_process;	GO:0005783//endoplasmic reticulum;GO:0005794//Golgi apparatus;GO:0005886//plasma membrane;GO:0016020//membrane;GO:0016021//integral component of membrane;GO:0044853//plasma membrane raft;	GO:0003674//molecular_function;	-
ENSMUSG00000021765	1231.99	119.389	2344.58	19.6382	4.29559	5.6571e-10	1.10218e-07	13	114588826	114595487	-	4589	Fst	GO:0000122;GO:0001501;GO:0002244;GO:0005515;GO:0005576;GO:0005615;GO:0005634;GO:0005737;GO:0007276;GO:0007389;GO:0008585;GO:0014070;GO:0030154;GO:0030509;GO:0030510;GO:0030857;GO:0031069;GO:0032926;GO:0036305;GO:0038102;GO:0042475;GO:0043395;GO:0043616;GO:0048185;GO:0051798;GO:0071363	K04661	-	S	KOG3649;35EZK;396M4;3BJAK;3D27A;3JCBP;482GM;4952R;4PUZK	follistatin [Source:MGI Symbol;Acc:MGI:95586]	14313	P47931;Q8BNY0	GO:0000122//negative regulation of transcription by RNA polymerase II;GO:0001501//skeletal system development;GO:0002244//hematopoietic progenitor cell differentiation;GO:0007276//gamete generation;GO:0007389//pattern specification process;GO:0008585//female gonad development;GO:0014070//response to organic cyclic compound;GO:0030154//cell differentiation;GO:0030509//BMP signaling pathway;GO:0030…	GO:0005576//extracellular region;GO:0005615//extracellular space;GO:0005634//nucleus;GO:0005737//cytoplasm;	GO:0005515//protein binding;GO:0038102//activin receptor antagonist activity;GO:0043395//heparan sulfate proteoglycan binding;GO:0048185//activin binding;	ko04350(TGF-beta signaling pathway)
ENSMUSG00000058624	2481.53	632.21	4330.84	6.85033	2.77617	1.26438e-09	2.21278e-07	19	21368671	21450809	-	6235	Gda	GO:0000255;GO:0005515;GO:0005829;GO:0006147;GO:0006161;GO:0008270;GO:0008892;GO:0016787;GO:0016810;GO:0019239;GO:0031116;GO:0046038;GO:0046055;GO:0046098;GO:0046872	K01487	EC:3.5.4.3	F;Q	KOG3968;35MBV;38CBX;3BA14;3D0DR;3JFKQ;47ZRZ;48VSG;4Q1PB	guanine deaminase [Source:MGI Symbol;Acc:MGI:95678]	14544	Q9R111;Q548F2	GO:0000255//allantoin metabolic process;GO:0006147//guanine catabolic process;GO:0006161//deoxyguanosine catabolic process;GO:0031116//positive regulation of microtubule polymerization;GO:0046038//GMP catabolic process;GO:0046055//dGMP catabolic process;GO:0046098//guanine metabolic process;	GO:0005829//cytosol;	GO:0005515//protein binding;GO:0008270//zinc ion binding;GO:0008892//guanine deaminase activity;GO:0016787//hydrolase activity;GO:0016810//hydrolase activity, acting on carbon-nitrogen (but not peptide) bonds;GO:0019239//deaminase activity;GO:0046872//metal ion binding;	ko00230(Purine metabolism)
ENSMUSG00000001131	3851.23	311.672	7390.8	23.7134	4.56763	1.47451e-09	2.53185e-07	X	20736405	20740974	+	888	Timp1	GO:0001775;GO:0002020;GO:0002248;GO:0004857;GO:0005125;GO:0005515;GO:0005576;GO:0005604;GO:0005615;GO:0007165;GO:0007568;GO:0008083;GO:0008191;GO:0008270;GO:0008284;GO:0009725;GO:0010033;GO:0010466;GO:0010951;GO:0030414;GO:0031012;GO:0034097;GO:0042060;GO:0043066;GO:0043086;GO:0043434;GO:0046872;GO:0051045;GO:0051216;GO:0071492;GO:1901164;GO:1905049;GO:2001044	K16451	-	O	KOG4745;35KGX;39VNT;3BNV6;3D2QV;3J47Q;481PW;495PV;4PY4A	tissue inhibitor of metalloproteinase 1 [Source:MGI Symbol;Acc:MGI:98752]	21857	P12032	GO:0001775//cell activation;GO:0002248//connective tissue replacement involved in inflammatory response wound healing;GO:0007165//signal transduction;GO:0007568//aging;GO:0008284//positive regulation of cell population proliferation;GO:0009725//response to hormone;GO:0010033//response to organic substance;GO:0010466//negative regulation of peptidase activity;GO:0010951//negative regulation of end…	GO:0005576//extracellular region;GO:0005604//basement membrane;GO:0005615//extracellular space;GO:0031012//extracellular matrix;	GO:0002020//protease binding;GO:0004857//enzyme inhibitor activity;GO:0005125//cytokine activity;GO:0005515//protein binding;GO:0008083//growth factor activity;GO:0008191//metalloendopeptidase inhibitor activity;GO:0008270//zinc ion binding;GO:0030414//peptidase inhibitor activity;GO:0046872//metal ion binding;	ko04066(HIF-1 signaling pathway)
ENSMUSG00000058427	29101.5	16.1962	58186.9	3592.64	11.8108	1.52699e-09	2.5734e-07	5	91051730	91053797	+	2068	Cxcl2	GO:0001975;GO:0002237;GO:0005125;GO:0005576;GO:0005615;GO:0006935;GO:0006952;GO:0006954;GO:0006955;GO:0007165;GO:0007204;GO:0008009;GO:0009408;GO:0010332;GO:0030593;GO:0030595;GO:0032355;GO:0042060;GO:0045236;GO:0051384;GO:0060326;GO:0061844;GO:0070098;GO:0070997;GO:0071222;GO:0071347	K05505	-	M;T	2S7MM;35QP2;3AN5U;3C1H4;3D9P3;3JHGA;48FJD;49CIQ	chemokine (C-X-C motif) ligand 2 [Source:MGI Symbol;Acc:MGI:1340094]	20310	P10889;Q3U1J5	GO:0001975//response to amphetamine;GO:0002237//response to molecule of bacterial origin;GO:0006935//chemotaxis;GO:0006952//defense response;GO:0006954//inflammatory response;GO:0006955//immune response;GO:0007165//signal transduction;GO:0007204//positive regulation of cytosolic calcium ion concentration;GO:0009408//response to heat;GO:0010332//response to gamma radiation;GO:0030593//neutrophil c…	GO:0005576//extracellular region;GO:0005615//extracellular space;	GO:0005125//cytokine activity;GO:0008009//chemokine activity;GO:0045236//CXCR chemokine receptor binding;	ko05417(Lipid and atherosclerosis);ko05323(Rheumatoid arthritis);ko05167(Kaposi sarcoma-associated herpesvirus infection);ko05146(Amoebiasis);ko05134(Legionellosis);ko04936(Alcoholic liver disease);ko04668(TNF signaling pathway);ko04657(IL-17 signaling pathway);ko04621(NOD-like receptor signaling pathway);ko04064(NF-kappa B signaling pathway);ko04062(Chemokine signaling pathway);ko04061(Viral pro…
ENSMUSG00000002847	317.808	83.6219	551.994	6.60107	2.7227	2.84528e-09	4.27992e-07	16	38216479	38253507	-	2009	Pla1a	GO:0002080;GO:0005576;GO:0005615;GO:0006629;GO:0008970;GO:0016042;GO:0016298;GO:0016787;GO:0052689	K13618	EC:3.1.1.111	O;T	2QQQP;35DHJ;39STI;3BK97;3CUI6;3J4CG;485FQ;48V9W;4PWII	phospholipase A1 member A [Source:MGI Symbol;Acc:MGI:1934677]	85031	Q8VI78	GO:0006629//lipid metabolic process;GO:0016042//lipid catabolic process;	GO:0002080//acrosomal membrane;GO:0005576//extracellular region;GO:0005615//extracellular space;	GO:0008970//phospholipase A1 activity;GO:0016298//lipase activity;GO:0016787//hydrolase activity;GO:0052689//carboxylic ester hydrolase activity;	ko04014(Ras signaling pathway);ko00564(Glycerophospholipid metabolism)
ENSMUSG00000028364	4220.42	487.045	7953.79	16.3307	4.02952	6.89643e-09	8.97754e-07	4	63878022	63965252	-	7772	Tnc	GO:0001558;GO:0001968;GO:0002009;GO:0005201;GO:0005515;GO:0005576;GO:0005604;GO:0005614;GO:0005615;GO:0007155;GO:0007162;GO:0007528;GO:0008284;GO:0009611;GO:0010628;GO:0014012;GO:0030155;GO:0030334;GO:0031012;GO:0031175;GO:0042127;GO:0045545;GO:0050727;GO:0060447;GO:0060739;GO:0060740;GO:0062023;GO:0090733;GO:0098966	K06252	-	T;M;D;L	KOG1225;KOG2579;35KJG;38D9J;3BAIS;3D2IC;3JACA;485AW;48WJ6;4Q1EU	tenascin C [Source:MGI Symbol;Acc:MGI:101922]	21923	Q80YX1;Q148T5;Q8C9Z1	GO:0001558//regulation of cell growth;GO:0002009//morphogenesis of an epithelium;GO:0007155//cell adhesion;GO:0007162//negative regulation of cell adhesion;GO:0007528//neuromuscular junction development;GO:0008284//positive regulation of cell population proliferation;GO:0009611//response to wounding;GO:0010628//positive regulation of gene expression;GO:0014012//peripheral nervous system axon rege…	GO:0005576//extracellular region;GO:0005604//basement membrane;GO:0005614//interstitial matrix;GO:0005615//extracellular space;GO:0031012//extracellular matrix;GO:0062023//collagen-containing extracellular matrix;GO:0090733//tenascin complex;GO:0098966//perisynaptic extracellular matrix;	GO:0001968//fibronectin binding;GO:0005201//extracellular matrix structural constituent;GO:0005515//protein binding;GO:0045545//syndecan binding;	ko05206(MicroRNAs in cancer);ko05165(Human papillomavirus infection);ko04512(ECM-receptor interaction);ko04510(Focal adhesion);ko04151(PI3K-Akt signaling pathway)
ENSMUSG00000040017	28.3305	4.30339	52.3577	12.1666	3.60486	6.90542e-09	8.97754e-07	7	46377422	46382027	-	2094	Saa4	GO:0005576;GO:0006953;GO:0034364	K17310	-	S;T	2S4PB;35QT7;3AMR2;3C0K4;3D8MY;3JHM5;48FTA;49C2N;4Q8SV	serum amyloid A 4 [Source:MGI Symbol;Acc:MGI:98224]	20211	P31532	GO:0006953//acute-phase response;	GO:0005576//extracellular region;GO:0034364//high-density lipoprotein particle;	-	-
ENSMUSG00000050896	215.461	60.19	370.732	6.15937	2.62278	7.61909e-09	9.61978e-07	2	84702268	84717054	-	1506	Rtn4rl2	GO:0005515;GO:0005615;GO:0005886;GO:0007166;GO:0009897;GO:0009986;GO:0010977;GO:0016020;GO:0022038;GO:0030424;GO:0030425;GO:0031012;GO:0031103;GO:0031225;GO:0038023;GO:0042995;GO:0043005;GO:0043204;GO:0045121;GO:0046658	K16661	-	T;U	KOG0619;35BDE;38ZCC;3BDZY;3CZSV;3JBP6;481W5;495M6;4PWPS	reticulon 4 receptor-like 2 [Source:MGI Symbol;Acc:MGI:2669796]	269295	Q7M6Z0	GO:0007166//cell surface receptor signaling pathway;GO:0010977//negative regulation of neuron projection development;GO:0022038//corpus callosum development;GO:0031103//axon regeneration;	GO:0005615//extracellular space;GO:0005886//plasma membrane;GO:0009897//external side of plasma membrane;GO:0009986//cell surface;GO:0016020//membrane;GO:0030424//axon;GO:0030425//dendrite;GO:0031012//extracellular matrix;GO:0031225//anchored component of membrane;GO:0042995//cell projection;GO:0043005//neuron projection;GO:0043204//perikaryon;GO:0045121//membrane raft;GO:0046658//anchored compon…	GO:0005515//protein binding;GO:0038023//signaling receptor activity;	-
ENSMUSG00000006403	1571.21	35.4945	3106.92	87.5326	6.45175	7.66369e-09	9.61978e-07	1	171077990	171088206	+	4810	Adamts4	GO:0002020;GO:0004222;GO:0005515;GO:0005576;GO:0005615;GO:0006508;GO:0008233;GO:0008237;GO:0016607;GO:0016787;GO:0030198;GO:0031012;GO:0042742;GO:0046872;GO:0062023	K07764	EC:3.4.24.82	-	-	a disintegrin-like and metallopeptidase (reprolysin type) with thrombospondin type 1 motif, 4 [Source:MGI Symbol;Acc:MGI:1339949]	240913	Q8BNJ2	GO:0006508//proteolysis;GO:0030198//extracellular matrix organization;GO:0042742//defense response to bacterium;	GO:0005576//extracellular region;GO:0005615//extracellular space;GO:0016607//nuclear speck;GO:0031012//extracellular matrix;GO:0062023//collagen-containing extracellular matrix;	GO:0002020//protease binding;GO:0004222//metalloendopeptidase activity;GO:0005515//protein binding;GO:0008233//peptidase activity;GO:0008237//metallopeptidase activity;GO:0016787//hydrolase activity;GO:0046872//metal ion binding;	-
ENSMUSG00000028128	3509.13	1066.34	5951.93	5.58167	2.4807	8.2158e-09	1.01725e-06	3	121517186	121528697	+	2527	F3	GO:0001938;GO:0002020;GO:0002541;GO:0004252;GO:0005515;GO:0005543;GO:0005615;GO:0006919;GO:0007596;GO:0007599;GO:0009986;GO:0010628;GO:0010641;GO:0016020;GO:0016021;GO:0016485;GO:0032757;GO:0045766;GO:0051897;GO:0062023;GO:1905286	K03901	-	S;T	2RA1F;35AQJ;39UDI;3BIJ3;3D3NT;3J9D0;486BF;498NQ;4Q0ZM	coagulation factor III [Source:MGI Symbol;Acc:MGI:88381]	14066	P20352;A0A0R4J088	GO:0001938//positive regulation of endothelial cell proliferation;GO:0002541//activation of plasma proteins involved in acute inflammatory response;GO:0006919//activation of cysteine-type endopeptidase activity involved in apoptotic process;GO:0007596//blood coagulation;GO:0007599//hemostasis;GO:0010628//positive regulation of gene expression;GO:0010641//positive regulation of platelet-derived gr…	GO:0005615//extracellular space;GO:0009986//cell surface;GO:0016020//membrane;GO:0016021//integral component of membrane;GO:0062023//collagen-containing extracellular matrix;GO:1905286//serine-type peptidase complex;	GO:0002020//protease binding;GO:0004252//serine-type endopeptidase activity;GO:0005515//protein binding;GO:0005543//phospholipid binding;	ko04933(AGE-RAGE signaling pathway in diabetic complications);ko04610(Complement and coagulation cascades)
ENSMUSG00000005800	7141.14	133.336	14148.9	106.115	6.72949	8.58524e-09	1.04872e-06	9	7558457	7568486	+	2425	Mmp8	GO:0004175;GO:0004222;GO:0004252;GO:0005509;GO:0005576;GO:0005615;GO:0006508;GO:0008233;GO:0008237;GO:0008270;GO:0010628;GO:0010629;GO:0016787;GO:0030163;GO:0030198;GO:0030574;GO:0031012;GO:0032693;GO:0032755;GO:0032760;GO:0035987;GO:0043388;GO:0043410;GO:0045429;GO:0046330;GO:0046872;GO:0150078;GO:1901224;GO:1903428;GO:1903980	K01402	EC:3.4.24.34	O;M;W	KOG1565;35EHN;38HNS;3BHFC;3CY36;3J631;48283;48Y4Z;4PU72	matrix metallopeptidase 8 [Source:MGI Symbol;Acc:MGI:1202395]	17394	O70138	GO:0006508//proteolysis;GO:0010628//positive regulation of gene expression;GO:0010629//negative regulation of gene expression;GO:0030163//protein catabolic process;GO:0030198//extracellular matrix organization;GO:0030574//collagen catabolic process;GO:0032693//negative regulation of interleukin-10 production;GO:0032755//positive regulation of interleukin-6 production;GO:0032760//positive regulati…	GO:0005576//extracellular region;GO:0005615//extracellular space;GO:0031012//extracellular matrix;	GO:0004175//endopeptidase activity;GO:0004222//metalloendopeptidase activity;GO:0004252//serine-type endopeptidase activity;GO:0005509//calcium ion binding;GO:0008233//peptidase activity;GO:0008237//metallopeptidase activity;GO:0008270//zinc ion binding;GO:0016787//hydrolase activity;GO:0046872//metal ion binding;	-
ENSMUSG00000026580	821.219	67.2292	1575.21	23.4304	4.55031	1.78997e-08	1.9745e-06	1	163942833	163977595	+	4413	Selp	GO:0001530;GO:0002687;GO:0002691;GO:0005509;GO:0005515;GO:0005615;GO:0005886;GO:0005887;GO:0006954;GO:0007155;GO:0007157;GO:0007159;GO:0008201;GO:0009897;GO:0010572;GO:0014068;GO:0016020;GO:0016021;GO:0016339;GO:0030246;GO:0031092;GO:0033623;GO:0033691;GO:0034097;GO:0035584;GO:0042806;GO:0045785;GO:0046872;GO:0048306;GO:0050900;GO:0050901;GO:0070492;GO:0071354;GO:0098609;GO:1903238	K06496	-	S;T	KOG4297;35MBT;39RBY;3BBT6;3D33W;3JDT6;481R4;48XDM;4Q33F	selectin, platelet [Source:MGI Symbol;Acc:MGI:98280]	20344	Q01102	GO:0002687//positive regulation of leukocyte migration;GO:0002691//regulation of cellular extravasation;GO:0006954//inflammatory response;GO:0007155//cell adhesion;GO:0007157//heterophilic cell-cell adhesion via plasma membrane cell adhesion molecules;GO:0007159//leukocyte cell-cell adhesion;GO:0010572//positive regulation of platelet activation;GO:0014068//positive regulation of phosphatidylinos…	GO:0005615//extracellular space;GO:0005886//plasma membrane;GO:0005887//integral component of plasma membrane;GO:0009897//external side of plasma membrane;GO:0016020//membrane;GO:0016021//integral component of membrane;GO:0031092//platelet alpha granule membrane;	GO:0001530//lipopolysaccharide binding;GO:0005509//calcium ion binding;GO:0005515//protein binding;GO:0008201//heparin binding;GO:0030246//carbohydrate binding;GO:0033691//sialic acid binding;GO:0042806//fucose binding;GO:0046872//metal ion binding;GO:0048306//calcium-dependent protein binding;GO:0070492//oligosaccharide binding;	ko05417(Lipid and atherosclerosis);ko05171(Coronavirus disease - COVID-19);ko05150(Staphylococcus aureus infection);ko05144(Malaria);ko04613(Neutrophil extracellular trap formation);ko04514(Cell adhesion molecules)
ENSMUSG00000094504	9.02058	0	18.0412	Inf	Inf	2.38535e-08	2.52502e-06	5	138805835	138807374	+	651	Foxl3	GO:0000978;GO:0000981;GO:0003677;GO:0003700;GO:0005634;GO:0006355;GO:0006357;GO:0009653;GO:0030154;GO:0043565	-	-	K	KOG2294;35ETG;39UXK;3BJ5N;3CW8K;3J55H;485AA;496EA;4Q31K	forkhead box L3 [Source:MGI Symbol;Acc:MGI:3646467]	384244	J3QP53	GO:0006355//regulation of transcription, DNA-templated;GO:0006357//regulation of transcription by RNA polymerase II;GO:0009653//anatomical structure morphogenesis;GO:0030154//cell differentiation;	GO:0005634//nucleus;	GO:0000978//RNA polymerase II cis-regulatory region sequence-specific DNA binding;GO:0000981//DNA-binding transcription factor activity, RNA polymerase II-specific;GO:0003677//DNA binding;GO:0003700//DNA-binding transcription factor activity;GO:0043565//sequence-specific DNA binding;	-
ENSMUSG00000029659	227.914	50.211	405.618	8.07827	3.01405	2.57529e-08	2.69384e-06	5	149335214	149355188	+	3956	Medag	GO:0003674;GO:0005737;GO:0045600	-	-	S	2REG3;35JTF;38DT7;3BG2Q;3D4V7;3J46D;489YZ;49160;4PYVJ	mesenteric estrogen dependent adipogenesis [Source:MGI Symbol;Acc:MGI:1917967]	70717	Q14BA6	GO:0045600//positive regulation of fat cell differentiation;	GO:0005737//cytoplasm;	GO:0003674//molecular_function;	-
ENSMUSG00000037568	41.5623	9.59654	73.528	7.66193	2.93771	3.21766e-08	3.21784e-06	1	190679843	190711493	-	4314	Vash2	GO:0000768;GO:0001938;GO:0003779;GO:0004180;GO:0004181;GO:0005515;GO:0005576;GO:0005737;GO:0005856;GO:0006508;GO:0008017;GO:0008233;GO:0016787;GO:0045765;GO:0045766;GO:0060674;GO:0060711;GO:0060716;GO:0061564;GO:0106423;GO:0140253	K23355	EC:3.4.17.17	S	2QPPX;35JVN;38H2B;3BBXI;3CRWH;3JAJR;4899W;48W61;4PS9Z	vasohibin 2 [Source:MGI Symbol;Acc:MGI:2444826]	226841	Q8C5G2	GO:0000768//syncytium formation by plasma membrane fusion;GO:0001938//positive regulation of endothelial cell proliferation;GO:0006508//proteolysis;GO:0045765//regulation of angiogenesis;GO:0045766//positive regulation of angiogenesis;GO:0060674//placenta blood vessel development;GO:0060711//labyrinthine layer development;GO:0060716//labyrinthine layer blood vessel development;GO:0061564//axon de…	GO:0005576//extracellular region;GO:0005737//cytoplasm;GO:0005856//cytoskeleton;	GO:0003779//actin binding;GO:0004180//carboxypeptidase activity;GO:0004181//metallocarboxypeptidase activity;GO:0005515//protein binding;GO:0008017//microtubule binding;GO:0008233//peptidase activity;GO:0016787//hydrolase activity;	-
ENSMUSG00000044083	13.7327	1.24672	26.2186	21.03	4.39438	4.41255e-08	4.11861e-06	2	153621851	153686671	+	5693	Efcab8	GO:0003674;GO:0005509;GO:0005515;GO:0005575;GO:0008150	-	-	-	-	EF-hand calcium binding domain 8 [Source:MGI Symbol;Acc:MGI:3644206]	100504221	-	GO:0008150//biological_process;	GO:0005575//cellular_component;	GO:0003674//molecular_function;GO:0005509//calcium ion binding;GO:0005515//protein binding;	-
ENSMUSG00000014782	113.379	6.2263	220.532	35.4195	5.14647	5.00171e-08	4.5518e-06	8	106099906	106109494	+	5478	Plekhg4	GO:0003674;GO:0005085;GO:0005575;GO:0050790;GO:0090630	K23860	-	S;T	KOG0689;35DKT;38C2B;3BBAZ;3CX61;3J65M;47Z2T;48XET;4PZBF	pleckstrin homology domain containing, family G (with RhoGef domain) member 4 [Source:MGI Symbol;Acc:MGI:2142544]	102075	F8VPS6	GO:0050790//regulation of catalytic activity;GO:0090630//activation of GTPase activity;	GO:0005575//cellular_component;	GO:0003674//molecular_function;GO:0005085//guanyl-nucleotide exchange factor activity;	-
ENSMUSG00000001227	911.85	264.064	1559.64	5.90629	2.56225	6.00082e-08	5.32785e-06	17	56430085	56447343	-	3968	Sema6b	GO:0001755;GO:0005515;GO:0005615;GO:0005886;GO:0005887;GO:0007399;GO:0007411;GO:0007417;GO:0016020;GO:0016021;GO:0021766;GO:0030154;GO:0030215;GO:0030335;GO:0045499;GO:0048843;GO:0050919;GO:0071526	K06842	-	S;T	KOG3611;35FI3;38HJN;3BH6K;3CSBU;3JBJR;489BZ;48XSJ;4PY90	sema domain, transmembrane domain (TM), and cytoplasmic domain, (semaphorin) 6B [Source:MGI Symbol;Acc:MGI:1202889]	20359	O54951;Q3UTK5	GO:0001755//neural crest cell migration;GO:0007399//nervous system development;GO:0007411//axon guidance;GO:0007417//central nervous system development;GO:0021766//hippocampus development;GO:0030154//cell differentiation;GO:0030335//positive regulation of cell migration;GO:0048843//negative regulation of axon extension involved in axon guidance;GO:0050919//negative chemotaxis;GO:0071526//semaphor…	GO:0005615//extracellular space;GO:0005886//plasma membrane;GO:0005887//integral component of plasma membrane;GO:0016020//membrane;GO:0016021//integral component of membrane;	GO:0005515//protein binding;GO:0030215//semaphorin receptor binding;GO:0045499//chemorepellent activity;	ko04360(Axon guidance)
ENSMUSG00000067780	1521.75	119.51	2923.99	24.4665	4.61273	6.47002e-08	5.66158e-06	1	17672125	17701163	+	6923	Pi15	GO:0005576	K24836	-	A;S;D;K	KOG3017;35NTD;39U9X;3BHZ2;3CXDK;3J2IH;4807G;491WS;4Q21X	peptidase inhibitor 15 [Source:MGI Symbol;Acc:MGI:1934659]	94227	Q8BS03;A0A0R4J126	-	GO:0005576//extracellular region;	-	-
ENSMUSG00000038067	4614.38	3.89896	9224.87	2365.98	11.2082	6.52242e-08	5.68012e-06	11	98592089	98594455	+	1413	Csf3	GO:0005102;GO:0005125;GO:0005130;GO:0005576;GO:0005615;GO:0006955;GO:0007165;GO:0008083;GO:0008284;GO:0014068;GO:0019899;GO:0030838;GO:0030851;GO:0032092;GO:0033138;GO:0045471;GO:0045639;GO:0045944;GO:0050731;GO:0051091;GO:0051897;GO:0071222;GO:0071345;GO:0071682;GO:1901215;GO:2000251	K05423	-	S;T	2SCNA;35FPT;39Y8S;3BKKM;3D39Q;3JEBM;481UI;499I5;4Q5E5	colony stimulating factor 3 (granulocyte) [Source:MGI Symbol;Acc:MGI:1339751]	12985	P09920;Q0VB73	GO:0006955//immune response;GO:0007165//signal transduction;GO:0008284//positive regulation of cell population proliferation;GO:0014068//positive regulation of phosphatidylinositol 3-kinase signaling;GO:0030838//positive regulation of actin filament polymerization;GO:0030851//granulocyte differentiation;GO:0032092//positive regulation of protein binding;GO:0033138//positive regulation of peptidyl…	GO:0005576//extracellular region;GO:0005615//extracellular space;GO:0071682//endocytic vesicle lumen;	GO:0005102//signaling receptor binding;GO:0005125//cytokine activity;GO:0005130//granulocyte colony-stimulating factor receptor binding;GO:0008083//growth factor activity;GO:0019899//enzyme binding;	ko05171(Coronavirus disease - COVID-19);ko05144(Malaria);ko04657(IL-17 signaling pathway);ko04640(Hematopoietic cell lineage);ko04630(JAK-STAT signaling pathway);ko04151(PI3K-Akt signaling pathway);ko04060(Cytokine-cytokine receptor interaction)
ENSMUSG00000062480	40.7735	8.99869	72.5483	8.0621	3.01116	6.90827e-08	5.90316e-06	17	13142700	13159487	-	2427	Acat3	GO:0003985;GO:0005737;GO:0005739;GO:0005829;GO:0006635;GO:0016740;GO:0016746;GO:0016747	K00626	EC:2.3.1.9	I	KOG1390;35H86;38C4X;3BDQV;3CYAF;3JAQF;488WH;4964F;4PZH0	acetyl-Coenzyme A acetyltransferase 3 [Source:MGI Symbol;Acc:MGI:109182]	224530	-	GO:0006635//fatty acid beta-oxidation;	GO:0005737//cytoplasm;GO:0005739//mitochondrion;GO:0005829//cytosol;	GO:0003985//acetyl-CoA C-acetyltransferase activity;GO:0016740//transferase activity;GO:0016746//acyltransferase activity;GO:0016747//acyltransferase activity, transferring groups other than amino-acyl groups;	ko04975(Fat digestion and absorption);ko00900(Terpenoid backbone biosynthesis);ko00650(Butanoate metabolism);ko00630(Glyoxylate and dicarboxylate metabolism);ko00620(Pyruvate metabolism);ko00380(Tryptophan metabolism);ko00310(Lysine degradation);ko00280(Valine, leucine and isoleucine degradation);ko00071(Fatty acid degradation)
ENSMUSG00000029762	951.365	300.26	1602.47	5.33693	2.41601	7.0458e-08	5.99255e-06	6	34331054	34345398	+	1499	Akr1b8	GO:0001758;GO:0004032;GO:0004303;GO:0005576;GO:0005737;GO:0005739;GO:0005764;GO:0005829;GO:0008106;GO:0016491;GO:0016616;GO:0016918;GO:0045550;GO:0047718;GO:0052650;GO:0070401;GO:0070402	K00011	EC:1.1.1.21	S;O;J;L	KOG1577;35NGN;38HH0;3BB8T;3CRNB;3J6I4;484ZH;48V58;4Q6FD	aldo-keto reductase family 1, member B8 [Source:MGI Symbol;Acc:MGI:107673]	14187	P45377	-	GO:0005576//extracellular region;GO:0005737//cytoplasm;GO:0005739//mitochondrion;GO:0005764//lysosome;GO:0005829//cytosol;	GO:0001758//retinal dehydrogenase activity;GO:0004032//alditol:NADP+ 1-oxidoreductase activity;GO:0004303//estradiol 17-beta-dehydrogenase activity;GO:0008106//alcohol dehydrogenase (NADP+) activity;GO:0016491//oxidoreductase activity;GO:0016616//oxidoreductase activity, acting on the CH-OH group of donors, NAD or NADP as acceptor;GO:0016918//retinal binding;GO:0045550//geranylgeranyl reductase a…	ko00790(Folate biosynthesis);ko00561(Glycerolipid metabolism);ko00052(Galactose metabolism);ko00051(Fructose and mannose metabolism);ko00040(Pentose and glucuronate interconversions)
ENSMUSG00000067049	12.5988	1.09892	24.0987	21.9295	4.4548	7.16177e-08	6.06285e-06	17	13327504	13350697	-	2995	Unc93a	GO:0003674;GO:0005886;GO:0008150;GO:0016020;GO:0016021;GO:0110165	-	-	S	KOG3097;35P1G;39NH3;3BCBB;3CYBR;3J99B;487S8;490PJ;4PTKS	unc-93 homolog A [Source:MGI Symbol;Acc:MGI:1933250]	381058	Q710D3	GO:0008150//biological_process;	GO:0005886//plasma membrane;GO:0016020//membrane;GO:0016021//integral component of membrane;GO:0110165//cellular anatomical entity;	GO:0003674//molecular_function;	-
ENSMUSG00000031098	50.2987	5.05	95.5473	18.9203	4.24186	7.67291e-08	6.40618e-06	7	141988587	141994133	+	1894	Syt8	GO:0000149;GO:0001669;GO:0001786;GO:0005509;GO:0005544;GO:0005737;GO:0005886;GO:0006887;GO:0007340;GO:0014059;GO:0016020;GO:0016021;GO:0016192;GO:0017156;GO:0017158;GO:0019905;GO:0030276;GO:0030424;GO:0030672;GO:0031045;GO:0031410;GO:0031982;GO:0048306;GO:0048488;GO:0048791;GO:0070382;GO:0071277	K19908	-	S;T;U	KOG1028;35FVA;39RDQ;3BJUQ;3CSFF;3JE17;485AI;495Z3;4PXF1	synaptotagmin VIII [Source:MGI Symbol;Acc:MGI:1859867]	55925	Q9R0N6	GO:0006887//exocytosis;GO:0007340//acrosome reaction;GO:0014059//regulation of dopamine secretion;GO:0016192//vesicle-mediated transport;GO:0017156//calcium-ion regulated exocytosis;GO:0017158//regulation of calcium ion-dependent exocytosis;GO:0048488//synaptic vesicle endocytosis;GO:0048791//calcium ion-regulated exocytosis of neurotransmitter;GO:0071277//cellular response to calcium ion;	GO:0001669//acrosomal vesicle;GO:0005737//cytoplasm;GO:0005886//plasma membrane;GO:0016020//membrane;GO:0016021//integral component of membrane;GO:0030424//axon;GO:0030672//synaptic vesicle membrane;GO:0031045//dense core granule;GO:0031410//cytoplasmic vesicle;GO:0031982//vesicle;GO:0070382//exocytic vesicle;	GO:0000149//SNARE binding;GO:0001786//phosphatidylserine binding;GO:0005509//calcium ion binding;GO:0005544//calcium-dependent phospholipid binding;GO:0019905//syntaxin binding;GO:0030276//clathrin binding;GO:0048306//calcium-dependent protein binding;	-
ENSMUSG00000034675	1079.62	214.187	1945.05	9.0811	3.18287	8.44122e-08	6.88963e-06	13	55621242	55635924	-	4514	Dbn1	GO:0001701;GO:0003779;GO:0005515;GO:0005522;GO:0005737;GO:0005856;GO:0005884;GO:0005886;GO:0005911;GO:0005921;GO:0005938;GO:0007015;GO:0007399;GO:0008092;GO:0010643;GO:0010644;GO:0010811;GO:0010976;GO:0014069;GO:0015629;GO:0016020;GO:0030027;GO:0030154;GO:0030175;GO:0030425;GO:0030426;GO:0030427;GO:0030833;GO:0030864;GO:0031915;GO:0032232;GO:0032279;GO:0032507;GO:0042995;GO:0043025;GO:0043197;GO:…	K25391	-	Z	KOG3655;35MMN;38BHU;3BFFE;3D0FJ;3J3Y9;47Z9B;4940T;4PZD9	drebrin 1 [Source:MGI Symbol;Acc:MGI:1931838]	56320	Q9QXS6	GO:0001701//in utero embryonic development;GO:0007015//actin filament organization;GO:0007399//nervous system development;GO:0010643//cell communication by chemical coupling;GO:0010644//cell communication by electrical coupling;GO:0010811//positive regulation of cell-substrate adhesion;GO:0010976//positive regulation of neuron projection development;GO:0030154//cell differentiation;GO:0030833//re…	GO:0005737//cytoplasm;GO:0005856//cytoskeleton;GO:0005884//actin filament;GO:0005886//plasma membrane;GO:0005911//cell-cell junction;GO:0005921//gap junction;GO:0005938//cell cortex;GO:0014069//postsynaptic density;GO:0015629//actin cytoskeleton;GO:0016020//membrane;GO:0030027//lamellipodium;GO:0030175//filopodium;GO:0030425//dendrite;GO:0030426//growth cone;GO:0030427//site of polarized growth;G…	GO:0003779//actin binding;GO:0005515//protein binding;GO:0005522//profilin binding;GO:0008092//cytoskeletal protein binding;GO:0051015//actin filament binding;GO:0140661//cytoskeletal motor inhibitor activity;	-
ENSMUSG00000023905	1221.7	412.901	2030.5	4.91763	2.29796	8.98134e-08	7.29774e-06	17	23894419	23896442	-	1932	Tnfrsf12a	GO:0001525;GO:0001726;GO:0005515;GO:0005886;GO:0006915;GO:0006931;GO:0007155;GO:0009986;GO:0016020;GO:0016021;GO:0030154;GO:0043065;GO:0045765;GO:0045773;GO:0061041;GO:0097191;GO:2001238	K05149	-	S;T	2SFZC;35Q5V;3A274;3BR0P;3DB7A;3JGZ7;48EME;49BG3;4Q5HG	tumor necrosis factor receptor superfamily, member 12a [Source:MGI Symbol;Acc:MGI:1351484]	27279	Q9CR75	GO:0001525//angiogenesis;GO:0006915//apoptotic process;GO:0006931//substrate-dependent cell migration, cell attachment to substrate;GO:0007155//cell adhesion;GO:0030154//cell differentiation;GO:0043065//positive regulation of apoptotic process;GO:0045765//regulation of angiogenesis;GO:0045773//positive regulation of axon extension;GO:0061041//regulation of wound healing;GO:0097191//extrinsic apop…	GO:0001726//ruffle;GO:0005886//plasma membrane;GO:0009986//cell surface;GO:0016020//membrane;GO:0016021//integral component of membrane;	GO:0005515//protein binding;	ko04060(Cytokine-cytokine receptor interaction)
ENSMUSG00000022346	648.818	210.002	1087.63	5.17916	2.37272	1.17271e-07	9.24007e-06	15	61857240	61862223	+	2717	Myc	GO:0000082;GO:0000122;GO:0000165;GO:0000320;GO:0000785;GO:0000791;GO:0000978;GO:0000981;GO:0000987;GO:0001046;GO:0001221;GO:0001227;GO:0001228;GO:0001541;GO:0001658;GO:0001701;GO:0001783;GO:0001866;GO:0002053;GO:0002082;GO:0002904;GO:0003676;GO:0003677;GO:0003690;GO:0003700;GO:0005515;GO:0005634;GO:0005654;GO:0005730;GO:0005737;GO:0005739;GO:0005819;GO:0006006;GO:0006338;GO:0006351;GO:0006352;GO:…	K04377	-	S;K	KOG2483;35BYZ;39XB3;3BDT0;3CYPT;3J8Y9;4838N;495XX;4PZXK	myelocytomatosis oncogene [Source:MGI Symbol;Acc:MGI:97250]	17869	P01108;B2RSN1	GO:0000082//G1/S transition of mitotic cell cycle;GO:0000122//negative regulation of transcription by RNA polymerase II;GO:0000165//MAPK cascade;GO:0000320//re-entry into mitotic cell cycle;GO:0001541//ovarian follicle development;GO:0001658//branching involved in ureteric bud morphogenesis;GO:0001701//in utero embryonic development;GO:0001783//B cell apoptotic process;GO:0001866//NK T cell proli…	GO:0000785//chromatin;GO:0000791//euchromatin;GO:0005634//nucleus;GO:0005654//nucleoplasm;GO:0005730//nucleolus;GO:0005737//cytoplasm;GO:0005739//mitochondrion;GO:0005819//spindle;GO:0016604//nuclear body;GO:0030424//axon;GO:0032991//protein-containing complex;GO:0048471//perinuclear region of cytoplasm;GO:0071943//Myc-Max complex;GO:0090571//RNA polymerase II transcription repressor complex;	GO:0000978//RNA polymerase II cis-regulatory region sequence-specific DNA binding;GO:0000981//DNA-binding transcription factor activity, RNA polymerase II-specific;GO:0000987//cis-regulatory region sequence-specific DNA binding;GO:0001046//core promoter sequence-specific DNA binding;GO:0001221//transcription coregulator binding;GO:0001227//DNA-binding transcription repressor activity, RNA polymer…	ko05230(Central carbon metabolism in cancer);ko05226(Gastric cancer);ko05225(Hepatocellular carcinoma);ko05224(Breast cancer);ko05222(Small cell lung cancer);ko05221(Acute myeloid leukemia);ko05220(Chronic myeloid leukemia);ko05219(Bladder cancer);ko05216(Thyroid cancer);ko05213(Endometrial cancer);ko05210(Colorectal cancer);ko05207(Chemical carcinogenesis - receptor activation);ko05206(MicroRNAs…
ENSMUSG00000023067	7997.97	772.923	15223	19.6954	4.29979	1.26753e-07	9.87054e-06	17	29309950	29319701	+	3553	Cdkn1a	GO:0000079;GO:0000307;GO:0001933;GO:0001934;GO:0004860;GO:0004861;GO:0005515;GO:0005634;GO:0005654;GO:0005730;GO:0005737;GO:0005829;GO:0006606;GO:0006974;GO:0006977;GO:0006978;GO:0007049;GO:0007095;GO:0007265;GO:0007346;GO:0007507;GO:0008285;GO:0009411;GO:0010389;GO:0010629;GO:0010942;GO:0016301;GO:0016310;GO:0016604;GO:0019901;GO:0019912;GO:0030308;GO:0030332;GO:0030890;GO:0031625;GO:0031668;GO:…	K06625	-	S;T	KOG4743;35PVB;3A2AH;3BRZR;3D6MQ;3JFUJ;48DZS;49B2V;4Q5BC	cyclin-dependent kinase inhibitor 1A (P21) [Source:MGI Symbol;Acc:MGI:104556]	12575	P39689;Q564P6	GO:0000079//regulation of cyclin-dependent protein serine/threonine kinase activity;GO:0001933//negative regulation of protein phosphorylation;GO:0001934//positive regulation of protein phosphorylation;GO:0006606//protein import into nucleus;GO:0006974//cellular response to DNA damage stimulus;GO:0006977//DNA damage response, signal transduction by p53 class mediator resulting in cell cycle arres…	GO:0000307//cyclin-dependent protein kinase holoenzyme complex;GO:0005634//nucleus;GO:0005654//nucleoplasm;GO:0005730//nucleolus;GO:0005737//cytoplasm;GO:0005829//cytosol;GO:0016604//nuclear body;GO:0032991//protein-containing complex;GO:0048471//perinuclear region of cytoplasm;GO:0070557//PCNA-p21 complex;	GO:0004860//protein kinase inhibitor activity;GO:0004861//cyclin-dependent protein serine/threonine kinase inhibitor activity;GO:0005515//protein binding;GO:0016301//kinase activity;GO:0019901//protein kinase binding;GO:0019912//cyclin-dependent protein kinase activating kinase activity;GO:0030332//cyclin binding;GO:0031625//ubiquitin protein ligase binding;GO:0044877//protein-containing complex …	ko05226(Gastric cancer);ko05225(Hepatocellular carcinoma);ko05224(Breast cancer);ko05223(Non-small cell lung cancer);ko05222(Small cell lung cancer);ko05220(Chronic myeloid leukemia);ko05219(Bladder cancer);ko05218(Melanoma);ko05217(Basal cell carcinoma);ko05216(Thyroid cancer);ko05215(Prostate cancer);ko05214(Glioma);ko05213(Endometrial cancer);ko05212(Pancreatic cancer);ko05211(Renal cell carci…
ENSMUSG00000028613	261.126	78.6243	443.629	5.64238	2.4963	1.33787e-07	1.02745e-05	4	107659066	107734037	+	12689	Lrp8	GO:0001540;GO:0005041;GO:0005509;GO:0005515;GO:0005576;GO:0005615;GO:0005875;GO:0005886;GO:0005901;GO:0006897;GO:0007268;GO:0008035;GO:0009410;GO:0009986;GO:0014069;GO:0016020;GO:0016021;GO:0019894;GO:0021517;GO:0021541;GO:0021766;GO:0021819;GO:0021987;GO:0030229;GO:0030424;GO:0030425;GO:0032793;GO:0034185;GO:0038025;GO:0038026;GO:0042981;GO:0043025;GO:0043235;GO:0045088;GO:0045860;GO:0046872;GO:…	K20052	-	T;G	KOG1215;35BSD;38B6M;3B9HR;3CR8C;3J9TD;480KU;48WBV;4Q6QB	low density lipoprotein receptor-related protein 8, apolipoprotein e receptor [Source:MGI Symbol;Acc:MGI:1340044]	16975	F6YZZ8	GO:0006897//endocytosis;GO:0007268//chemical synaptic transmission;GO:0009410//response to xenobiotic stimulus;GO:0021517//ventral spinal cord development;GO:0021541//ammon gyrus development;GO:0021766//hippocampus development;GO:0021819//layer formation in cerebral cortex;GO:0021987//cerebral cortex development;GO:0032793//positive regulation of CREB transcription factor activity;GO:0038026//ree…	GO:0005576//extracellular region;GO:0005615//extracellular space;GO:0005875//microtubule associated complex;GO:0005886//plasma membrane;GO:0005901//caveola;GO:0009986//cell surface;GO:0014069//postsynaptic density;GO:0016020//membrane;GO:0016021//integral component of membrane;GO:0030424//axon;GO:0030425//dendrite;GO:0043025//neuronal cell body;GO:0043235//receptor complex;	GO:0001540//amyloid-beta binding;GO:0005041//low-density lipoprotein particle receptor activity;GO:0005509//calcium ion binding;GO:0005515//protein binding;GO:0008035//high-density lipoprotein particle binding;GO:0019894//kinesin binding;GO:0030229//very-low-density lipoprotein particle receptor activity;GO:0034185//apolipoprotein binding;GO:0038025//reelin receptor activity;GO:0046872//metal ion…	-
ENSMUSG00000068099	9.38757	0	18.7751	Inf	Inf	1.48966e-07	1.12503e-05	15	82136598	82144954	+	1904	Smim45	GO:0003674;GO:0005575;GO:0008150;GO:0016020;GO:0016021	-	-	S	2SUHS;35SM4;3ANHF;3C1JK;3D9Y0;3JHTH;48GAM;49CWJ	small integral membrane protein 45 [Source:MGI Symbol;Acc:MGI:1923755]	76505	-	GO:0008150//biological_process;	GO:0005575//cellular_component;GO:0016020//membrane;GO:0016021//integral component of membrane;	GO:0003674//molecular_function;	-
ENSMUSG00000029379	13235	9.41027	26460.5	2811.88	11.4573	1.69536e-07	1.25436e-05	5	90933962	90937459	+	3498	Cxcl3	GO:0005125;GO:0005515;GO:0005576;GO:0005615;GO:0006935;GO:0006952;GO:0006954;GO:0006955;GO:0007204;GO:0008009;GO:0030593;GO:0045236;GO:0061844;GO:0070098;GO:0071222	K05505	-	M;T	2S7MM;3AN5U;3C1H4;3D9P3;3JHGA;48FJD;49CIQ	chemokine (C-X-C motif) ligand 3 [Source:MGI Symbol;Acc:MGI:3037818]	330122	Q6W5C0	GO:0006935//chemotaxis;GO:0006952//defense response;GO:0006954//inflammatory response;GO:0006955//immune response;GO:0007204//positive regulation of cytosolic calcium ion concentration;GO:0030593//neutrophil chemotaxis;GO:0061844//antimicrobial humoral immune response mediated by antimicrobial peptide;GO:0070098//chemokine-mediated signaling pathway;GO:0071222//cellular response to lipopolysaccha…	GO:0005576//extracellular region;GO:0005615//extracellular space;	GO:0005125//cytokine activity;GO:0005515//protein binding;GO:0008009//chemokine activity;GO:0045236//CXCR chemokine receptor binding;	ko05417(Lipid and atherosclerosis);ko05323(Rheumatoid arthritis);ko05167(Kaposi sarcoma-associated herpesvirus infection);ko05146(Amoebiasis);ko05134(Legionellosis);ko04936(Alcoholic liver disease);ko04668(TNF signaling pathway);ko04657(IL-17 signaling pathway);ko04621(NOD-like receptor signaling pathway);ko04064(NF-kappa B signaling pathway);ko04062(Chemokine signaling pathway);ko04061(Viral pro…
ENSMUSG00000000555	4053.91	1382.66	6725.17	4.86394	2.28213	1.99468e-07	1.44068e-05	15	103252713	103275190	-	4933	Itga5	GO:0001525;GO:0005154;GO:0005178;GO:0005515;GO:0005737;GO:0005783;GO:0005794;GO:0005886;GO:0005911;GO:0005925;GO:0007044;GO:0007155;GO:0007157;GO:0007159;GO:0007160;GO:0007229;GO:0007565;GO:0007613;GO:0008305;GO:0009897;GO:0009986;GO:0010811;GO:0016020;GO:0016021;GO:0023035;GO:0030335;GO:0031410;GO:0031589;GO:0032587;GO:0033627;GO:0033631;GO:0034113;GO:0034674;GO:0035313;GO:0035987;GO:0045202;GO:…	K06484	-	M;W	KOG3637;35GU8;38CFX;3B96W;3CUDX;3JB22;486UU;495EQ;4Q2GN	integrin alpha 5 (fibronectin receptor alpha) [Source:MGI Symbol;Acc:MGI:96604]	16402	P11688;Q80YP5	GO:0001525//angiogenesis;GO:0007044//cell-substrate junction assembly;GO:0007155//cell adhesion;GO:0007157//heterophilic cell-cell adhesion via plasma membrane cell adhesion molecules;GO:0007159//leukocyte cell-cell adhesion;GO:0007160//cell-matrix adhesion;GO:0007229//integrin-mediated signaling pathway;GO:0007565//female pregnancy;GO:0007613//memory;GO:0010811//positive regulation of cell-subst…	GO:0005737//cytoplasm;GO:0005783//endoplasmic reticulum;GO:0005794//Golgi apparatus;GO:0005886//plasma membrane;GO:0005911//cell-cell junction;GO:0005925//focal adhesion;GO:0008305//integrin complex;GO:0009897//external side of plasma membrane;GO:0009986//cell surface;GO:0016020//membrane;GO:0016021//integral component of membrane;GO:0031410//cytoplasmic vesicle;GO:0032587//ruffle membrane;GO:003…	GO:0005154//epidermal growth factor receptor binding;GO:0005178//integrin binding;GO:0005515//protein binding;GO:0046872//metal ion binding;GO:0050839//cell adhesion molecule binding;	ko05414(Dilated cardiomyopathy);ko05412(Arrhythmogenic right ventricular cardiomyopathy);ko05410(Hypertrophic cardiomyopathy);ko05206(MicroRNAs in cancer);ko05205(Proteoglycans in cancer);ko05168(Herpes simplex virus 1 infection);ko05165(Human papillomavirus infection);ko05135(Yersinia infection);ko05133(Pertussis);ko05100(Bacterial invasion of epithelial cells);ko04810(Regulation of actin cytosk…
ENSMUSG00000032688	1876.42	504.19	3248.65	6.4433	2.6878	2.08043e-07	1.47914e-05	18	65564009	65612138	+	18040	Malt1	GO:0001650;GO:0001923;GO:0002020;GO:0002096;GO:0002376;GO:0002726;GO:0004175;GO:0004197;GO:0004842;GO:0005515;GO:0005634;GO:0005737;GO:0005829;GO:0006508;GO:0006915;GO:0007249;GO:0007250;GO:0008233;GO:0009620;GO:0016567;GO:0016787;GO:0019209;GO:0030154;GO:0031663;GO:0032449;GO:0032731;GO:0032743;GO:0032991;GO:0036094;GO:0042098;GO:0042113;GO:0042802;GO:0042981;GO:0043280;GO:0043621;GO:0045087;GO:…	K07369	EC:3.4.22.-	S;T	2QUZM;35H7J;38EAM;3BFCX;3CRYX;3JEB6;48065;490DT;4Q3PG	MALT1 paracaspase [Source:MGI Symbol;Acc:MGI:2445027]	240354	Q2TBA3	GO:0001923//B-1 B cell differentiation;GO:0002376//immune system process;GO:0002726//positive regulation of T cell cytokine production;GO:0006508//proteolysis;GO:0006915//apoptotic process;GO:0007249//I-kappaB kinase/NF-kappaB signaling;GO:0007250//activation of NF-kappaB-inducing kinase activity;GO:0009620//response to fungus;GO:0016567//protein ubiquitination;GO:0030154//cell differentiation;GO…	GO:0001650//fibrillar center;GO:0002096//polkadots;GO:0005634//nucleus;GO:0005737//cytoplasm;GO:0005829//cytosol;GO:0032449//CBM complex;GO:0032991//protein-containing complex;GO:0048471//perinuclear region of cytoplasm;	GO:0002020//protease binding;GO:0004175//endopeptidase activity;GO:0004197//cysteine-type endopeptidase activity;GO:0004842//ubiquitin-protein transferase activity;GO:0005515//protein binding;GO:0008233//peptidase activity;GO:0016787//hydrolase activity;GO:0019209//kinase activator activity;GO:0036094//small molecule binding;GO:0042802//identical protein binding;GO:0043621//protein self-associati…	ko05152(Tuberculosis);ko04662(B cell receptor signaling pathway);ko04660(T cell receptor signaling pathway);ko04625(C-type lectin receptor signaling pathway);ko04064(NF-kappa B signaling pathway)
ENSMUSG00000047501	798.695	84.5635	1512.83	17.8898	4.16107	2.25526e-07	1.57977e-05	5	134973973	134975788	-	1816	Cldn4	GO:0005198;GO:0005254;GO:0005515;GO:0005886;GO:0005887;GO:0005911;GO:0005923;GO:0006811;GO:0006821;GO:0007155;GO:0007565;GO:0007623;GO:0009925;GO:0016020;GO:0016021;GO:0016324;GO:0016327;GO:0016328;GO:0016338;GO:0022604;GO:0030335;GO:0032570;GO:0034707;GO:0042802;GO:0061436;GO:0070160;GO:0070161;GO:0070293;GO:0070830;GO:0090303;GO:1902476;GO:1905050	K06087	-	S	2QSCN;35EIN;39T2V;3BHFN;3D13J;3J738;47ZAH;497PU;4Q50A	claudin 4 [Source:MGI Symbol;Acc:MGI:1313314]	12740	O35054;Q3UM35	GO:0006811//ion transport;GO:0006821//chloride transport;GO:0007155//cell adhesion;GO:0007565//female pregnancy;GO:0007623//circadian rhythm;GO:0016338//calcium-independent cell-cell adhesion via plasma membrane cell-adhesion molecules;GO:0022604//regulation of cell morphogenesis;GO:0030335//positive regulation of cell migration;GO:0032570//response to progesterone;GO:0061436//establishment of sk…	GO:0005886//plasma membrane;GO:0005887//integral component of plasma membrane;GO:0005911//cell-cell junction;GO:0005923//bicellular tight junction;GO:0009925//basal plasma membrane;GO:0016020//membrane;GO:0016021//integral component of membrane;GO:0016324//apical plasma membrane;GO:0016327//apicolateral plasma membrane;GO:0016328//lateral plasma membrane;GO:0034707//chloride channel complex;GO:00…	GO:0005198//structural molecule activity;GO:0005254//chloride channel activity;GO:0005515//protein binding;GO:0042802//identical protein binding;	ko05160(Hepatitis C);ko04670(Leukocyte transendothelial migration);ko04530(Tight junction);ko04514(Cell adhesion molecules)
ENSMUSG00000029377	2004.09	15.0798	3993.11	264.798	8.04875	2.27633e-07	1.58742e-05	5	91222481	91241505	+	4128	Ereg	GO:0001525;GO:0001550;GO:0001556;GO:0001819;GO:0005154;GO:0005576;GO:0005615;GO:0005886;GO:0007143;GO:0007171;GO:0007173;GO:0007267;GO:0008083;GO:0008284;GO:0008285;GO:0009299;GO:0009653;GO:0009887;GO:0016020;GO:0016021;GO:0019221;GO:0030154;GO:0030297;GO:0030728;GO:0032755;GO:0038134;GO:0038135;GO:0038138;GO:0042327;GO:0042700;GO:0043434;GO:0043616;GO:0045089;GO:0045740;GO:0045741;GO:0045840;GO:…	K09784	-	S;T	2S5DM;35N21;3A31D;3BQJ6;3D7SW;3JF88;48D6X;490E3;4Q5AP	epiregulin [Source:MGI Symbol;Acc:MGI:107508]	13874	Q61521	GO:0001525//angiogenesis;GO:0001550//ovarian cumulus expansion;GO:0001556//oocyte maturation;GO:0001819//positive regulation of cytokine production;GO:0007143//female meiotic nuclear division;GO:0007171//activation of transmembrane receptor protein tyrosine kinase activity;GO:0007173//epidermal growth factor receptor signaling pathway;GO:0007267//cell-cell signaling;GO:0008284//positive regulatio…	GO:0005576//extracellular region;GO:0005615//extracellular space;GO:0005886//plasma membrane;GO:0016020//membrane;GO:0016021//integral component of membrane;	GO:0005154//epidermal growth factor receptor binding;GO:0008083//growth factor activity;GO:0030297//transmembrane receptor protein tyrosine kinase activator activity;GO:0048018//receptor ligand activity;	ko05210(Colorectal cancer);ko04151(PI3K-Akt signaling pathway);ko04012(ErbB signaling pathway);ko04010(MAPK signaling pathway)
ENSMUSG00000074340	69.7225	16.2166	123.228	7.59888	2.92579	2.56262e-07	1.75347e-05	3	105881027	105894739	+	3561	Ovgp1	GO:0004568;GO:0005576;GO:0005975;GO:0006032;GO:0007338;GO:0008061;GO:0015630;GO:0030133;GO:0031410;GO:0035805;GO:0043231;GO:0098595;GO:2000360	K17526	-	G	KOG2806;35AGQ;39YRU;3BJE6;3CWD3;3JCP9;47ZXP;48XUH;4PSKB	oviductal glycoprotein 1 [Source:MGI Symbol;Acc:MGI:106661]	12659	Q62010;Q54AJ4	GO:0005975//carbohydrate metabolic process;GO:0006032//chitin catabolic process;GO:0007338//single fertilization;GO:2000360//negative regulation of binding of sperm to zona pellucida;	GO:0005576//extracellular region;GO:0015630//microtubule cytoskeleton;GO:0030133//transport vesicle;GO:0031410//cytoplasmic vesicle;GO:0035805//egg coat;GO:0043231//intracellular membrane-bounded organelle;GO:0098595//perivitelline space;	GO:0004568//chitinase activity;GO:0008061//chitin binding;	-
ENSMUSG00000020108	2611.49	492.646	4730.33	9.6019	3.26332	2.8736e-07	1.92998e-05	10	59785491	59787656	-	1755	Ddit4	GO:0001666;GO:0001764;GO:0005737;GO:0005739;GO:0005829;GO:0006915;GO:0007420;GO:0009968;GO:0010801;GO:0030182;GO:0032006;GO:0032007;GO:0032984;GO:0033137;GO:0042771;GO:0045820;GO:0048011;GO:0051607;GO:0071549;GO:0071889;GO:0072593;GO:1901216;GO:1902532	K08270	-	S;T	2RB72;35F48;38I2D;3BH0S;3CWI3;3J3YM;482ZJ;48WZ8;4PXS5	DNA-damage-inducible transcript 4 [Source:MGI Symbol;Acc:MGI:1921997]	74747	Q9D3F7;B7ZNP9	GO:0001666//response to hypoxia;GO:0001764//neuron migration;GO:0006915//apoptotic process;GO:0007420//brain development;GO:0009968//negative regulation of signal transduction;GO:0010801//negative regulation of peptidyl-threonine phosphorylation;GO:0030182//neuron differentiation;GO:0032006//regulation of TOR signaling;GO:0032007//negative regulation of TOR signaling;GO:0032984//protein-containin…	GO:0005737//cytoplasm;GO:0005739//mitochondrion;GO:0005829//cytosol;	GO:0071889//14-3-3 protein binding;	ko05206(MicroRNAs in cancer);ko04151(PI3K-Akt signaling pathway);ko04150(mTOR signaling pathway);ko04140(Autophagy - animal)
ENSMUSG00000053219	11.6114	1.23108	21.9918	17.8638	4.15897	3.71181e-07	2.34579e-05	10	22034468	22250038	+	2159	Raet1e	GO:0001913;GO:0005615;GO:0005886;GO:0009897;GO:0016020;GO:0016021;GO:0031225;GO:0043231;GO:0045954;GO:0046658;GO:0046703;GO:0050896	K07987	-	-	-	retinoic acid early transcript 1E [Source:MGI Symbol;Acc:MGI:2675273]	379043	Q9CZQ6;D7F2B6	GO:0001913//T cell mediated cytotoxicity;GO:0045954//positive regulation of natural killer cell mediated cytotoxicity;GO:0050896//response to stimulus;	GO:0005615//extracellular space;GO:0005886//plasma membrane;GO:0009897//external side of plasma membrane;GO:0016020//membrane;GO:0016021//integral component of membrane;GO:0031225//anchored component of membrane;GO:0043231//intracellular membrane-bounded organelle;GO:0046658//anchored component of plasma membrane;	GO:0046703//natural killer cell lectin-like receptor binding;	ko04650(Natural killer cell mediated cytotoxicity)
ENSMUSG00000068101	64.6223	19.544	109.701	5.61302	2.48878	3.79689e-07	2.383e-05	15	82117980	82128949	-	1617	Cenpm	GO:0000775;GO:0000776;GO:0003674;GO:0005634;GO:0005694;GO:0005737;GO:0008150	K11505	-	S	2S17M;35PAJ;39Y8V;3BKPU;3D3YP;3J5NP;48AX4;49113;4PUG6	centromere protein M [Source:MGI Symbol;Acc:MGI:1913820]	66570	Q9CQA0	GO:0008150//biological_process;	GO:0000775//chromosome, centromeric region;GO:0000776//kinetochore;GO:0005634//nucleus;GO:0005694//chromosome;GO:0005737//cytoplasm;	GO:0003674//molecular_function;	-
ENSMUSG00000037411	14681.8	1055.22	28308.3	26.827	4.74562	4.37526e-07	2.67228e-05	5	137090358	137101122	-	3876	Serpine1	GO:0001525;GO:0002020;GO:0004867;GO:0005102;GO:0005576;GO:0005615;GO:0010469;GO:0010757;GO:0010951;GO:0014912;GO:0030194;GO:0030336;GO:0032757;GO:0033629;GO:0035491;GO:0045766;GO:0048260;GO:0050729;GO:0050829;GO:0051918;GO:0061044;GO:0062023;GO:0070062;GO:0071222;GO:0090026;GO:0090399;GO:0097180;GO:0097187;GO:1901331;GO:1902042;GO:1904090;GO:2000098;GO:2000352	K03982	-	O;V	KOG2392;35C3B;39R8P;3BEGU;3CVEI;3J7XD;48592;496PP;4PSG2	serine (or cysteine) peptidase inhibitor, clade E, member 1 [Source:MGI Symbol;Acc:MGI:97608]	18787	G5E899	GO:0001525//angiogenesis;GO:0010469//regulation of signaling receptor activity;GO:0010757//negative regulation of plasminogen activation;GO:0010951//negative regulation of endopeptidase activity;GO:0014912//negative regulation of smooth muscle cell migration;GO:0030194//positive regulation of blood coagulation;GO:0030336//negative regulation of cell migration;GO:0032757//positive regulation of in…	GO:0005576//extracellular region;GO:0005615//extracellular space;GO:0062023//collagen-containing extracellular matrix;GO:0070062//extracellular exosome;GO:0097180//serine protease inhibitor complex;GO:1904090//peptidase inhibitor complex;	GO:0002020//protease binding;GO:0004867//serine-type endopeptidase inhibitor activity;GO:0005102//signaling receptor binding;	ko05142(Chagas disease);ko04933(AGE-RAGE signaling pathway in diabetic complications);ko04610(Complement and coagulation cascades);ko04390(Hippo signaling pathway);ko04371(Apelin signaling pathway);ko04218(Cellular senescence);ko04115(p53 signaling pathway);ko04066(HIF-1 signaling pathway)
ENSMUSG00000070524	295.322	12.3999	578.245	46.6331	5.54328	4.66612e-07	2.81219e-05	1	170734842	170740510	-	1284	Fcrlb	GO:0004888;GO:0005737;GO:0005783;GO:0005887;GO:0007166;GO:0050777	-	-	S;T	2SH8W;35MCB;39SVE;3BICR;3D5C5;3J3N3;48BTC;498BS;4PZP9	Fc receptor-like B [Source:MGI Symbol;Acc:MGI:3576487]	435653	Q5DRQ8	GO:0007166//cell surface receptor signaling pathway;GO:0050777//negative regulation of immune response;	GO:0005737//cytoplasm;GO:0005783//endoplasmic reticulum;GO:0005887//integral component of plasma membrane;	GO:0004888//transmembrane signaling receptor activity;	-
ENSMUSG00000020017	997.401	98.5786	1896.22	19.2356	4.26571	4.69749e-07	2.82175e-05	10	93324630	93355166	+	5549	Hal	GO:0003824;GO:0004397;GO:0005737;GO:0006547;GO:0006548;GO:0016829;GO:0016841;GO:0019556;GO:0019557;GO:0019752;GO:0044281	K01745	EC:4.3.1.3	Q;E	KOG0222;35MTG;39FQ6;3BD2K;3CSYT;3JE3E;483Z9;48V2A;4Q1XH	histidine ammonia lyase [Source:MGI Symbol;Acc:MGI:96010]	15109	P35492;B2RXW1;Q8CE60	GO:0006547//histidine metabolic process;GO:0006548//histidine catabolic process;GO:0019556//histidine catabolic process to glutamate and formamide;GO:0019557//histidine catabolic process to glutamate and formate;GO:0019752//carboxylic acid metabolic process;GO:0044281//small molecule metabolic process;	GO:0005737//cytoplasm;	GO:0003824//catalytic activity;GO:0004397//histidine ammonia-lyase activity;GO:0016829//lyase activity;GO:0016841//ammonia-lyase activity;	ko00340(Histidine metabolism)
ENSMUSG00000024222	1988.53	794.377	3182.68	4.00651	2.00235	5.45676e-07	3.22462e-05	17	28618068	28736501	-	9468	Fkbp5	GO:0000413;GO:0003755;GO:0005515;GO:0005528;GO:0005634;GO:0005654;GO:0005737;GO:0005829;GO:0009617;GO:0016853;GO:0031072;GO:0061077	K09571	EC:5.2.1.8	O	KOG0543;35C04;38BCC;3B9T6;3CT9W;3J3S3;485KW;48VIS;4PYAV	FK506 binding protein 5 [Source:MGI Symbol;Acc:MGI:104670]	14229	Q64378;Q4FJN2	GO:0000413//protein peptidyl-prolyl isomerization;GO:0009617//response to bacterium;GO:0061077//chaperone-mediated protein folding;	GO:0005634//nucleus;GO:0005654//nucleoplasm;GO:0005737//cytoplasm;GO:0005829//cytosol;	GO:0003755//peptidyl-prolyl cis-trans isomerase activity;GO:0005515//protein binding;GO:0005528//FK506 binding;GO:0016853//isomerase activity;GO:0031072//heat shock protein binding;	ko04915(Estrogen signaling pathway)
ENSMUSG00000029378	313.406	60.9636	565.849	9.28176	3.2144	6.01561e-07	3.49487e-05	5	91287458	91296291	+	1215	Areg	GO:0005125;GO:0005154;GO:0005615;GO:0005634;GO:0005737;GO:0007171;GO:0007173;GO:0007186;GO:0008083;GO:0008284;GO:0009986;GO:0014009;GO:0014070;GO:0016020;GO:0016021;GO:0030297;GO:0031175;GO:0032355;GO:0038134;GO:0042327;GO:0042542;GO:0043434;GO:0045668;GO:0045741;GO:0048018;GO:0050731;GO:0051384;GO:0051591;GO:0060598;GO:0060744;GO:0060749;GO:0060750	K09782	-	S;T	2S0KA;35AVZ;39TIE;3BIJW;3D0J8;3J2D9;48AV1;495QX;4Q29H	amphiregulin [Source:MGI Symbol;Acc:MGI:88068]	11839	P31955;Q4FJT2	GO:0007171//activation of transmembrane receptor protein tyrosine kinase activity;GO:0007173//epidermal growth factor receptor signaling pathway;GO:0007186//G protein-coupled receptor signaling pathway;GO:0008284//positive regulation of cell population proliferation;GO:0014009//glial cell proliferation;GO:0014070//response to organic cyclic compound;GO:0031175//neuron projection development;GO:00…	GO:0005615//extracellular space;GO:0005634//nucleus;GO:0005737//cytoplasm;GO:0009986//cell surface;GO:0016020//membrane;GO:0016021//integral component of membrane;	GO:0005125//cytokine activity;GO:0005154//epidermal growth factor receptor binding;GO:0008083//growth factor activity;GO:0030297//transmembrane receptor protein tyrosine kinase activator activity;GO:0048018//receptor ligand activity;	ko05210(Colorectal cancer);ko04390(Hippo signaling pathway);ko04151(PI3K-Akt signaling pathway);ko04012(ErbB signaling pathway);ko04010(MAPK signaling pathway)
ENSMUSG00000022367	170.878	9.39339	332.363	35.3826	5.14497	7.49446e-07	4.19051e-05	15	56529023	56557935	-	4237	Has2	GO:0000139;GO:0001570;GO:0001822;GO:0005737;GO:0005764;GO:0005783;GO:0005789;GO:0005794;GO:0005886;GO:0005887;GO:0008284;GO:0010838;GO:0014911;GO:0016020;GO:0016021;GO:0016740;GO:0016757;GO:0030212;GO:0030213;GO:0030335;GO:0031410;GO:0035810;GO:0036120;GO:0036302;GO:0042802;GO:0044849;GO:0044853;GO:0045226;GO:0050501;GO:0051549;GO:0060349;GO:0070295;GO:0071347;GO:0071356;GO:0071498;GO:0085029;GO:…	K00752	EC:2.4.1.212	M	KOG2571;3598U;38FM0;3BBXX;3CZQD;3J7JC;483XS;48XF6;4PUHW	hyaluronan synthase 2 [Source:MGI Symbol;Acc:MGI:107821]	15117	P70312	GO:0001570//vasculogenesis;GO:0001822//kidney development;GO:0008284//positive regulation of cell population proliferation;GO:0010838//positive regulation of keratinocyte proliferation;GO:0014911//positive regulation of smooth muscle cell migration;GO:0030212//hyaluronan metabolic process;GO:0030213//hyaluronan biosynthetic process;GO:0030335//positive regulation of cell migration;GO:0035810//pos…	GO:0000139//Golgi membrane;GO:0005737//cytoplasm;GO:0005764//lysosome;GO:0005783//endoplasmic reticulum;GO:0005789//endoplasmic reticulum membrane;GO:0005794//Golgi apparatus;GO:0005886//plasma membrane;GO:0005887//integral component of plasma membrane;GO:0016020//membrane;GO:0016021//integral component of membrane;GO:0031410//cytoplasmic vesicle;GO:0044853//plasma membrane raft;GO:1903561//extra…	GO:0016740//transferase activity;GO:0016757//glycosyltransferase activity;GO:0042802//identical protein binding;GO:0050501//hyaluronan synthase activity;	-
ENSMUSG00000041605	96.0188	32.417	159.621	4.92398	2.29982	7.50566e-07	4.19051e-05	1	136141269	136162002	-	4977	Inava	GO:0002221;GO:0002720;GO:0005634;GO:0005654;GO:0005737;GO:0016604;GO:0031398;GO:0032494;GO:0032495;GO:0032731;GO:0032733;GO:0032755;GO:0032874;GO:0034334;GO:0043123;GO:0043410;GO:0045087;GO:0070431;GO:1903409	-	-	S;O	KOG3529;35CDB;38RC7;3BG4K;3D23N;3JDH8;4855W;493WP;4Q14N	innate immunity activator [Source:MGI Symbol;Acc:MGI:1921579]	67313	Q7TN12;G3X9Z8	GO:0002221//pattern recognition receptor signaling pathway;GO:0002720//positive regulation of cytokine production involved in immune response;GO:0031398//positive regulation of protein ubiquitination;GO:0032494//response to peptidoglycan;GO:0032495//response to muramyl dipeptide;GO:0032731//positive regulation of interleukin-1 beta production;GO:0032733//positive regulation of interleukin-10 prod…	GO:0005634//nucleus;GO:0005654//nucleoplasm;GO:0005737//cytoplasm;GO:0016604//nuclear body;	-	-
ENSMUSG00000026073	5468.57	38.3243	10898.8	284.384	8.1517	7.72739e-07	4.30111e-05	1	40113239	40164391	+	1908	Il1r2	GO:0004908;GO:0004910;GO:0005576;GO:0005737;GO:0005886;GO:0010955;GO:0016020;GO:0016021;GO:0016485;GO:0019221;GO:0019966;GO:0032690;GO:1900016;GO:2000660	K04387	-	S;T	2QVTS;35HYP;39XMF;3BKQR;3CT18;3JB0V;48632;4936V;4Q0T3	interleukin 1 receptor, type II [Source:MGI Symbol;Acc:MGI:96546]	16178	P27931;Q4FK69	GO:0010955//negative regulation of protein processing;GO:0016485//protein processing;GO:0019221//cytokine-mediated signaling pathway;GO:0032690//negative regulation of interleukin-1 alpha production;GO:1900016//negative regulation of cytokine production involved in inflammatory response;GO:2000660//negative regulation of interleukin-1-mediated signaling pathway;	GO:0005576//extracellular region;GO:0005737//cytoplasm;GO:0005886//plasma membrane;GO:0016020//membrane;GO:0016021//integral component of membrane;	GO:0004908//interleukin-1 receptor activity;GO:0004910//interleukin-1, type II, blocking receptor activity;GO:0019966//interleukin-1 binding;	ko05418(Fluid shear stress and atherosclerosis);ko05215(Prostate cancer);ko05202(Transcriptional misregulation in cancer);ko05166(Human T-cell leukemia virus 1 infection);ko05146(Amoebiasis);ko04640(Hematopoietic cell lineage);ko04060(Cytokine-cytokine receptor interaction)
ENSMUSG00000024730	311.413	105.745	517.08	4.88987	2.2898	8.77555e-07	4.73958e-05	19	11044835	11058466	-	1795	Ms4a8a	GO:0005886;GO:0007166;GO:0016020;GO:0016021	K22190	-	S	2SR7E;35KMM;39WCB;3BKS0;3D41A;3J5TE;4899A;495N0;4Q6M8	membrane-spanning 4-domains, subfamily A, member 8A [Source:MGI Symbol;Acc:MGI:1927657]	64381	Q99N10	GO:0007166//cell surface receptor signaling pathway;	GO:0005886//plasma membrane;GO:0016020//membrane;GO:0016021//integral component of membrane;	-	-
ENSMUSG00000028778	11.939	1.67863	22.1995	13.2248	3.72517	9.30728e-07	4.98241e-05	4	130024010	130033152	-	2608	Hcrtr1	GO:0004930;GO:0005515;GO:0005886;GO:0005887;GO:0007165;GO:0007186;GO:0007218;GO:0007631;GO:0016020;GO:0016021;GO:0016499;GO:0017046;GO:0051480;GO:0070374	K04238	-	O;T	KOG3656;35FFJ;38DAI;3BIAU;3CX65;3J7EX;481KM;48WE6;4PZ6X	hypocretin (orexin) receptor 1 [Source:MGI Symbol;Acc:MGI:2385650]	230777	P58307	GO:0007165//signal transduction;GO:0007186//G protein-coupled receptor signaling pathway;GO:0007218//neuropeptide signaling pathway;GO:0007631//feeding behavior;GO:0051480//regulation of cytosolic calcium ion concentration;GO:0070374//positive regulation of ERK1 and ERK2 cascade;	GO:0005886//plasma membrane;GO:0005887//integral component of plasma membrane;GO:0016020//membrane;GO:0016021//integral component of membrane;	GO:0004930//G protein-coupled receptor activity;GO:0005515//protein binding;GO:0016499//orexin receptor activity;GO:0017046//peptide hormone binding;	ko04080(Neuroactive ligand-receptor interaction)
ENSMUSG00000033644	140.32	13.4962	267.145	19.7941	4.307	9.40041e-07	5.00283e-05	14	70609926	70666832	-	5287	Piwil2	GO:0000966;GO:0003676;GO:0003723;GO:0003729;GO:0004518;GO:0004519;GO:0004521;GO:0005515;GO:0005634;GO:0005737;GO:0005829;GO:0006417;GO:0007283;GO:0010370;GO:0010529;GO:0016787;GO:0030154;GO:0030718;GO:0031047;GO:0033391;GO:0034584;GO:0034587;GO:0042754;GO:0043046;GO:0043186;GO:0043232;GO:0045727;GO:0046872;GO:0048477;GO:0048511;GO:0051321;GO:0060903;GO:0071442;GO:0071546;GO:0090305;GO:0090502;GO:…	K02156	-	Q;D	KOG1042;35K0E;38BVC;3BG0U;3CTIP;3JBHM;48AMB;48ZHU;4PWRE	piwi-like RNA-mediated gene silencing 2 [Source:MGI Symbol;Acc:MGI:1930036]	57746	Q8CDG1	GO:0000966//RNA 5'-end processing;GO:0006417//regulation of translation;GO:0007283//spermatogenesis;GO:0010529//negative regulation of transposition;GO:0030154//cell differentiation;GO:0030718//germ-line stem cell population maintenance;GO:0031047//gene silencing by RNA;GO:0034587//piRNA metabolic process;GO:0042754//negative regulation of circadian rhythm;GO:0043046//DNA methylation involved in …	GO:0005634//nucleus;GO:0005737//cytoplasm;GO:0005829//cytosol;GO:0010370//perinucleolar chromocenter;GO:0033391//chromatoid body;GO:0043186//P granule;GO:0043232//intracellular non-membrane-bounded organelle;GO:0071546//pi-body;GO:0097433//dense body;GO:1990923//PET complex;	GO:0003676//nucleic acid binding;GO:0003723//RNA binding;GO:0003729//mRNA binding;GO:0004518//nuclease activity;GO:0004519//endonuclease activity;GO:0004521//endoribonuclease activity;GO:0005515//protein binding;GO:0016787//hydrolase activity;GO:0034584//piRNA binding;GO:0046872//metal ion binding;GO:1905538//polysome binding;	-
ENSMUSG00000040711	1959.17	726.975	3191.37	4.38993	2.1342	9.49933e-07	5.02608e-05	11	32297820	32378173	+	9793	Sh3pxd2b	GO:0001501;GO:0001654;GO:0002051;GO:0002102;GO:0005515;GO:0005737;GO:0006801;GO:0007507;GO:0010314;GO:0010628;GO:0016176;GO:0022617;GO:0030154;GO:0032266;GO:0035091;GO:0040018;GO:0042169;GO:0042554;GO:0042995;GO:0045600;GO:0048705;GO:0050790;GO:0051496;GO:0060348;GO:0060378;GO:0060612;GO:0070161;GO:0070273;GO:0071800;GO:0072657;GO:0080025;GO:1904179;GO:1904888	K24032	-	T;D;L;B;U	KOG0905;35DD3;39NPW;3B9RJ;3CVHF;3JNWP;48965;493F3;4Q4ST	SH3 and PX domains 2B [Source:MGI Symbol;Acc:MGI:2442062]	268396	A2AAY5	GO:0001501//skeletal system development;GO:0001654//eye development;GO:0002051//osteoblast fate commitment;GO:0006801//superoxide metabolic process;GO:0007507//heart development;GO:0010628//positive regulation of gene expression;GO:0022617//extracellular matrix disassembly;GO:0030154//cell differentiation;GO:0040018//positive regulation of multicellular organism growth;GO:0042554//superoxide anio…	GO:0002102//podosome;GO:0005737//cytoplasm;GO:0042995//cell projection;GO:0070161//anchoring junction;	GO:0005515//protein binding;GO:0010314//phosphatidylinositol-5-phosphate binding;GO:0016176//superoxide-generating NADPH oxidase activator activity;GO:0032266//phosphatidylinositol-3-phosphate binding;GO:0035091//phosphatidylinositol binding;GO:0042169//SH2 domain binding;GO:0070273//phosphatidylinositol-4-phosphate binding;GO:0080025//phosphatidylinositol-3,5-bisphosphate binding;	-
ENSMUSG00000078452	25.2013	1.45574	48.947	33.6234	5.07139	1.22605e-06	6.32944e-05	10	22236451	22250038	+	1441	Raet1d	GO:0005515;GO:0005615;GO:0005886;GO:0009897;GO:0009986;GO:0016020;GO:0031225;GO:0042267;GO:0043231;GO:0046658;GO:0046703;GO:0050896	K07987	-	-	-	retinoic acid early transcript delta [Source:MGI Symbol;Acc:MGI:1861032]	56554	Q9JI58	GO:0042267//natural killer cell mediated cytotoxicity;GO:0050896//response to stimulus;	GO:0005615//extracellular space;GO:0005886//plasma membrane;GO:0009897//external side of plasma membrane;GO:0009986//cell surface;GO:0016020//membrane;GO:0031225//anchored component of membrane;GO:0043231//intracellular membrane-bounded organelle;GO:0046658//anchored component of plasma membrane;	GO:0005515//protein binding;GO:0046703//natural killer cell lectin-like receptor binding;	ko04650(Natural killer cell mediated cytotoxicity)
ENSMUSG00000057465	72.3696	2.44229	142.297	58.2636	5.86452	1.28618e-06	6.55738e-05	7	46401214	46403737	+	2518	Saa2	GO:0001664;GO:0005515;GO:0005576;GO:0005881;GO:0006953;GO:0034364;GO:0035634	K17310	-	S;T	2S4PB;35Q45;3A4C9;3BRSP;3D7F3;3JGZS;48EJE;49BFN;4Q8VB	serum amyloid A 2 [Source:MGI Symbol;Acc:MGI:98222]	20209	P05367	GO:0006953//acute-phase response;GO:0035634//response to stilbenoid;	GO:0005576//extracellular region;GO:0005881//cytoplasmic microtubule;GO:0034364//high-density lipoprotein particle;	GO:0001664//G protein-coupled receptor binding;GO:0005515//protein binding;	-
ENSMUSG00000032484	57149.5	37.0788	114262	3081.6	11.5895	1.34113e-06	6.78054e-05	9	110248815	110252080	+	1222	Ngp	GO:0004869;GO:0005576;GO:0005615;GO:0006952;GO:0010466;GO:0010951;GO:0016525;GO:0030414;GO:0031410;GO:1901491	-	-	S	2SU6N;35Q3H;3A5CT;3BSG5;3D7E9;3JHDR;48F1P;49BR8;4Q5VB	neutrophilic granule protein [Source:MGI Symbol;Acc:MGI:105983]	18054	O08692	GO:0006952//defense response;GO:0010466//negative regulation of peptidase activity;GO:0010951//negative regulation of endopeptidase activity;GO:0016525//negative regulation of angiogenesis;GO:1901491//negative regulation of lymphangiogenesis;	GO:0005576//extracellular region;GO:0005615//extracellular space;GO:0031410//cytoplasmic vesicle;	GO:0004869//cysteine-type endopeptidase inhibitor activity;GO:0030414//peptidase inhibitor activity;	-
ENSMUSG00000025044	1059.45	189.934	1928.96	10.156	3.34425	1.51427e-06	7.53038e-05	8	40034726	40095714	-	6344	Msr1	GO:0001540;GO:0005044;GO:0005581;GO:0005829;GO:0005886;GO:0006897;GO:0006898;GO:0006911;GO:0009897;GO:0010629;GO:0010744;GO:0010886;GO:0016020;GO:0016021;GO:0030169;GO:0030301;GO:0031410;GO:0034362;GO:0034381;GO:0038024;GO:0042953;GO:0051649;GO:0097242	K06558	-	T;U	2QUW0;35NH7;39U8R;3BHUR;3CXD4;3JA2J;485P8;4900W;4Q1HR	macrophage scavenger receptor 1 [Source:MGI Symbol;Acc:MGI:98257]	20288	P30204;Q8CED7	GO:0006897//endocytosis;GO:0006898//receptor-mediated endocytosis;GO:0006911//phagocytosis, engulfment;GO:0010629//negative regulation of gene expression;GO:0010744//positive regulation of macrophage derived foam cell differentiation;GO:0010886//positive regulation of cholesterol storage;GO:0030301//cholesterol transport;GO:0034381//plasma lipoprotein particle clearance;GO:0042953//lipoprotein tr…	GO:0005581//collagen trimer;GO:0005829//cytosol;GO:0005886//plasma membrane;GO:0009897//external side of plasma membrane;GO:0016020//membrane;GO:0016021//integral component of membrane;GO:0031410//cytoplasmic vesicle;GO:0034362//low-density lipoprotein particle;	GO:0001540//amyloid-beta binding;GO:0005044//scavenger receptor activity;GO:0030169//low-density lipoprotein particle binding;GO:0038024//cargo receptor activity;	ko04145(Phagosome)
ENSMUSG00000026835	42.8025	0.123687	85.4814	691.113	9.43278	1.53224e-06	7.59897e-05	2	27966390	27974897	-	1339	Fcnb	GO:0001664;GO:0001867;GO:0002376;GO:0002752;GO:0003823;GO:0005102;GO:0005576;GO:0005581;GO:0005615;GO:0006508;GO:0007186;GO:0030246;GO:0031232;GO:0032757;GO:0033691;GO:0034394;GO:0038187;GO:0042802;GO:0043394;GO:0043654;GO:0045087;GO:0046597;GO:0046872;GO:0048306;GO:0062023;GO:0097367;GO:1903028;GO:1905370;GO:2001065	K10104	-	S;W;M;D;L	KOG2579;35HWB;38D9J;3BAVE;3CSRR;3JCEH;47ZAC;48YT6;4Q1UH	ficolin B [Source:MGI Symbol;Acc:MGI:1341158]	14134	O70497	GO:0001867//complement activation, lectin pathway;GO:0002376//immune system process;GO:0002752//cell surface pattern recognition receptor signaling pathway;GO:0006508//proteolysis;GO:0007186//G protein-coupled receptor signaling pathway;GO:0032757//positive regulation of interleukin-8 production;GO:0034394//protein localization to cell surface;GO:0043654//recognition of apoptotic cell;GO:0045087/…	GO:0005576//extracellular region;GO:0005581//collagen trimer;GO:0005615//extracellular space;GO:0031232//extrinsic component of external side of plasma membrane;GO:0062023//collagen-containing extracellular matrix;GO:1905370//serine-type endopeptidase complex;	GO:0001664//G protein-coupled receptor binding;GO:0003823//antigen binding;GO:0005102//signaling receptor binding;GO:0030246//carbohydrate binding;GO:0033691//sialic acid binding;GO:0038187//pattern recognition receptor activity;GO:0042802//identical protein binding;GO:0043394//proteoglycan binding;GO:0046872//metal ion binding;GO:0048306//calcium-dependent protein binding;GO:0097367//carbohydrat…	-
ENSMUSG00000039956	100.87	21.857	179.883	8.23001	3.04089	1.56575e-06	7.70223e-05	16	90535095	90546673	+	1581	Mrap	GO:0005783;GO:0005789;GO:0005886;GO:0016020;GO:0016021;GO:0030545;GO:0031780;GO:0031781;GO:0031782;GO:0031783;GO:0042802;GO:0043231;GO:0050873;GO:0070996;GO:0072659;GO:0106070;GO:0106071;GO:0106072;GO:1903077	K22398	-	S;T	2SB3E;35QF9;3A5IS;3BSGF;3D8HC;3JH1R;48F4S;49BZQ;4Q693	melanocortin 2 receptor accessory protein [Source:MGI Symbol;Acc:MGI:1924287]	77037	Q9D159	GO:0050873//brown fat cell differentiation;GO:0072659//protein localization to plasma membrane;GO:0106070//regulation of adenylate cyclase-activating G protein-coupled receptor signaling pathway;GO:0106071//positive regulation of adenylate cyclase-activating G protein-coupled receptor signaling pathway;GO:0106072//negative regulation of adenylate cyclase-activating G protein-coupled receptor sign…	GO:0005783//endoplasmic reticulum;GO:0005789//endoplasmic reticulum membrane;GO:0005886//plasma membrane;GO:0016020//membrane;GO:0016021//integral component of membrane;GO:0043231//intracellular membrane-bounded organelle;	GO:0030545//signaling receptor regulator activity;GO:0031780//corticotropin hormone receptor binding;GO:0031781//type 3 melanocortin receptor binding;GO:0031782//type 4 melanocortin receptor binding;GO:0031783//type 5 melanocortin receptor binding;GO:0042802//identical protein binding;GO:0070996//type 1 melanocortin receptor binding;	ko04934(Cushing syndrome);ko04927(Cortisol synthesis and secretion)
ENSMUSG00000030427	294.35	56.0221	532.677	9.50835	3.24919	1.62163e-06	7.9342e-05	7	3911279	3918502	-	3050	Lilra6	GO:0001791;GO:0005102;GO:0005886;GO:0005887;GO:0015026;GO:0019221;GO:0032396;GO:0032998;GO:0045671	K06512	-	S;T	2RYEX;35IAN;3AH9G;3BMC1;3D6AJ;3J453;47ZV8;48YSX;4PYYQ	leukocyte immunoglobulin-like receptor, subfamily A (with TM domain), member 6 [Source:MGI Symbol;Acc:MGI:1195969]	18726	A0A0B4J1F3	GO:0019221//cytokine-mediated signaling pathway;GO:0045671//negative regulation of osteoclast differentiation;	GO:0005886//plasma membrane;GO:0005887//integral component of plasma membrane;GO:0032998//Fc-epsilon receptor I complex;	GO:0001791//IgM binding;GO:0005102//signaling receptor binding;GO:0015026//coreceptor activity;GO:0032396//inhibitory MHC class I receptor activity;	ko04662(B cell receptor signaling pathway);ko04380(Osteoclast differentiation)
ENSMUSG00000024681	30.4728	0.281737	60.6639	215.321	7.75035	1.68077e-06	8.11452e-05	19	11606860	11618215	-	1884	Ms4a3	GO:0005515;GO:0005737;GO:0005886;GO:0007166;GO:0016020;GO:0016021;GO:0051726	K22190	-	S	2T41X;35AI2;3AMPY;3C0X2;3D5V9;3JE0N;48AEG;4939E;4Q5IS	membrane-spanning 4-domains, subfamily A, member 3 [Source:MGI Symbol;Acc:MGI:2158468]	170813	Q920C4;Q53ZU3;Q3TYT4	GO:0007166//cell surface receptor signaling pathway;GO:0051726//regulation of cell cycle;	GO:0005737//cytoplasm;GO:0005886//plasma membrane;GO:0016020//membrane;GO:0016021//integral component of membrane;	GO:0005515//protein binding;	-
ENSMUSG00000005686	1192.07	442.258	1941.88	4.39084	2.1345	1.83782e-06	8.73371e-05	7	110367413	110411612	+	5627	Ampd3	GO:0003876;GO:0005829;GO:0006188;GO:0006196;GO:0009117;GO:0009168;GO:0016787;GO:0019239;GO:0032264;GO:0034101;GO:0046031;GO:0046032;GO:0046033;GO:0046034;GO:0046039;GO:0046872;GO:0097009	K01490	EC:3.5.4.6	F	KOG1096;359V4;38E4C;3BCM5;3D00R;3JBV6;4866F;48YBY;4PT0H	adenosine monophosphate deaminase 3 [Source:MGI Symbol;Acc:MGI:1096344]	11717	O08739	GO:0006188//IMP biosynthetic process;GO:0006196//AMP catabolic process;GO:0009117//nucleotide metabolic process;GO:0009168//purine ribonucleoside monophosphate biosynthetic process;GO:0032264//IMP salvage;GO:0034101//erythrocyte homeostasis;GO:0046031//ADP metabolic process;GO:0046032//ADP catabolic process;GO:0046033//AMP metabolic process;GO:0046034//ATP metabolic process;GO:0046039//GTP metabo…	GO:0005829//cytosol;	GO:0003876//AMP deaminase activity;GO:0016787//hydrolase activity;GO:0019239//deaminase activity;GO:0046872//metal ion binding;	ko00230(Purine metabolism)
ENSMUSG00000078249	761.281	238.113	1284.45	5.39429	2.43143	1.85981e-06	8.81522e-05	11	120653620	120655245	+	1626	Hmga1b	GO:0000785;GO:0000978;GO:0000987;GO:0001221;GO:0001673;GO:0003677;GO:0003680;GO:0003682;GO:0003712;GO:0003713;GO:0003723;GO:0003906;GO:0005634;GO:0005694;GO:0006284;GO:0006354;GO:0006355;GO:0007283;GO:0008285;GO:0008301;GO:0019899;GO:0030374;GO:0030527;GO:0035985;GO:0042974;GO:0042975;GO:0045892;GO:0045893;GO:0045944;GO:0046965;GO:0051575;GO:0060090;GO:0090402;GO:0090575;GO:0140677	K09282	-	S;K	2S5JW;35QGW;3A4DD;3BS5U;3D8K4;3JHFC;48F6G;49C92;4Q5ZB	high mobility group AT-hook 1B [Source:MGI Symbol;Acc:MGI:96161]	111241	P17095;Q566K0	GO:0006284//base-excision repair;GO:0006354//DNA-templated transcription, elongation;GO:0006355//regulation of transcription, DNA-templated;GO:0007283//spermatogenesis;GO:0008285//negative regulation of cell population proliferation;GO:0045892//negative regulation of transcription, DNA-templated;GO:0045893//positive regulation of transcription, DNA-templated;GO:0045944//positive regulation of tra…	GO:0000785//chromatin;GO:0001673//male germ cell nucleus;GO:0005634//nucleus;GO:0005694//chromosome;GO:0035985//senescence-associated heterochromatin focus;GO:0090575//RNA polymerase II transcription regulator complex;	GO:0000978//RNA polymerase II cis-regulatory region sequence-specific DNA binding;GO:0000987//cis-regulatory region sequence-specific DNA binding;GO:0001221//transcription coregulator binding;GO:0003677//DNA binding;GO:0003680//minor groove of adenine-thymine-rich DNA binding;GO:0003682//chromatin binding;GO:0003712//transcription coregulator activity;GO:0003713//transcription coactivator activit…	-
ENSMUSG00000024539	746.085	273.379	1218.79	4.45826	2.15648	1.88307e-06	8.83337e-05	18	67798581	67857665	-	3125	Ptpn2	GO:0000122;GO:0004721;GO:0004725;GO:0004726;GO:0005178;GO:0005515;GO:0005634;GO:0005654;GO:0005737;GO:0005783;GO:0005793;GO:0005829;GO:0005886;GO:0006470;GO:0008285;GO:0008286;GO:0010804;GO:0010888;GO:0016020;GO:0016311;GO:0016787;GO:0016791;GO:0019901;GO:0019905;GO:0030183;GO:0030217;GO:0030218;GO:0030971;GO:0035335;GO:0042059;GO:0042532;GO:0042593;GO:0045650;GO:0045722;GO:0046426;GO:0046627;GO:…	K18026	EC:3.1.3.48	T	KOG0789;35EB2;38FA4;3BA3Z;3CTTM;3J4QN;48994;48VBC;4Q10T	protein tyrosine phosphatase, non-receptor type 2 [Source:MGI Symbol;Acc:MGI:97806]	19255	Q06180	GO:0000122//negative regulation of transcription by RNA polymerase II;GO:0006470//protein dephosphorylation;GO:0008285//negative regulation of cell population proliferation;GO:0008286//insulin receptor signaling pathway;GO:0010804//negative regulation of tumor necrosis factor-mediated signaling pathway;GO:0010888//negative regulation of lipid storage;GO:0016311//dephosphorylation;GO:0030183//B ce…	GO:0005634//nucleus;GO:0005654//nucleoplasm;GO:0005737//cytoplasm;GO:0005783//endoplasmic reticulum;GO:0005793//endoplasmic reticulum-Golgi intermediate compartment;GO:0005829//cytosol;GO:0005886//plasma membrane;GO:0016020//membrane;	GO:0004721//phosphoprotein phosphatase activity;GO:0004725//protein tyrosine phosphatase activity;GO:0004726//non-membrane spanning protein tyrosine phosphatase activity;GO:0005178//integrin binding;GO:0005515//protein binding;GO:0016787//hydrolase activity;GO:0016791//phosphatase activity;GO:0019901//protein kinase binding;GO:0019905//syntaxin binding;GO:0030971//receptor tyrosine kinase binding…	ko04630(JAK-STAT signaling pathway)
ENSMUSG00000055602	17.9001	3.23935	32.5608	10.0516	3.32936	1.88572e-06	8.83337e-05	17	13279991	13301368	+	3369	Tcp10b	GO:0000122;GO:0003714;GO:0005634;GO:0005814;GO:0042802;GO:0043621;GO:0140297	-	-	S	2QQR0;35MBH;39SQX;3BH1B;3D4SW;3J65K;4830A;496RW;4Q81J	t-complex protein 10b [Source:MGI Symbol;Acc:MGI:98542]	21462	E9PYJ0;Q8C5S9	GO:0000122//negative regulation of transcription by RNA polymerase II;	GO:0005634//nucleus;GO:0005814//centriole;	GO:0003714//transcription corepressor activity;GO:0042802//identical protein binding;GO:0043621//protein self-association;GO:0140297//DNA-binding transcription factor binding;	-
ENSMUSG00000035493	6665.78	2573.11	10758.5	4.18111	2.06389	1.89001e-06	8.83337e-05	13	56757336	56787375	+	3771	Tgfbi	GO:0001525;GO:0002062;GO:0005178;GO:0005201;GO:0005515;GO:0005518;GO:0005576;GO:0005604;GO:0005615;GO:0005802;GO:0007155;GO:0008283;GO:0030198;GO:0031012;GO:0042802;GO:0050839;GO:0050840;GO:0051179;GO:0062023	K19519	-	M;W	KOG1437;35HJA;39MP0;3BB62;3D1UP;3J7UR;480I0;48VXW;4Q7C2	transforming growth factor, beta induced [Source:MGI Symbol;Acc:MGI:99959]	21810	P82198;A1L353	GO:0001525//angiogenesis;GO:0002062//chondrocyte differentiation;GO:0007155//cell adhesion;GO:0008283//cell population proliferation;GO:0030198//extracellular matrix organization;GO:0051179//localization;	GO:0005576//extracellular region;GO:0005604//basement membrane;GO:0005615//extracellular space;GO:0005802//trans-Golgi network;GO:0031012//extracellular matrix;GO:0062023//collagen-containing extracellular matrix;	GO:0005178//integrin binding;GO:0005201//extracellular matrix structural constituent;GO:0005515//protein binding;GO:0005518//collagen binding;GO:0042802//identical protein binding;GO:0050839//cell adhesion molecule binding;GO:0050840//extracellular matrix binding;	-
ENSMUSG00000046711	912.553	269.187	1555.92	5.78008	2.53109	1.89276e-06	8.83337e-05	17	27775471	27782648	+	2125	Hmga1	GO:0000785;GO:0000978;GO:0000987;GO:0001221;GO:0001673;GO:0003677;GO:0003680;GO:0003682;GO:0003712;GO:0003713;GO:0003723;GO:0003906;GO:0005634;GO:0005694;GO:0006284;GO:0006354;GO:0006355;GO:0007283;GO:0008285;GO:0008301;GO:0019899;GO:0030374;GO:0030527;GO:0035985;GO:0042974;GO:0042975;GO:0043231;GO:0045892;GO:0045893;GO:0045944;GO:0046965;GO:0051575;GO:0060090;GO:0090402;GO:0090575;GO:0140677	K09282	-	S;K	2S5JW;35QGW;3A4DD;3BS5U;3D8K4;3JHFC;48F6G;49C92;4Q5ZB	high mobility group AT-hook 1 [Source:MGI Symbol;Acc:MGI:96160]	15361	P17095;Q566K0	GO:0006284//base-excision repair;GO:0006354//DNA-templated transcription, elongation;GO:0006355//regulation of transcription, DNA-templated;GO:0007283//spermatogenesis;GO:0008285//negative regulation of cell population proliferation;GO:0045892//negative regulation of transcription, DNA-templated;GO:0045893//positive regulation of transcription, DNA-templated;GO:0045944//positive regulation of tra…	GO:0000785//chromatin;GO:0001673//male germ cell nucleus;GO:0005634//nucleus;GO:0005694//chromosome;GO:0035985//senescence-associated heterochromatin focus;GO:0043231//intracellular membrane-bounded organelle;GO:0090575//RNA polymerase II transcription regulator complex;	GO:0000978//RNA polymerase II cis-regulatory region sequence-specific DNA binding;GO:0000987//cis-regulatory region sequence-specific DNA binding;GO:0001221//transcription coregulator binding;GO:0003677//DNA binding;GO:0003680//minor groove of adenine-thymine-rich DNA binding;GO:0003682//chromatin binding;GO:0003712//transcription coregulator activity;GO:0003713//transcription coactivator activit…	-
ENSMUSG00000022902	18521.9	9.99108	37033.8	3706.69	11.8559	1.90987e-06	8.89043e-05	16	36224354	36228819	-	471	Stfa2	GO:0001533;GO:0002020;GO:0004866;GO:0004869;GO:0005615;GO:0005654;GO:0005737;GO:0005829;GO:0010466;GO:0010951;GO:0018149;GO:0030216;GO:0030414;GO:0045861;GO:0098609;GO:1904090	K13907	-	S	2SF2X;35QTZ;3AAXA;3BV1M;3D90I;3JHEY;48F89;49CV1;4Q6D5	stefin A2 [Source:MGI Symbol;Acc:MGI:106197]	20862	P35174	GO:0010466//negative regulation of peptidase activity;GO:0010951//negative regulation of endopeptidase activity;GO:0018149//peptide cross-linking;GO:0030216//keratinocyte differentiation;GO:0045861//negative regulation of proteolysis;GO:0098609//cell-cell adhesion;	GO:0001533//cornified envelope;GO:0005615//extracellular space;GO:0005654//nucleoplasm;GO:0005737//cytoplasm;GO:0005829//cytosol;GO:1904090//peptidase inhibitor complex;	GO:0002020//protease binding;GO:0004866//endopeptidase inhibitor activity;GO:0004869//cysteine-type endopeptidase inhibitor activity;GO:0030414//peptidase inhibitor activity;	-
ENSMUSG00000000982	1890.82	5.69967	3775.94	662.484	9.37174	2.01762e-06	9.27343e-05	11	83538670	83540181	-	766	Ccl3	GO:0000165;GO:0001649;GO:0001775;GO:0002548;GO:0004672;GO:0004698;GO:0005125;GO:0005515;GO:0005576;GO:0005615;GO:0005737;GO:0005829;GO:0006468;GO:0006816;GO:0006874;GO:0006887;GO:0006935;GO:0006954;GO:0006955;GO:0007010;GO:0007165;GO:0007186;GO:0007204;GO:0007267;GO:0008009;GO:0008360;GO:0009410;GO:0009636;GO:0010628;GO:0010629;GO:0010818;GO:0014808;GO:0016004;GO:0016301;GO:0019722;GO:0023052;GO:…	K05408	-	M;T	2SAF0;35QV7;3A4HT;3BS68;3D85W;3JHWM;48FWR;49CRR;4Q9PC	chemokine (C-C motif) ligand 3 [Source:MGI Symbol;Acc:MGI:98260]	20302	P10855;Q5QNW0	GO:0000165//MAPK cascade;GO:0001649//osteoblast differentiation;GO:0001775//cell activation;GO:0002548//monocyte chemotaxis;GO:0006468//protein phosphorylation;GO:0006816//calcium ion transport;GO:0006874//cellular calcium ion homeostasis;GO:0006887//exocytosis;GO:0006935//chemotaxis;GO:0006954//inflammatory response;GO:0006955//immune response;GO:0007010//cytoskeleton organization;GO:0007165//si…	GO:0005576//extracellular region;GO:0005615//extracellular space;GO:0005737//cytoplasm;GO:0005829//cytosol;	GO:0004672//protein kinase activity;GO:0004698//calcium-dependent protein kinase C activity;GO:0005125//cytokine activity;GO:0005515//protein binding;GO:0008009//chemokine activity;GO:0016004//phospholipase activator activity;GO:0016301//kinase activity;GO:0031726//CCR1 chemokine receptor binding;GO:0031730//CCR5 chemokine receptor binding;GO:0042056//chemoattractant activity;GO:0042802//identica…	ko05417(Lipid and atherosclerosis);ko05323(Rheumatoid arthritis);ko05163(Human cytomegalovirus infection);ko05142(Chagas disease);ko04620(Toll-like receptor signaling pathway);ko04062(Chemokine signaling pathway);ko04061(Viral protein interaction with cytokine and cytokine receptor);ko04060(Cytokine-cytokine receptor interaction)
ENSMUSG00000013353	49.7131	0.557714	98.8685	177.274	7.46984	2.21486e-06	9.87447e-05	7	43141468	43155364	-	5633	4931406B18Rik	GO:0005886;GO:0007155;GO:0016020;GO:0016021;GO:0033691	-	-	S	2RU30;35KYP;3AFHG;3BYDC;3D1J4;3J6SV;48DRV;497IZ;4Q5B4	RIKEN cDNA 4931406B18 gene [Source:MGI Symbol;Acc:MGI:1921304]	74054	A2RSL7	GO:0007155//cell adhesion;	GO:0005886//plasma membrane;GO:0016020//membrane;GO:0016021//integral component of membrane;	GO:0033691//sialic acid binding;	-
ENSMUSG00000022372	2020.4	698.429	3342.38	4.78557	2.25869	2.26873e-06	0.00010047	15	66652668	66703678	-	9186	Sla	GO:0005102;GO:0005515;GO:0005737;GO:0005768;GO:0005925;GO:0007169;GO:0009966;GO:0030154;GO:0031234;GO:0043197;GO:0045087	K23698	-	S;T	2QPWY;35NVV;39UM7;3BCMB;3D0PI;3J34M;48A05;48X43;4PYS8	src-like adaptor [Source:MGI Symbol;Acc:MGI:104295]	20491	Q60898;Q4FJX0	GO:0007169//transmembrane receptor protein tyrosine kinase signaling pathway;GO:0009966//regulation of signal transduction;GO:0030154//cell differentiation;GO:0045087//innate immune response;	GO:0005737//cytoplasm;GO:0005768//endosome;GO:0005925//focal adhesion;GO:0031234//extrinsic component of cytoplasmic side of plasma membrane;GO:0043197//dendritic spine;	GO:0005102//signaling receptor binding;GO:0005515//protein binding;	-
ENSMUSG00000020125	24.6122	0.140869	49.0836	348.435	8.44475	2.277e-06	0.000100591	10	79722081	79724049	+	984	Elane	GO:0000122;GO:0001878;GO:0002020;GO:0002438;GO:0002523;GO:0002812;GO:0003714;GO:0004175;GO:0004252;GO:0005615;GO:0005737;GO:0006508;GO:0006909;GO:0008201;GO:0008233;GO:0008236;GO:0009411;GO:0009986;GO:0016787;GO:0017053;GO:0019955;GO:0030141;GO:0032496;GO:0032682;GO:0032717;GO:0032757;GO:0042742;GO:0048661;GO:0050778;GO:0050832;GO:0050900;GO:0062023;GO:0070945;GO:0070947;GO:1903238	K01327	EC:3.4.21.37	O	KOG3627;35FPP;39UMG;3BKNJ;3D4C0;3J7NY;48470;495ZX;4PS59	elastase, neutrophil expressed [Source:MGI Symbol;Acc:MGI:2679229]	50701	Q3UP87	GO:0000122//negative regulation of transcription by RNA polymerase II;GO:0001878//response to yeast;GO:0002438//acute inflammatory response to antigenic stimulus;GO:0002523//leukocyte migration involved in inflammatory response;GO:0002812//biosynthetic process of antibacterial peptides active against Gram-negative bacteria;GO:0006508//proteolysis;GO:0006909//phagocytosis;GO:0009411//response to U…	GO:0005615//extracellular space;GO:0005737//cytoplasm;GO:0009986//cell surface;GO:0017053//transcription repressor complex;GO:0030141//secretory granule;GO:0062023//collagen-containing extracellular matrix;	GO:0002020//protease binding;GO:0003714//transcription corepressor activity;GO:0004175//endopeptidase activity;GO:0004252//serine-type endopeptidase activity;GO:0008201//heparin binding;GO:0008233//peptidase activity;GO:0008236//serine-type peptidase activity;GO:0016787//hydrolase activity;GO:0019955//cytokine binding;	ko05322(Systemic lupus erythematosus);ko05202(Transcriptional misregulation in cancer);ko04613(Neutrophil extracellular trap formation)
ENSMUSG00000061878	1528.7	430.184	2627.21	6.10718	2.61051	2.33942e-06	0.000102355	11	116421751	116427501	+	4775	Sphk1	GO:0000166;GO:0000287;GO:0001568;GO:0001727;GO:0001934;GO:0001956;GO:0003376;GO:0003677;GO:0005516;GO:0005524;GO:0005634;GO:0005737;GO:0005768;GO:0005829;GO:0005886;GO:0005905;GO:0006473;GO:0006629;GO:0006665;GO:0006670;GO:0006954;GO:0007420;GO:0008021;GO:0008283;GO:0008284;GO:0008289;GO:0008481;GO:0010008;GO:0010800;GO:0010803;GO:0010976;GO:0016020;GO:0016301;GO:0016310;GO:0016407;GO:0016740;GO:…	K04718	EC:2.7.1.91	T;I	KOG1116;35C8Z;38DRX;3BDM3;3CZEF;3J6XC;487BM;48XRI;4Q48E	sphingosine kinase 1 [Source:MGI Symbol;Acc:MGI:1316649]	20698	Q8CI15	GO:0001568//blood vessel development;GO:0001934//positive regulation of protein phosphorylation;GO:0001956//positive regulation of neurotransmitter secretion;GO:0003376//sphingosine-1-phosphate receptor signaling pathway;GO:0006473//protein acetylation;GO:0006629//lipid metabolic process;GO:0006665//sphingolipid metabolic process;GO:0006670//sphingosine metabolic process;GO:0006954//inflammatory …	GO:0005634//nucleus;GO:0005737//cytoplasm;GO:0005768//endosome;GO:0005829//cytosol;GO:0005886//plasma membrane;GO:0005905//clathrin-coated pit;GO:0008021//synaptic vesicle;GO:0010008//endosome membrane;GO:0016020//membrane;GO:0030139//endocytic vesicle;GO:0030424//axon;GO:0031901//early endosome membrane;GO:0043005//neuron projection;GO:0043231//intracellular membrane-bounded organelle;GO:0045202…	GO:0000166//nucleotide binding;GO:0000287//magnesium ion binding;GO:0001727//lipid kinase activity;GO:0003677//DNA binding;GO:0005516//calmodulin binding;GO:0005524//ATP binding;GO:0008289//lipid binding;GO:0008481//sphinganine kinase activity;GO:0016301//kinase activity;GO:0016407//acetyltransferase activity;GO:0016740//transferase activity;GO:0017050//D-erythro-sphingosine kinase activity;GO:00…	ko05152(Tuberculosis);ko04666(Fc gamma R-mediated phagocytosis);ko04371(Apelin signaling pathway);ko04370(VEGF signaling pathway);ko04072(Phospholipase D signaling pathway);ko04071(Sphingolipid signaling pathway);ko04020(Calcium signaling pathway);ko00600(Sphingolipid metabolism)
ENSMUSG00000045065	27.7115	0.27863	55.1444	197.913	7.62872	2.59116e-06	0.000110854	11	109304743	109311231	+	2706	9930022D16Rik	GO:0003674;GO:0005575;GO:0008150	-	-	-	-	RIKEN cDNA 9930022D16 gene [Source:MGI Symbol;Acc:MGI:2444178]	-	-	GO:0008150//biological_process;	GO:0005575//cellular_component;	GO:0003674//molecular_function;	-
ENSMUSG00000007946	12.2156	0.534223	23.8969	44.7321	5.48324	2.69348e-06	0.000113482	7	101467520	101471933	+	2035	Phox2a	GO:0000785;GO:0000977;GO:0000978;GO:0000981;GO:0001228;GO:0003357;GO:0003677;GO:0005515;GO:0005634;GO:0006355;GO:0006357;GO:0021523;GO:0021623;GO:0021642;GO:0021703;GO:0030901;GO:0043576;GO:0045944;GO:0048484;GO:0048485;GO:0048486;GO:1990837	K09330	-	K	KOG0484;35BTY;39SU6;3BFD5;3CWI5;3JEGD;48BJI;491VA;4PSJN	paired-like homeobox 2a [Source:MGI Symbol;Acc:MGI:106633]	11859	Q62066	GO:0003357//noradrenergic neuron differentiation;GO:0006355//regulation of transcription, DNA-templated;GO:0006357//regulation of transcription by RNA polymerase II;GO:0021523//somatic motor neuron differentiation;GO:0021623//oculomotor nerve formation;GO:0021642//trochlear nerve formation;GO:0021703//locus ceruleus development;GO:0030901//midbrain development;GO:0043576//regulation of respirator…	GO:0000785//chromatin;GO:0005634//nucleus;	GO:0000977//RNA polymerase II transcription regulatory region sequence-specific DNA binding;GO:0000978//RNA polymerase II cis-regulatory region sequence-specific DNA binding;GO:0000981//DNA-binding transcription factor activity, RNA polymerase II-specific;GO:0001228//DNA-binding transcription activator activity, RNA polymerase II-specific;GO:0003677//DNA binding;GO:0005515//protein binding;GO:199…	-
ENSMUSG00000026822	73242.4	2903.71	143581	49.4476	5.62783	2.71386e-06	0.000114076	2	32274645	32278264	-	2623	Lcn2	GO:0002020;GO:0002376;GO:0005506;GO:0005515;GO:0005576;GO:0005615;GO:0005737;GO:0005829;GO:0006811;GO:0006915;GO:0007614;GO:0007616;GO:0009410;GO:0009615;GO:0009617;GO:0009635;GO:0010595;GO:0010628;GO:0015891;GO:0031346;GO:0031410;GO:0036094;GO:0042742;GO:0042802;GO:0043065;GO:0043525;GO:0045087;GO:0055072;GO:0060205;GO:0070301;GO:0097192;GO:0097577;GO:0110091;GO:0120162;GO:1901216;GO:1903428;GO:…	K21129	-	S	2T7VZ;35IBM;3AGP6;3BYDM;3CWHW;3JAP8;48CX5;491FY;4PYBJ	lipocalin 2 [Source:MGI Symbol;Acc:MGI:96757]	16819	P11672	GO:0002376//immune system process;GO:0006811//ion transport;GO:0006915//apoptotic process;GO:0007614//short-term memory;GO:0007616//long-term memory;GO:0009410//response to xenobiotic stimulus;GO:0009615//response to virus;GO:0009617//response to bacterium;GO:0009635//response to herbicide;GO:0010595//positive regulation of endothelial cell migration;GO:0010628//positive regulation of gene expres…	GO:0005576//extracellular region;GO:0005615//extracellular space;GO:0005737//cytoplasm;GO:0005829//cytosol;GO:0031410//cytoplasmic vesicle;GO:0060205//cytoplasmic vesicle lumen;	GO:0002020//protease binding;GO:0005506//iron ion binding;GO:0005515//protein binding;GO:0036094//small molecule binding;GO:0042802//identical protein binding;GO:1903981//enterobactin binding;	ko04657(IL-17 signaling pathway)
ENSMUSG00000056656	76.4362	2.96063	149.912	50.635	5.66206	2.80093e-06	0.000117195	15	77631998	77641203	-	2962	Apol8	GO:0003674;GO:0005254;GO:0005576;GO:0005615;GO:0006869;GO:0008150;GO:0008289;GO:0016020;GO:0016021;GO:0034361;GO:0034364;GO:0042157;GO:0043231;GO:1902476	K14480	-	S	2RZGU;35GRW;39R1G;3BNMH;3D1J2;3J5PF;485BQ;4912S;4Q8FW	apolipoprotein L 8 [Source:MGI Symbol;Acc:MGI:2444921]	239552	A2VDH7	GO:0006869//lipid transport;GO:0008150//biological_process;GO:0042157//lipoprotein metabolic process;GO:1902476//chloride transmembrane transport;	GO:0005576//extracellular region;GO:0005615//extracellular space;GO:0016020//membrane;GO:0016021//integral component of membrane;GO:0034361//very-low-density lipoprotein particle;GO:0034364//high-density lipoprotein particle;GO:0043231//intracellular membrane-bounded organelle;	GO:0003674//molecular_function;GO:0005254//chloride channel activity;GO:0008289//lipid binding;	-
ENSMUSG00000041773	1351.63	531.001	2172.26	4.09087	2.03241	3.1011e-06	0.000127475	13	97377613	97389542	+	4737	Enc1	GO:0000785;GO:0003779;GO:0005515;GO:0005634;GO:0005654;GO:0005730;GO:0005737;GO:0005856;GO:0007399;GO:0010499;GO:0010976;GO:0016363;GO:0016567;GO:0017148;GO:0031463;GO:0043025	K10462	-	T;K;L	KOG4441;35J49;39URI;3BBGY;3CSWT;3J4IT;481J9;494D3;4Q3FW	ectodermal-neural cortex 1 [Source:MGI Symbol;Acc:MGI:109610]	13803	O35709	GO:0007399//nervous system development;GO:0010499//proteasomal ubiquitin-independent protein catabolic process;GO:0010976//positive regulation of neuron projection development;GO:0016567//protein ubiquitination;GO:0017148//negative regulation of translation;	GO:0000785//chromatin;GO:0005634//nucleus;GO:0005654//nucleoplasm;GO:0005730//nucleolus;GO:0005737//cytoplasm;GO:0005856//cytoskeleton;GO:0016363//nuclear matrix;GO:0031463//Cul3-RING ubiquitin ligase complex;GO:0043025//neuronal cell body;	GO:0003779//actin binding;GO:0005515//protein binding;	-
ENSMUSG00000023078	2165.75	175.22	4156.29	23.7205	4.56806	3.2567e-06	0.000131723	5	96104810	96108927	+	1150	Cxcl13	GO:0002518;GO:0005125;GO:0005576;GO:0005615;GO:0006935;GO:0006952;GO:0006954;GO:0006955;GO:0007165;GO:0007166;GO:0007204;GO:0007267;GO:0008009;GO:0008201;GO:0010820;GO:0017134;GO:0030593;GO:0031640;GO:0031724;GO:0031735;GO:0033625;GO:0033634;GO:0035754;GO:0035768;GO:0035769;GO:0042742;GO:0045236;GO:0048018;GO:0048248;GO:0048535;GO:0060326;GO:0061844;GO:0070098;GO:0071222;GO:0090630;GO:2000545	K10032	-	S;T	2SEXJ;35R1J;3A7E8;3BSXT;3D9C9;3JHS3;48FZC;49CZM;4Q6B9	chemokine (C-X-C motif) ligand 13 [Source:MGI Symbol;Acc:MGI:1888499]	55985	O55038;Q3U1E8	GO:0002518//lymphocyte chemotaxis across high endothelial venule;GO:0006935//chemotaxis;GO:0006952//defense response;GO:0006954//inflammatory response;GO:0006955//immune response;GO:0007165//signal transduction;GO:0007166//cell surface receptor signaling pathway;GO:0007204//positive regulation of cytosolic calcium ion concentration;GO:0007267//cell-cell signaling;GO:0010820//positive regulation o…	GO:0005576//extracellular region;GO:0005615//extracellular space;	GO:0005125//cytokine activity;GO:0008009//chemokine activity;GO:0008201//heparin binding;GO:0017134//fibroblast growth factor binding;GO:0031724//CXCR5 chemokine receptor binding;GO:0031735//CCR10 chemokine receptor binding;GO:0045236//CXCR chemokine receptor binding;GO:0048018//receptor ligand activity;GO:0048248//CXCR3 chemokine receptor binding;	ko04062(Chemokine signaling pathway);ko04061(Viral protein interaction with cytokine and cytokine receptor);ko04060(Cytokine-cytokine receptor interaction)
ENSMUSG00000031289	15.9767	0.378866	31.5745	83.3394	6.38093	3.27217e-06	0.000132055	X	146166472	146212188	-	2281	Il13ra2	GO:0002638;GO:0004896;GO:0005515;GO:0005576;GO:0009897;GO:0016020;GO:0016021;GO:0016064;GO:0019221;GO:0019955;GO:0043235;GO:0043305	K05077	-	S;T	2RV4W;35GCH;39VEU;3BHHV;3D1M2;3JDE4;487IE;497WX;4Q1S1	interleukin 13 receptor, alpha 2 [Source:MGI Symbol;Acc:MGI:1277954]	16165	O88786	GO:0002638//negative regulation of immunoglobulin production;GO:0016064//immunoglobulin mediated immune response;GO:0019221//cytokine-mediated signaling pathway;GO:0043305//negative regulation of mast cell degranulation;	GO:0005576//extracellular region;GO:0009897//external side of plasma membrane;GO:0016020//membrane;GO:0016021//integral component of membrane;GO:0043235//receptor complex;	GO:0004896//cytokine receptor activity;GO:0005515//protein binding;GO:0019955//cytokine binding;	ko04630(JAK-STAT signaling pathway);ko04060(Cytokine-cytokine receptor interaction)
ENSMUSG00000044162	341.092	44.8601	637.323	14.2069	3.82852	3.30881e-06	0.000132749	6	65502297	65611024	+	10916	Tnip3	GO:0002756;GO:0006357;GO:0031593;GO:0034142;GO:0043124;GO:0071222	K23836	-	S	2RYDP;35GAC;39T6R;3BH17;3D3ME;3JASN;4892Z;490E6;4PVJ5	TNFAIP3 interacting protein 3 [Source:MGI Symbol;Acc:MGI:3041165]	414084	Q3SXA6	GO:0002756//MyD88-independent toll-like receptor signaling pathway;GO:0006357//regulation of transcription by RNA polymerase II;GO:0034142//toll-like receptor 4 signaling pathway;GO:0043124//negative regulation of I-kappaB kinase/NF-kappaB signaling;GO:0071222//cellular response to lipopolysaccharide;	-	GO:0031593//polyubiquitin modification-dependent protein binding;	-
ENSMUSG00000011148	621.84	197.238	1046.44	5.30549	2.40748	3.32414e-06	0.000132973	12	112586479	112607794	+	2090	Adssl1	GO:0000166;GO:0000287;GO:0003924;GO:0004019;GO:0005515;GO:0005525;GO:0005737;GO:0006163;GO:0006164;GO:0006167;GO:0006531;GO:0009168;GO:0016020;GO:0016874;GO:0042802;GO:0044208;GO:0044209;GO:0046040;GO:0046872;GO:0051015	K01939	EC:6.3.4.4	F	KOG1355;35PGP;38HVH;3BCDJ;3CTAB;3J5E3;481SY;49H6C;4PT64	adenylosuccinate synthetase like 1 [Source:MGI Symbol;Acc:MGI:87947]	11565	P28650;Q3UBP0	GO:0006163//purine nucleotide metabolic process;GO:0006164//purine nucleotide biosynthetic process;GO:0006167//AMP biosynthetic process;GO:0006531//aspartate metabolic process;GO:0009168//purine ribonucleoside monophosphate biosynthetic process;GO:0044208//'de novo' AMP biosynthetic process;GO:0044209//AMP salvage;GO:0046040//IMP metabolic process;	GO:0005737//cytoplasm;GO:0016020//membrane;	GO:0000166//nucleotide binding;GO:0000287//magnesium ion binding;GO:0003924//GTPase activity;GO:0004019//adenylosuccinate synthase activity;GO:0005515//protein binding;GO:0005525//GTP binding;GO:0016874//ligase activity;GO:0042802//identical protein binding;GO:0046872//metal ion binding;GO:0051015//actin filament binding;	ko00250(Alanine, aspartate and glutamate metabolism);ko00230(Purine metabolism)
ENSMUSG00000032776	362.069	110.607	613.53	5.54691	2.47169	3.37386e-06	0.000134371	7	71727578	71956356	-	12351	Mctp2	GO:0005509;GO:0005654;GO:0005829;GO:0016020;GO:0016021;GO:0030672;GO:0046872;GO:0046928	-	-	S;Z;T;D	KOG1030;35IID;38BAV;3BAZY;3CUDD;3JCDT;47YZU;490TE;4PSH0	multiple C2 domains, transmembrane 2 [Source:MGI Symbol;Acc:MGI:2685335]	244049	Q5RJH2	GO:0046928//regulation of neurotransmitter secretion;	GO:0005654//nucleoplasm;GO:0005829//cytosol;GO:0016020//membrane;GO:0016021//integral component of membrane;GO:0030672//synaptic vesicle membrane;	GO:0005509//calcium ion binding;GO:0046872//metal ion binding;	-
ENSMUSG00000031898	15.8051	3.30469	28.3055	8.56526	3.0985	3.45293e-06	0.000136649	8	106700145	106706061	-	1698	Dpep3	GO:0001669;GO:0005515;GO:0005886;GO:0006508;GO:0008233;GO:0016020;GO:0016805;GO:0031225;GO:0070573	K01273	EC:3.4.13.19	O;E	KOG4127;35HY7;38D9H;3BCAM;3CRIG;3JDF0;485B5;48UW4;4PY0B	dipeptidase 3 [Source:MGI Symbol;Acc:MGI:1919104]	71854	Q9DA79	GO:0006508//proteolysis;	GO:0001669//acrosomal vesicle;GO:0005886//plasma membrane;GO:0016020//membrane;GO:0031225//anchored component of membrane;	GO:0005515//protein binding;GO:0008233//peptidase activity;GO:0016805//dipeptidase activity;GO:0070573//metallodipeptidase activity;	-
ENSMUSG00000056749	2012.07	156.181	3867.96	24.7659	4.63028	3.45358e-06	0.000136649	13	53121245	53135109	-	2026	Nfil3	GO:0000122;GO:0000977;GO:0000978;GO:0001227;GO:0001779;GO:0003677;GO:0003700;GO:0005515;GO:0005634;GO:0006351;GO:0006355;GO:0006366;GO:0006955;GO:0007623;GO:0010628;GO:0042802;GO:0045892;GO:0045893;GO:0048511;GO:0071353;GO:0090575	K09059	-	S;K	KOG3119;35F2K;39X01;3BNNK;3CRY6;3JBD8;485NU;4918C;4PVKA	nuclear factor, interleukin 3, regulated [Source:MGI Symbol;Acc:MGI:109495]	18030	O08750	GO:0000122//negative regulation of transcription by RNA polymerase II;GO:0001779//natural killer cell differentiation;GO:0006351//transcription, DNA-templated;GO:0006355//regulation of transcription, DNA-templated;GO:0006366//transcription by RNA polymerase II;GO:0006955//immune response;GO:0007623//circadian rhythm;GO:0010628//positive regulation of gene expression;GO:0045892//negative regulatio…	GO:0005634//nucleus;GO:0090575//RNA polymerase II transcription regulator complex;	GO:0000977//RNA polymerase II transcription regulatory region sequence-specific DNA binding;GO:0000978//RNA polymerase II cis-regulatory region sequence-specific DNA binding;GO:0001227//DNA-binding transcription repressor activity, RNA polymerase II-specific;GO:0003677//DNA binding;GO:0003700//DNA-binding transcription factor activity;GO:0005515//protein binding;GO:0042802//identical protein bind…	-
ENSMUSG00000028970	284.739	104.037	465.442	4.47381	2.1615	3.62813e-06	0.000141707	5	8848147	8916315	+	7990	Abcb1b	GO:0000086;GO:0000139;GO:0000166;GO:0005524;GO:0005654;GO:0005739;GO:0005886;GO:0006869;GO:0008559;GO:0009410;GO:0009986;GO:0014045;GO:0015562;GO:0016020;GO:0016021;GO:0016324;GO:0031625;GO:0042626;GO:0042910;GO:0045332;GO:0046581;GO:0046943;GO:0047484;GO:0055085;GO:0061843;GO:0070633;GO:0072089;GO:0090554;GO:0090555;GO:0098591;GO:0099038;GO:0099040;GO:0140115;GO:0140326;GO:0140328;GO:0140359;GO:…	K05658	EC:7.6.2.2	Q;V	KOG0055;35RTZ;38E88;3B958;3CVKH;3JISA;48HS7;49FXQ;4Q8K0	ATP-binding cassette, sub-family B (MDR/TAP), member 1B [Source:MGI Symbol;Acc:MGI:97568]	18669	P06795;B2RUR3	GO:0000086//G2/M transition of mitotic cell cycle;GO:0006869//lipid transport;GO:0009410//response to xenobiotic stimulus;GO:0014045//establishment of endothelial blood-brain barrier;GO:0045332//phospholipid translocation;GO:0047484//regulation of response to osmotic stress;GO:0055085//transmembrane transport;GO:0061843//Sertoli cell barrier remodeling;GO:0070633//transepithelial transport;GO:007…	GO:0000139//Golgi membrane;GO:0005654//nucleoplasm;GO:0005739//mitochondrion;GO:0005886//plasma membrane;GO:0009986//cell surface;GO:0016020//membrane;GO:0016021//integral component of membrane;GO:0016324//apical plasma membrane;GO:0046581//intercellular canaliculus;GO:0098591//external side of apical plasma membrane;	GO:0000166//nucleotide binding;GO:0005524//ATP binding;GO:0008559//ABC-type xenobiotic transporter activity;GO:0015562//efflux transmembrane transporter activity;GO:0031625//ubiquitin protein ligase binding;GO:0042626//ATPase-coupled transmembrane transporter activity;GO:0042910//xenobiotic transmembrane transporter activity;GO:0046943//carboxylic acid transmembrane transporter activity;GO:009055…	ko05226(Gastric cancer);ko05206(MicroRNAs in cancer);ko04976(Bile secretion);ko02010(ABC transporters)
ENSMUSG00000020178	601.334	180.629	1022.04	5.65822	2.50035	3.91139e-06	0.000151149	10	75152711	75170618	+	3062	Adora2a	GO:0001609;GO:0001963;GO:0001973;GO:0001975;GO:0004930;GO:0005882;GO:0005886;GO:0005887;GO:0006355;GO:0006469;GO:0007165;GO:0007186;GO:0007189;GO:0007205;GO:0007271;GO:0007626;GO:0008285;GO:0008289;GO:0009410;GO:0010035;GO:0010646;GO:0012505;GO:0014049;GO:0014057;GO:0014061;GO:0014069;GO:0014074;GO:0016020;GO:0016021;GO:0019899;GO:0023051;GO:0030424;GO:0030425;GO:0030673;GO:0031000;GO:0031802;GO:…	K04266	-	O;T	KOG3656;35G5B;38BUX;3BF5B;3CW1W;3JBXQ;486AK;490IN;4Q2X2	adenosine A2a receptor [Source:MGI Symbol;Acc:MGI:99402]	11540	Q60613	GO:0001963//synaptic transmission, dopaminergic;GO:0001973//G protein-coupled adenosine receptor signaling pathway;GO:0001975//response to amphetamine;GO:0006355//regulation of transcription, DNA-templated;GO:0006469//negative regulation of protein kinase activity;GO:0007165//signal transduction;GO:0007186//G protein-coupled receptor signaling pathway;GO:0007189//adenylate cyclase-activating G pr…	GO:0005882//intermediate filament;GO:0005886//plasma membrane;GO:0005887//integral component of plasma membrane;GO:0012505//endomembrane system;GO:0014069//postsynaptic density;GO:0016020//membrane;GO:0016021//integral component of membrane;GO:0030424//axon;GO:0030425//dendrite;GO:0030673//axolemma;GO:0032279//asymmetric synapse;GO:0042734//presynaptic membrane;GO:0043025//neuronal cell body;GO:0…	GO:0001609//G protein-coupled adenosine receptor activity;GO:0004930//G protein-coupled receptor activity;GO:0008289//lipid binding;GO:0019899//enzyme binding;GO:0031802//type 5 metabotropic glutamate receptor binding;GO:0042802//identical protein binding;GO:0044877//protein-containing complex binding;GO:0051393//alpha-actinin binding;	ko05034(Alcoholism);ko05012(Parkinson disease);ko04270(Vascular smooth muscle contraction);ko04080(Neuroactive ligand-receptor interaction);ko04024(cAMP signaling pathway);ko04020(Calcium signaling pathway);ko04015(Rap1 signaling pathway)
ENSMUSG00000045392	17.8157	3.44664	32.1847	9.33798	3.22311	4.09944e-06	0.000157413	2	85850977	85875515	+	4261	Olfr1033	GO:0004930;GO:0004984;GO:0005549;GO:0005886;GO:0007165;GO:0007186;GO:0007608;GO:0016020;GO:0016021;GO:0050896;GO:0050911	K04257	-	-	-	olfactory receptor 1033 [Source:MGI Symbol;Acc:MGI:3030867]	258571	Q8VFK5	GO:0007165//signal transduction;GO:0007186//G protein-coupled receptor signaling pathway;GO:0007608//sensory perception of smell;GO:0050896//response to stimulus;GO:0050911//detection of chemical stimulus involved in sensory perception of smell;	GO:0005886//plasma membrane;GO:0016020//membrane;GO:0016021//integral component of membrane;	GO:0004930//G protein-coupled receptor activity;GO:0004984//olfactory receptor activity;GO:0005549//odorant binding;	ko04740(Olfactory transduction)
ENSMUSG00000021091	7957.2	1593.21	14321.2	8.98887	3.16814	4.30185e-06	0.000164147	12	104372988	104380588	+	2064	Serpina3n	GO:0004867;GO:0005615;GO:0010951	K04525	-	O;V	KOG2392;35MGV;38BQD;3BGRB;3CV0W;3JEYE;47Z2V;48UVT;4PYUZ	serine (or cysteine) peptidase inhibitor, clade A, member 3N [Source:MGI Symbol;Acc:MGI:105045]	20716	G3X8T9	GO:0010951//negative regulation of endopeptidase activity;	GO:0005615//extracellular space;	GO:0004867//serine-type endopeptidase inhibitor activity;	-
ENSMUSG00000040026	74279.8	1149.71	147410	128.215	7.00242	4.58327e-06	0.000172712	7	46361422	46365124	-	2606	Saa3	GO:0005576;GO:0005615;GO:0006953;GO:0007252;GO:0009617;GO:0034364;GO:0035634;GO:0035662;GO:0042056;GO:0050918;GO:0060326;GO:0071347	K17310	-	S;T	2S4PB;35Q45;3A4C9;3BRSP;3D7F3;3JGZS;48EJE;49BFN;4Q8VB	serum amyloid A 3 [Source:MGI Symbol;Acc:MGI:98223]	20210	P04918	GO:0006953//acute-phase response;GO:0007252//I-kappaB phosphorylation;GO:0009617//response to bacterium;GO:0035634//response to stilbenoid;GO:0050918//positive chemotaxis;GO:0060326//cell chemotaxis;GO:0071347//cellular response to interleukin-1;	GO:0005576//extracellular region;GO:0005615//extracellular space;GO:0034364//high-density lipoprotein particle;	GO:0035662//Toll-like receptor 4 binding;GO:0042056//chemoattractant activity;	-
ENSMUSG00000029608	29.4005	1.76009	57.0408	32.4078	5.01827	4.62303e-06	0.000173851	5	121078562	121148155	-	4639	Rph3a	GO:0005509;GO:0005515;GO:0005544;GO:0005546;GO:0005794;GO:0005829;GO:0005886;GO:0006886;GO:0006887;GO:0008021;GO:0008270;GO:0008289;GO:0008430;GO:0015031;GO:0016020;GO:0017158;GO:0019898;GO:0030141;GO:0030672;GO:0031267;GO:0031410;GO:0031594;GO:0032940;GO:0032991;GO:0042301;GO:0042995;GO:0043005;GO:0043197;GO:0044877;GO:0045202;GO:0045211;GO:0046872;GO:0061669;GO:0070679;GO:0097061;GO:0098850;GO:…	K19938	-	I;U	KOG1013;35GDT;38G55;3BB6Y;3CZW2;3J3EK;481T5;48ZW2;4Q4IV	rabphilin 3A [Source:MGI Symbol;Acc:MGI:102788]	19894	P47708	GO:0006886//intracellular protein transport;GO:0006887//exocytosis;GO:0015031//protein transport;GO:0017158//regulation of calcium ion-dependent exocytosis;GO:0032940//secretion by cell;GO:0061669//spontaneous neurotransmitter secretion;GO:0097061//dendritic spine organization;GO:2000310//regulation of NMDA receptor activity;	GO:0005794//Golgi apparatus;GO:0005829//cytosol;GO:0005886//plasma membrane;GO:0008021//synaptic vesicle;GO:0016020//membrane;GO:0019898//extrinsic component of membrane;GO:0030141//secretory granule;GO:0030672//synaptic vesicle membrane;GO:0031410//cytoplasmic vesicle;GO:0031594//neuromuscular junction;GO:0032991//protein-containing complex;GO:0042995//cell projection;GO:0043005//neuron projecti…	GO:0005509//calcium ion binding;GO:0005515//protein binding;GO:0005544//calcium-dependent phospholipid binding;GO:0005546//phosphatidylinositol-4,5-bisphosphate binding;GO:0008270//zinc ion binding;GO:0008289//lipid binding;GO:0008430//selenium binding;GO:0031267//small GTPase binding;GO:0042301//phosphate ion binding;GO:0044877//protein-containing complex binding;GO:0046872//metal ion binding;GO…	-
ENSMUSG00000022026	5410.25	11.2537	10809.2	960.504	9.90765	4.67849e-06	0.000175574	14	80221521	80260579	+	2962	Olfm4	GO:0005198;GO:0005515;GO:0005576;GO:0005615;GO:0005654;GO:0005739;GO:0005829;GO:0005886;GO:0006955;GO:0007155;GO:0007165;GO:0032991;GO:0042581;GO:0043124;GO:0045171;GO:0045296;GO:0048471;GO:0050777;GO:1900026	K25447	-	A;W	KOG3545;35I98;38CXN;3BB5U;3CVIM;3JD4R;48084;490FH;4PUR7	olfactomedin 4 [Source:MGI Symbol;Acc:MGI:2685142]	380924	-	GO:0006955//immune response;GO:0007155//cell adhesion;GO:0007165//signal transduction;GO:0043124//negative regulation of I-kappaB kinase/NF-kappaB signaling;GO:0050777//negative regulation of immune response;GO:1900026//positive regulation of substrate adhesion-dependent cell spreading;	GO:0005576//extracellular region;GO:0005615//extracellular space;GO:0005654//nucleoplasm;GO:0005739//mitochondrion;GO:0005829//cytosol;GO:0005886//plasma membrane;GO:0032991//protein-containing complex;GO:0042581//specific granule;GO:0045171//intercellular bridge;GO:0048471//perinuclear region of cytoplasm;	GO:0005198//structural molecule activity;GO:0005515//protein binding;GO:0045296//cadherin binding;	-
ENSMUSG00000021250	2460.19	566.381	4353.99	7.6874	2.9425	4.73832e-06	0.000177453	12	85520664	85524047	+	2352	Fos	GO:0000976;GO:0000978;GO:0000979;GO:0000981;GO:0001221;GO:0001228;GO:0001661;GO:0003677;GO:0003682;GO:0003690;GO:0003700;GO:0005515;GO:0005634;GO:0005654;GO:0005667;GO:0005737;GO:0005783;GO:0005829;GO:0006355;GO:0006357;GO:0006366;GO:0007179;GO:0007399;GO:0007565;GO:0007568;GO:0009409;GO:0009410;GO:0009416;GO:0009612;GO:0009629;GO:0009636;GO:0010468;GO:0014070;GO:0014823;GO:0014856;GO:0016020;GO:…	K04379	-	K	KOG1414;35BJA;38WBJ;3BDTE;3CWS4;3JB5E;484G2;494R7;4Q16J	FBJ osteosarcoma oncogene [Source:MGI Symbol;Acc:MGI:95574]	14281	P01101	GO:0001661//conditioned taste aversion;GO:0006355//regulation of transcription, DNA-templated;GO:0006357//regulation of transcription by RNA polymerase II;GO:0006366//transcription by RNA polymerase II;GO:0007179//transforming growth factor beta receptor signaling pathway;GO:0007399//nervous system development;GO:0007565//female pregnancy;GO:0007568//aging;GO:0009409//response to cold;GO:0009410/…	GO:0005634//nucleus;GO:0005654//nucleoplasm;GO:0005667//transcription regulator complex;GO:0005737//cytoplasm;GO:0005783//endoplasmic reticulum;GO:0005829//cytosol;GO:0016020//membrane;GO:0032993//protein-DNA complex;GO:0035976//transcription factor AP-1 complex;GO:0043005//neuron projection;GO:0090575//RNA polymerase II transcription regulator complex;	GO:0000976//transcription cis-regulatory region binding;GO:0000978//RNA polymerase II cis-regulatory region sequence-specific DNA binding;GO:0000979//RNA polymerase II core promoter sequence-specific DNA binding;GO:0000981//DNA-binding transcription factor activity, RNA polymerase II-specific;GO:0001221//transcription coregulator binding;GO:0001228//DNA-binding transcription activator activity, R…	ko05418(Fluid shear stress and atherosclerosis);ko05417(Lipid and atherosclerosis);ko05323(Rheumatoid arthritis);ko05235(PD-L1 expression and PD-1 checkpoint pathway in cancer);ko05231(Choline metabolism in cancer);ko05224(Breast cancer);ko05210(Colorectal cancer);ko05208(Chemical carcinogenesis - reactive oxygen species);ko05207(Chemical carcinogenesis - receptor activation);ko05200(Pathways in …
ENSMUSG00000026749	1517.07	505.476	2528.67	5.00255	2.32266	4.85717e-06	0.000181158	2	38401655	38484618	+	10714	Nek6	GO:0000166;GO:0000287;GO:0000922;GO:0001222;GO:0004672;GO:0004674;GO:0005524;GO:0005634;GO:0005654;GO:0005737;GO:0005813;GO:0005815;GO:0005829;GO:0005856;GO:0006468;GO:0006915;GO:0007049;GO:0007059;GO:0016301;GO:0016310;GO:0016607;GO:0016740;GO:0018105;GO:0019894;GO:0019901;GO:0030071;GO:0031625;GO:0032991;GO:0034451;GO:0046777;GO:0046872;GO:0051301;GO:0106310;GO:0140297	K20875	EC:2.7.11.34	T;D	KOG0591;35IKA;38DMS;3BG2X;3CV3R;3JBFP;482R4;491B5;4Q13Z	NIMA (never in mitosis gene a)-related expressed kinase 6 [Source:MGI Symbol;Acc:MGI:1891638]	59126	Q9ES70	GO:0006468//protein phosphorylation;GO:0006915//apoptotic process;GO:0007049//cell cycle;GO:0007059//chromosome segregation;GO:0016310//phosphorylation;GO:0018105//peptidyl-serine phosphorylation;GO:0030071//regulation of mitotic metaphase/anaphase transition;GO:0046777//protein autophosphorylation;GO:0051301//cell division;	GO:0000922//spindle pole;GO:0005634//nucleus;GO:0005654//nucleoplasm;GO:0005737//cytoplasm;GO:0005813//centrosome;GO:0005815//microtubule organizing center;GO:0005829//cytosol;GO:0005856//cytoskeleton;GO:0016607//nuclear speck;GO:0032991//protein-containing complex;GO:0034451//centriolar satellite;	GO:0000166//nucleotide binding;GO:0000287//magnesium ion binding;GO:0001222//transcription corepressor binding;GO:0004672//protein kinase activity;GO:0004674//protein serine/threonine kinase activity;GO:0005524//ATP binding;GO:0016301//kinase activity;GO:0016740//transferase activity;GO:0019894//kinesin binding;GO:0019901//protein kinase binding;GO:0031625//ubiquitin protein ligase binding;GO:004…	-
ENSMUSG00000042354	676.396	262.901	1089.89	4.14564	2.0516	4.89614e-06	0.000182239	14	30734390	30741109	-	6101	Gnl3	GO:0000166;GO:0005515;GO:0005525;GO:0005634;GO:0005654;GO:0005694;GO:0005730;GO:0006396;GO:0008283;GO:0016604;GO:0017145;GO:0019827;GO:0030496;GO:0032206;GO:0033235;GO:0042127;GO:0048027;GO:1902895;GO:1904816	K14538	-	S;O;J	KOG2484;35CYR;38CBA;3B9E7;3CU6V;3JFX4;4831D;493AQ;4Q4U0	guanine nucleotide binding protein-like 3 (nucleolar) [Source:MGI Symbol;Acc:MGI:1353651]	30877	Q8CI11	GO:0006396//RNA processing;GO:0008283//cell population proliferation;GO:0017145//stem cell division;GO:0019827//stem cell population maintenance;GO:0032206//positive regulation of telomere maintenance;GO:0033235//positive regulation of protein sumoylation;GO:0042127//regulation of cell population proliferation;GO:1902895//positive regulation of pri-miRNA transcription by RNA polymerase II;GO:1904…	GO:0005634//nucleus;GO:0005654//nucleoplasm;GO:0005694//chromosome;GO:0005730//nucleolus;GO:0016604//nuclear body;GO:0030496//midbody;	GO:0000166//nucleotide binding;GO:0005515//protein binding;GO:0005525//GTP binding;GO:0048027//mRNA 5'-UTR binding;	ko03008(Ribosome biogenesis in eukaryotes)
ENSMUSG00000037440	412.488	88.0035	736.972	8.37435	3.06598	5.5032e-06	0.000203172	10	23770586	23781241	+	2416	Vnn1	GO:0002526;GO:0002544;GO:0005886;GO:0006807;GO:0006954;GO:0015939;GO:0016020;GO:0016021;GO:0016787;GO:0016811;GO:0017159;GO:0031225;GO:0033089;GO:0034235;GO:0045087;GO:0098609;GO:0110165;GO:1902177	K08069	EC:3.5.1.92	D;E;U	KOG0806;35JXD;38F4Q;3BCI0;3CRS7;3J3PX;485BE;493PE;4Q47Q	vanin 1 [Source:MGI Symbol;Acc:MGI:108395]	22361	Q9Z0K8	GO:0002526//acute inflammatory response;GO:0002544//chronic inflammatory response;GO:0006807//nitrogen compound metabolic process;GO:0006954//inflammatory response;GO:0015939//pantothenate metabolic process;GO:0033089//positive regulation of T cell differentiation in thymus;GO:0045087//innate immune response;GO:0098609//cell-cell adhesion;GO:1902177//positive regulation of oxidative stress-induce…	GO:0005886//plasma membrane;GO:0016020//membrane;GO:0016021//integral component of membrane;GO:0031225//anchored component of membrane;GO:0110165//cellular anatomical entity;	GO:0016787//hydrolase activity;GO:0016811//hydrolase activity, acting on carbon-nitrogen (but not peptide) bonds, in linear amides;GO:0017159//pantetheine hydrolase activity;GO:0034235//GPI anchor binding;	ko00770(Pantothenate and CoA biosynthesis)
ENSMUSG00000042607	33.737	5.3066	62.1674	11.7151	3.5503	5.65267e-06	0.000207847	6	5383386	5433022	+	3932	Asb4	GO:0004842;GO:0005515;GO:0016567;GO:0019899;GO:0031462;GO:0031466;GO:0031625;GO:0035556;GO:0051865;GO:0061630;GO:2001214	K10326	-	S;I	KOG0504;35BXC;39JZ5;3BD6X;3CX5I;3JDVP;484KD;4909A;4PZ3N	ankyrin repeat and SOCS box-containing 4 [Source:MGI Symbol;Acc:MGI:1929751]	65255	Q9WV71	GO:0016567//protein ubiquitination;GO:0035556//intracellular signal transduction;GO:0051865//protein autoubiquitination;GO:2001214//positive regulation of vasculogenesis;	GO:0031462//Cul2-RING ubiquitin ligase complex;GO:0031466//Cul5-RING ubiquitin ligase complex;	GO:0004842//ubiquitin-protein transferase activity;GO:0005515//protein binding;GO:0019899//enzyme binding;GO:0031625//ubiquitin protein ligase binding;GO:0061630//ubiquitin protein ligase activity;	-
ENSMUSG00000032024	378.02	152.347	603.694	3.96263	1.98646	5.69134e-06	0.000208427	9	40597258	40696615	+	4591	Clmp	GO:0003674;GO:0005881;GO:0005886;GO:0005923;GO:0016020;GO:0016021;GO:0048565;GO:0070161	K06789	-	S;T	KOG3866;35A9B;38D38;3BAYI;3CRVP;3JAQD;486ZV;498ZV;4PS7P	CXADR-like membrane protein [Source:MGI Symbol;Acc:MGI:1918816]	71566	Q8R373	GO:0048565//digestive tract development;	GO:0005881//cytoplasmic microtubule;GO:0005886//plasma membrane;GO:0005923//bicellular tight junction;GO:0016020//membrane;GO:0016021//integral component of membrane;GO:0070161//anchoring junction;	GO:0003674//molecular_function;	-
ENSMUSG00000024529	4732.08	1030.77	8433.39	8.18166	3.03239	5.87702e-06	0.000213508	18	52649139	52662939	-	4778	Lox	GO:0001568;GO:0001649;GO:0001932;GO:0004720;GO:0005507;GO:0005515;GO:0005518;GO:0005576;GO:0005581;GO:0005615;GO:0005634;GO:0007507;GO:0009410;GO:0009725;GO:0010468;GO:0016202;GO:0016491;GO:0016641;GO:0017015;GO:0018057;GO:0018158;GO:0030199;GO:0030282;GO:0030324;GO:0031012;GO:0035791;GO:0035904;GO:0035905;GO:0035906;GO:0036094;GO:0042060;GO:0042981;GO:0043491;GO:0045652;GO:0046716;GO:0046872;GO:…	K00277	EC:1.4.3.13	S	2QWQR;35EWK;38FK0;3BJ21;3D185;3J900;487Q6;49053;4Q1DI	lysyl oxidase [Source:MGI Symbol;Acc:MGI:96817]	16948	P28301;Q3TXH3;Q3TP83	GO:0001568//blood vessel development;GO:0001649//osteoblast differentiation;GO:0001932//regulation of protein phosphorylation;GO:0007507//heart development;GO:0009410//response to xenobiotic stimulus;GO:0009725//response to hormone;GO:0010468//regulation of gene expression;GO:0016202//regulation of striated muscle tissue development;GO:0017015//regulation of transforming growth factor beta recept…	GO:0005576//extracellular region;GO:0005581//collagen trimer;GO:0005615//extracellular space;GO:0005634//nucleus;GO:0031012//extracellular matrix;GO:0062023//collagen-containing extracellular matrix;	GO:0004720//protein-lysine 6-oxidase activity;GO:0005507//copper ion binding;GO:0005515//protein binding;GO:0005518//collagen binding;GO:0016491//oxidoreductase activity;GO:0016641//oxidoreductase activity, acting on the CH-NH2 group of donors, oxygen as acceptor;GO:0036094//small molecule binding;GO:0046872//metal ion binding;GO:0060090//molecular adaptor activity;	-
ENSMUSG00000054905	10719.4	2.12411	21436.7	10092.1	13.3009	5.90498e-06	0.000214097	16	36270899	36275754	-	412	Stfa3	GO:0001533;GO:0002020;GO:0004866;GO:0004869;GO:0005615;GO:0005654;GO:0005737;GO:0005829;GO:0010466;GO:0010951;GO:0018149;GO:0030216;GO:0030414;GO:0045861;GO:0098609;GO:1904090	K13907	-	S	2SF2X;35QTZ;3AAXA;3BV1M;3D90I;3JHEY;48F89;49CV1;4Q6D5	stefin A3 [Source:MGI Symbol;Acc:MGI:106196]	20863	P35173	GO:0010466//negative regulation of peptidase activity;GO:0010951//negative regulation of endopeptidase activity;GO:0018149//peptide cross-linking;GO:0030216//keratinocyte differentiation;GO:0045861//negative regulation of proteolysis;GO:0098609//cell-cell adhesion;	GO:0001533//cornified envelope;GO:0005615//extracellular space;GO:0005654//nucleoplasm;GO:0005737//cytoplasm;GO:0005829//cytosol;GO:1904090//peptidase inhibitor complex;	GO:0002020//protease binding;GO:0004866//endopeptidase inhibitor activity;GO:0004869//cysteine-type endopeptidase inhibitor activity;GO:0030414//peptidase inhibitor activity;	-
ENSMUSG00000030790	725.53	108.035	1343.02	12.4314	3.63592	6.33532e-06	0.000226987	7	110226868	110229027	+	1619	Adm	GO:0001570;GO:0001666;GO:0001843;GO:0002026;GO:0002031;GO:0003073;GO:0005179;GO:0005576;GO:0005615;GO:0005737;GO:0007189;GO:0007204;GO:0007507;GO:0007565;GO:0007568;GO:0008209;GO:0008283;GO:0008284;GO:0008285;GO:0009409;GO:0009611;GO:0010033;GO:0010460;GO:0019731;GO:0019933;GO:0031100;GO:0031102;GO:0031623;GO:0031700;GO:0032496;GO:0032868;GO:0035809;GO:0042475;GO:0042594;GO:0043065;GO:0043116;GO:…	K12333	-	-	-	adrenomedullin [Source:MGI Symbol;Acc:MGI:108058]	11535	P97297	GO:0001570//vasculogenesis;GO:0001666//response to hypoxia;GO:0001843//neural tube closure;GO:0002026//regulation of the force of heart contraction;GO:0002031//G protein-coupled receptor internalization;GO:0003073//regulation of systemic arterial blood pressure;GO:0007189//adenylate cyclase-activating G protein-coupled receptor signaling pathway;GO:0007204//positive regulation of cytosolic calciu…	GO:0005576//extracellular region;GO:0005615//extracellular space;GO:0005737//cytoplasm;	GO:0005179//hormone activity;GO:0031700//adrenomedullin receptor binding;	ko04270(Vascular smooth muscle contraction);ko04080(Neuroactive ligand-receptor interaction)
ENSMUSG00000025202	46.9188	12.2734	81.5642	6.6456	2.7324	6.83243e-06	0.000242411	19	44191708	44232455	+	3552	Scd3	GO:0005506;GO:0005730;GO:0005783;GO:0005789;GO:0006629;GO:0006631;GO:0006633;GO:0006636;GO:0008610;GO:0016020;GO:0016021;GO:0016053;GO:0016215;GO:0016491;GO:0016717;GO:0030176;GO:0032896;GO:0043231;GO:0046872;GO:0070542;GO:1903966	K00507	EC:1.14.19.1	I	KOG1600;35FS7;38GU7;3BENV;3CTC4;3J9V5;487JH;48VVN;4Q3HZ	stearoyl-coenzyme A desaturase 3 [Source:MGI Symbol;Acc:MGI:1353437]	30049	Q99PL7	GO:0006629//lipid metabolic process;GO:0006631//fatty acid metabolic process;GO:0006633//fatty acid biosynthetic process;GO:0006636//unsaturated fatty acid biosynthetic process;GO:0008610//lipid biosynthetic process;GO:0016053//organic acid biosynthetic process;GO:0070542//response to fatty acid;GO:1903966//monounsaturated fatty acid biosynthetic process;	GO:0005730//nucleolus;GO:0005783//endoplasmic reticulum;GO:0005789//endoplasmic reticulum membrane;GO:0016020//membrane;GO:0016021//integral component of membrane;GO:0030176//integral component of endoplasmic reticulum membrane;GO:0043231//intracellular membrane-bounded organelle;	GO:0005506//iron ion binding;GO:0016215//acyl-CoA desaturase activity;GO:0016491//oxidoreductase activity;GO:0016717//oxidoreductase activity, acting on paired donors, with oxidation of a pair of donors resulting in the reduction of molecular oxygen to two molecules of water;GO:0032896//palmitoyl-CoA 9-desaturase activity;GO:0046872//metal ion binding;	ko04936(Alcoholic liver disease);ko04152(AMPK signaling pathway);ko03320(PPAR signaling pathway);ko01040(Biosynthesis of unsaturated fatty acids)
ENSMUSG00000026984	189.206	0	378.411	Inf	Inf	6.90265e-06	0.000243537	2	24105430	24115714	+	883	Il36a	GO:0001819;GO:0002376;GO:0002437;GO:0005125;GO:0005149;GO:0005576;GO:0005615;GO:0005737;GO:0006954;GO:0006955;GO:0007165;GO:0010628;GO:0019221;GO:0032755;GO:0045087;GO:0071222	K05484	-	S	2TDU1;35Q3C;3A1HU;3BZV0;3D7IZ;3JH4U;48ESH;49BW4;4Q5NY	interleukin 36A [Source:MGI Symbol;Acc:MGI:1859324]	54448	Q9JLA2;Q149U6	GO:0001819//positive regulation of cytokine production;GO:0002376//immune system process;GO:0002437//inflammatory response to antigenic stimulus;GO:0006954//inflammatory response;GO:0006955//immune response;GO:0007165//signal transduction;GO:0010628//positive regulation of gene expression;GO:0019221//cytokine-mediated signaling pathway;GO:0032755//positive regulation of interleukin-6 production;G…	GO:0005576//extracellular region;GO:0005615//extracellular space;GO:0005737//cytoplasm;	GO:0005125//cytokine activity;GO:0005149//interleukin-1 receptor binding;	ko04060(Cytokine-cytokine receptor interaction)
ENSMUSG00000050914	172.505	66.7208	278.289	4.17095	2.06038	7.13613e-06	0.000250743	8	46449939	46458744	-	1539	Ankrd37	GO:0001673;GO:0005515;GO:0005634;GO:0005654;GO:0005737;GO:0005739;GO:0005829;GO:0008150	-	-	S;I	KOG0504;35PWU;3A30N;3BR1Z;3D6Z3;3J1JX;4848M;49BTQ;4Q55R	ankyrin repeat domain 37 [Source:MGI Symbol;Acc:MGI:3603344]	654824	Q569N2	GO:0008150//biological_process;	GO:0001673//male germ cell nucleus;GO:0005634//nucleus;GO:0005654//nucleoplasm;GO:0005737//cytoplasm;GO:0005739//mitochondrion;GO:0005829//cytosol;	GO:0005515//protein binding;	-
ENSMUSG00000047222	98.7167	3.65915	193.774	52.956	5.72672	7.22675e-06	0.000252535	14	51492719	51493569	-	690	Rnase2a	GO:0002227;GO:0003676;GO:0004518;GO:0004519;GO:0004540;GO:0005615;GO:0006935;GO:0016787;GO:0050830;GO:0090305;GO:0090501	-	-	M;G	2TF52;35QNY;3A738;3BTQG;3D92H;3JHI3;48FIA;49C26;4Q8U3	ribonuclease, RNase A family, 2A (liver, eosinophil-derived neurotoxin) [Source:MGI Symbol;Acc:MGI:1890465]	93726	Q8K196	GO:0002227//innate immune response in mucosa;GO:0006935//chemotaxis;GO:0050830//defense response to Gram-positive bacterium;GO:0090305//nucleic acid phosphodiester bond hydrolysis;GO:0090501//RNA phosphodiester bond hydrolysis;	GO:0005615//extracellular space;	GO:0003676//nucleic acid binding;GO:0004518//nuclease activity;GO:0004519//endonuclease activity;GO:0004540//ribonuclease activity;GO:0016787//hydrolase activity;	-
ENSMUSG00000022180	562.974	229.172	896.776	3.91312	1.96832	7.41816e-06	0.000257177	14	54959666	55019403	-	5005	Slc7a8	GO:0005275;GO:0005737;GO:0005886;GO:0006865;GO:0009925;GO:0015101;GO:0015171;GO:0015175;GO:0015179;GO:0015180;GO:0015187;GO:0015190;GO:0015349;GO:0015695;GO:0015804;GO:0015807;GO:0015816;GO:0015820;GO:0015827;GO:0015829;GO:0015837;GO:0016020;GO:0016021;GO:0016323;GO:0016324;GO:0019534;GO:0022857;GO:0031528;GO:0035524;GO:0055085;GO:0070327;GO:0089718;GO:0098713;GO:1901998;GO:1903801;GO:1904273	K13781	-	E	KOG1287;35DI0;38BBK;3B9U2;3CR7T;3JG08;48087;49425;4PTPR	solute carrier family 7 (cationic amino acid transporter, y+ system), member 8 [Source:MGI Symbol;Acc:MGI:1355323]	50934	Q9QXW9	GO:0006865//amino acid transport;GO:0015695//organic cation transport;GO:0015804//neutral amino acid transport;GO:0015807//L-amino acid transport;GO:0015816//glycine transport;GO:0015820//leucine transport;GO:0015827//tryptophan transport;GO:0015829//valine transport;GO:0015837//amine transport;GO:0035524//proline transmembrane transport;GO:0055085//transmembrane transport;GO:0070327//thyroid hor…	GO:0005737//cytoplasm;GO:0005886//plasma membrane;GO:0009925//basal plasma membrane;GO:0016020//membrane;GO:0016021//integral component of membrane;GO:0016323//basolateral plasma membrane;GO:0016324//apical plasma membrane;GO:0031528//microvillus membrane;	GO:0005275//amine transmembrane transporter activity;GO:0015101//organic cation transmembrane transporter activity;GO:0015171//amino acid transmembrane transporter activity;GO:0015175//neutral amino acid transmembrane transporter activity;GO:0015179//L-amino acid transmembrane transporter activity;GO:0015180//L-alanine transmembrane transporter activity;GO:0015187//glycine transmembrane transport…	ko04974(Protein digestion and absorption)
ENSMUSG00000016529	1344.08	5.92019	2682.24	453.066	8.82358	7.54096e-06	0.000260442	1	130947582	130952711	+	1310	Il10	GO:0001817;GO:0001818;GO:0001819;GO:0001938;GO:0002237;GO:0002439;GO:0002639;GO:0002719;GO:0002875;GO:0002904;GO:0005125;GO:0005141;GO:0005576;GO:0005615;GO:0006955;GO:0007165;GO:0007568;GO:0008285;GO:0009410;GO:0010033;GO:0010468;GO:0010507;GO:0014823;GO:0014854;GO:0030886;GO:0030889;GO:0032496;GO:0032689;GO:0032695;GO:0032715;GO:0032720;GO:0032868;GO:0034115;GO:0034465;GO:0035729;GO:0042742;GO:…	K05443	-	S;T	2S22U;35JU7;3A32N;3BR94;3D4TT;3J26Z;47ZRW;498WN;4Q2KB	interleukin 10 [Source:MGI Symbol;Acc:MGI:96537]	16153	P18893;Q3U879;A0A7R8GUQ3	GO:0001817//regulation of cytokine production;GO:0001818//negative regulation of cytokine production;GO:0001819//positive regulation of cytokine production;GO:0001938//positive regulation of endothelial cell proliferation;GO:0002237//response to molecule of bacterial origin;GO:0002439//chronic inflammatory response to antigenic stimulus;GO:0002639//positive regulation of immunoglobulin production…	GO:0005576//extracellular region;GO:0005615//extracellular space;	GO:0005125//cytokine activity;GO:0005141//interleukin-10 receptor binding;GO:0046983//protein dimerization activity;	ko05330(Allograft rejection);ko05322(Systemic lupus erythematosus);ko05321(Inflammatory bowel disease);ko05320(Autoimmune thyroid disease);ko05310(Asthma);ko05152(Tuberculosis);ko05150(Staphylococcus aureus infection);ko05146(Amoebiasis);ko05145(Toxoplasmosis);ko05144(Malaria);ko05143(African trypanosomiasis);ko05142(Chagas disease);ko05140(Leishmaniasis);ko05135(Yersinia infection);ko05133(Pertu…
ENSMUSG00000031872	58.8508	4.19398	113.508	27.0644	4.75833	8.02711e-06	0.00027106	8	104897074	104945754	+	3494	Bean1	GO:0005515;GO:0005575;GO:0008150;GO:0016020;GO:0016021	K19324	-	S	2R1UF;35IW1;38EI4;3BD1A;3CZ1X;3JG3U;486MH;495W6;4PUME	brain expressed, associated with Nedd4, 1 [Source:MGI Symbol;Acc:MGI:1929597]	65115	Q9EQG5;B2RR23	GO:0008150//biological_process;	GO:0005575//cellular_component;GO:0016020//membrane;GO:0016021//integral component of membrane;	GO:0005515//protein binding;	ko05017(Spinocerebellar ataxia)
ENSMUSG00000117310	18.9701	2.69254	35.2478	13.0909	3.71049	8.35285e-06	0.000280499	1	30979383	30988851	-	4145	Ptp4a1	GO:0004721;GO:0004725;GO:0004727;GO:0005634;GO:0005737;GO:0005768;GO:0005769;GO:0005783;GO:0005819;GO:0005856;GO:0005886;GO:0006470;GO:0007049;GO:0008138;GO:0009898;GO:0016020;GO:0016311;GO:0016787;GO:0016791;GO:0030335	-	-	O;T	KOG2836;35CS6;38H61;3BCVA;3CX2H;3J787;484VE;495Z1;4Q00Y	protein tyrosine phosphatase 4a1 [Source:MGI Symbol;Acc:MGI:1277096]	-	-	GO:0006470//protein dephosphorylation;GO:0007049//cell cycle;GO:0016311//dephosphorylation;GO:0030335//positive regulation of cell migration;	GO:0005634//nucleus;GO:0005737//cytoplasm;GO:0005768//endosome;GO:0005769//early endosome;GO:0005783//endoplasmic reticulum;GO:0005819//spindle;GO:0005856//cytoskeleton;GO:0005886//plasma membrane;GO:0009898//cytoplasmic side of plasma membrane;GO:0016020//membrane;	GO:0004721//phosphoprotein phosphatase activity;GO:0004725//protein tyrosine phosphatase activity;GO:0004727//prenylated protein tyrosine phosphatase activity;GO:0008138//protein tyrosine/serine/threonine phosphatase activity;GO:0016787//hydrolase activity;GO:0016791//phosphatase activity;	-
ENSMUSG00000074115	384.897	10.0338	759.76	75.7203	6.24261	8.39765e-06	0.000280966	7	46389921	46392404	-	2478	Saa1	GO:0001664;GO:0005515;GO:0005576;GO:0005615;GO:0005881;GO:0006953;GO:0008201;GO:0008203;GO:0009617;GO:0034364	K17310	-	S;T	2S4PB;35Q45;3A4C9;3BRSP;3D7F3;3JGZS;48EJE;49BFN;4Q8VB	serum amyloid A 1 [Source:MGI Symbol;Acc:MGI:98221]	20208	P05366;Q5I0U6	GO:0006953//acute-phase response;GO:0008203//cholesterol metabolic process;GO:0009617//response to bacterium;	GO:0005576//extracellular region;GO:0005615//extracellular space;GO:0005881//cytoplasmic microtubule;GO:0034364//high-density lipoprotein particle;	GO:0001664//G protein-coupled receptor binding;GO:0005515//protein binding;GO:0008201//heparin binding;	-
ENSMUSG00000020689	1187.45	447.337	1927.57	4.30898	2.10735	8.81949e-06	0.00029366	11	104498826	104561302	+	5901	Itgb3	GO:0001938;GO:0001954;GO:0001968;GO:0002020;GO:0002687;GO:0003756;GO:0005080;GO:0005178;GO:0005515;GO:0005634;GO:0005654;GO:0005886;GO:0005911;GO:0005925;GO:0007044;GO:0007155;GO:0007160;GO:0007229;GO:0007566;GO:0008277;GO:0008305;GO:0009314;GO:0009719;GO:0009897;GO:0009986;GO:0010033;GO:0010595;GO:0010628;GO:0010745;GO:0010763;GO:0010888;GO:0014823;GO:0014909;GO:0014911;GO:0016020;GO:0016021;GO:…	K06493	-	M;T;W	KOG1226;35HPM;38DSI;3BA6T;3CTSN;3J35A;485MD;494N3;4PTCB	integrin beta 3 [Source:MGI Symbol;Acc:MGI:96612]	16416	O54890	GO:0001938//positive regulation of endothelial cell proliferation;GO:0001954//positive regulation of cell-matrix adhesion;GO:0002687//positive regulation of leukocyte migration;GO:0007044//cell-substrate junction assembly;GO:0007155//cell adhesion;GO:0007160//cell-matrix adhesion;GO:0007229//integrin-mediated signaling pathway;GO:0007566//embryo implantation;GO:0008277//regulation of G protein-co…	GO:0005634//nucleus;GO:0005654//nucleoplasm;GO:0005886//plasma membrane;GO:0005911//cell-cell junction;GO:0005925//focal adhesion;GO:0008305//integrin complex;GO:0009897//external side of plasma membrane;GO:0009986//cell surface;GO:0016020//membrane;GO:0016021//integral component of membrane;GO:0016324//apical plasma membrane;GO:0031258//lamellipodium membrane;GO:0031527//filopodium membrane;GO:0…	GO:0001968//fibronectin binding;GO:0002020//protease binding;GO:0003756//protein disulfide isomerase activity;GO:0005080//protein kinase C binding;GO:0005178//integrin binding;GO:0005515//protein binding;GO:0017134//fibroblast growth factor binding;GO:0019899//enzyme binding;GO:0019960//C-X3-C chemokine binding;GO:0031994//insulin-like growth factor I binding;GO:0038132//neuregulin binding;GO:004…	ko05418(Fluid shear stress and atherosclerosis);ko05414(Dilated cardiomyopathy);ko05412(Arrhythmogenic right ventricular cardiomyopathy);ko05410(Hypertrophic cardiomyopathy);ko05206(MicroRNAs in cancer);ko05205(Proteoglycans in cancer);ko05168(Herpes simplex virus 1 infection);ko05165(Human papillomavirus infection);ko05163(Human cytomegalovirus infection);ko04919(Thyroid hormone signaling pathwa…
ENSMUSG00000042401	8.26038	0.66616	15.8546	23.8	4.57289	9.03487e-06	0.000298989	19	42256726	42420224	-	2810	Crtac1	GO:0005509;GO:0005515;GO:0005576;GO:0007413;GO:0021772;GO:0030426;GO:1900121	-	-	S;T	2QQ5V;35N28;398XE;3BH1H;3CZ9Q;3JDMR;486C7;48W2B;4PZHE	cartilage acidic protein 1 [Source:MGI Symbol;Acc:MGI:1920082]	72832	Q8R555	GO:0007413//axonal fasciculation;GO:0021772//olfactory bulb development;GO:1900121//negative regulation of receptor binding;	GO:0005576//extracellular region;GO:0030426//growth cone;	GO:0005509//calcium ion binding;GO:0005515//protein binding;	-
ENSMUSG00000031939	415.8	161.353	670.248	4.15392	2.05447	9.09815e-06	0.000300302	9	15217510	15228287	+	8949	Taf1d	GO:0003674;GO:0003677;GO:0005634;GO:0005654;GO:0005668;GO:0005730;GO:0005829;GO:0006355;GO:0008150;GO:0034451;GO:0042802;GO:0072686	K15215	-	K	2SQMW;35KA7;39SJF;3BN02;3D187;3J59R;489X5;498YT;4Q75Y	TATA-box binding protein associated factor, RNA polymerase I, D [Source:MGI Symbol;Acc:MGI:1922566]	75316	Q9D4V4	GO:0006355//regulation of transcription, DNA-templated;GO:0008150//biological_process;	GO:0005634//nucleus;GO:0005654//nucleoplasm;GO:0005668//RNA polymerase transcription factor SL1 complex;GO:0005730//nucleolus;GO:0005829//cytosol;GO:0034451//centriolar satellite;GO:0072686//mitotic spindle;	GO:0003674//molecular_function;GO:0003677//DNA binding;GO:0042802//identical protein binding;	-
ENSMUSG00000000957	3911.03	1619.32	6202.74	3.83045	1.93751	9.10757e-06	0.000300302	14	54669069	54682821	+	5960	Mmp14	GO:0001501;GO:0001503;GO:0001525;GO:0001541;GO:0001666;GO:0001935;GO:0001958;GO:0004175;GO:0004222;GO:0005178;GO:0005615;GO:0005634;GO:0005737;GO:0005829;GO:0005886;GO:0006508;GO:0006979;GO:0008233;GO:0008237;GO:0008270;GO:0008584;GO:0009612;GO:0009725;GO:0010831;GO:0010954;GO:0014070;GO:0016020;GO:0016021;GO:0016477;GO:0016787;GO:0030198;GO:0030307;GO:0030324;GO:0030335;GO:0030574;GO:0031012;GO:…	K07763	EC:3.4.24.80	O;T;M;W	KOG1565;359YX;38CRR;3B9IY;3CT1E;3JBP0;47ZW6;491AQ;4PZ9S	matrix metallopeptidase 14 (membrane-inserted) [Source:MGI Symbol;Acc:MGI:101900]	17387	P53690	GO:0001501//skeletal system development;GO:0001503//ossification;GO:0001525//angiogenesis;GO:0001541//ovarian follicle development;GO:0001666//response to hypoxia;GO:0001935//endothelial cell proliferation;GO:0001958//endochondral ossification;GO:0006508//proteolysis;GO:0006979//response to oxidative stress;GO:0008584//male gonad development;GO:0009612//response to mechanical stimulus;GO:0009725/…	GO:0005615//extracellular space;GO:0005634//nucleus;GO:0005737//cytoplasm;GO:0005829//cytosol;GO:0005886//plasma membrane;GO:0016020//membrane;GO:0016021//integral component of membrane;GO:0031012//extracellular matrix;GO:0031410//cytoplasmic vesicle;GO:0042470//melanosome;GO:0044354//macropinosome;GO:0045111//intermediate filament cytoskeleton;	GO:0004175//endopeptidase activity;GO:0004222//metalloendopeptidase activity;GO:0005178//integrin binding;GO:0008233//peptidase activity;GO:0008237//metallopeptidase activity;GO:0008270//zinc ion binding;GO:0016787//hydrolase activity;GO:0046872//metal ion binding;GO:0070006//metalloaminopeptidase activity;	ko04928(Parathyroid hormone synthesis, secretion and action);ko04912(GnRH signaling pathway);ko04668(TNF signaling pathway)
ENSMUSG00000001348	636.035	209.668	1062.4	5.06707	2.34115	9.25125e-06	0.000304488	9	22038023	22047007	-	2030	Acp5	GO:0003993;GO:0005615;GO:0005764;GO:0006809;GO:0007162;GO:0008198;GO:0008199;GO:0010936;GO:0016311;GO:0016787;GO:0030335;GO:0032496;GO:0032691;GO:0032695;GO:0032720;GO:0032929;GO:0034097;GO:0042554;GO:0045019;GO:0045453;GO:0046872;GO:0050728;GO:0050830;GO:0060349	K14379	EC:3.1.3.2	O;U	KOG2679;35J0S;39T6Y;3BF3E;3CRTN;3J5G1;488VV;48ZYD;4Q3J3	acid phosphatase 5, tartrate resistant [Source:MGI Symbol;Acc:MGI:87883]	11433	Q05117	GO:0006809//nitric oxide biosynthetic process;GO:0007162//negative regulation of cell adhesion;GO:0010936//negative regulation of macrophage cytokine production;GO:0016311//dephosphorylation;GO:0030335//positive regulation of cell migration;GO:0032496//response to lipopolysaccharide;GO:0032691//negative regulation of interleukin-1 beta production;GO:0032695//negative regulation of interleukin-12 …	GO:0005615//extracellular space;GO:0005764//lysosome;	GO:0003993//acid phosphatase activity;GO:0008198//ferrous iron binding;GO:0008199//ferric iron binding;GO:0016787//hydrolase activity;GO:0046872//metal ion binding;	ko05323(Rheumatoid arthritis);ko04380(Osteoclast differentiation);ko04142(Lysosome);ko00740(Riboflavin metabolism)
ENSMUSG00000029304	2678.52	273.918	5083.12	18.5571	4.2139	9.38232e-06	0.000308245	5	104582984	104588916	+	1648	Spp1	GO:0001503;GO:0001649;GO:0005125;GO:0005178;GO:0005576;GO:0005615;GO:0005737;GO:0005794;GO:0006710;GO:0006874;GO:0006883;GO:0007155;GO:0007165;GO:0010033;GO:0010811;GO:0030282;GO:0030593;GO:0030643;GO:0030644;GO:0031214;GO:0031982;GO:0033280;GO:0034418;GO:0036094;GO:0042995;GO:0043066;GO:0043167;GO:0045177;GO:0045780;GO:0045893;GO:0048471;GO:0048545;GO:0050840;GO:0055074;GO:0071394;GO:0071498;GO:…	K06250	-	S;T	2S5R4;35AH6;39YKQ;3BMWB;3D54R;3J8ZV;489BP;495VD;4PVWW	secreted phosphoprotein 1 [Source:MGI Symbol;Acc:MGI:98389]	20750	P10923;Q547B5	GO:0001503//ossification;GO:0001649//osteoblast differentiation;GO:0006710//androgen catabolic process;GO:0006874//cellular calcium ion homeostasis;GO:0006883//cellular sodium ion homeostasis;GO:0007155//cell adhesion;GO:0007165//signal transduction;GO:0010033//response to organic substance;GO:0010811//positive regulation of cell-substrate adhesion;GO:0030282//bone mineralization;GO:0030593//neut…	GO:0005576//extracellular region;GO:0005615//extracellular space;GO:0005737//cytoplasm;GO:0005794//Golgi apparatus;GO:0031982//vesicle;GO:0042995//cell projection;GO:0045177//apical part of cell;GO:0048471//perinuclear region of cytoplasm;	GO:0005125//cytokine activity;GO:0005178//integrin binding;GO:0036094//small molecule binding;GO:0043167//ion binding;GO:0050840//extracellular matrix binding;	ko05165(Human papillomavirus infection);ko04929(GnRH secretion);ko04620(Toll-like receptor signaling pathway);ko04512(ECM-receptor interaction);ko04510(Focal adhesion);ko04371(Apelin signaling pathway);ko04151(PI3K-Akt signaling pathway)
ENSMUSG00000005125	2164.15	374.972	3953.32	10.543	3.39821	9.55624e-06	0.000311708	15	66801167	66841489	-	6596	Ndrg1	GO:0005634;GO:0005737;GO:0005813;GO:0005815;GO:0005829;GO:0005856;GO:0005874;GO:0005886;GO:0005912;GO:0007165;GO:0008017;GO:0008285;GO:0015630;GO:0016020;GO:0030330;GO:0031267;GO:0032287;GO:0042127;GO:0043015;GO:0043209;GO:0045296;GO:0045576;GO:0048471;GO:0055038;GO:0071456;GO:0098978;GO:0099173	K18266	-	S	KOG2931;35P2N;39RFU;3BH9F;3CYQN;3J3AV;484GA;48V1K;4PYGU	N-myc downstream regulated gene 1 [Source:MGI Symbol;Acc:MGI:1341799]	17988	Q62433;Q545R3	GO:0007165//signal transduction;GO:0008285//negative regulation of cell population proliferation;GO:0030330//DNA damage response, signal transduction by p53 class mediator;GO:0032287//peripheral nervous system myelin maintenance;GO:0042127//regulation of cell population proliferation;GO:0045576//mast cell activation;GO:0071456//cellular response to hypoxia;GO:0099173//postsynapse organization;	GO:0005634//nucleus;GO:0005737//cytoplasm;GO:0005813//centrosome;GO:0005815//microtubule organizing center;GO:0005829//cytosol;GO:0005856//cytoskeleton;GO:0005874//microtubule;GO:0005886//plasma membrane;GO:0005912//adherens junction;GO:0015630//microtubule cytoskeleton;GO:0016020//membrane;GO:0043209//myelin sheath;GO:0048471//perinuclear region of cytoplasm;GO:0055038//recycling endosome membra…	GO:0008017//microtubule binding;GO:0031267//small GTPase binding;GO:0043015//gamma-tubulin binding;GO:0045296//cadherin binding;	-
ENSMUSG00000028602	81.3417	18.0593	144.624	8.00829	3.00149	9.75504e-06	0.000316491	4	144993707	145041734	-	3459	Tnfrsf8	GO:0004888;GO:0005515;GO:0005886;GO:0007165;GO:0016020;GO:0016021;GO:0032759;GO:0032760;GO:0043065;GO:0051092	K05145	-	S;T	2SNQ9;35GSZ;39ZFH;3BHS0;3D4ER;3JBKS;483UW;490ZQ;4PSSC	tumor necrosis factor receptor superfamily, member 8 [Source:MGI Symbol;Acc:MGI:99908]	21941	Q60846	GO:0007165//signal transduction;GO:0032759//positive regulation of TRAIL production;GO:0032760//positive regulation of tumor necrosis factor production;GO:0043065//positive regulation of apoptotic process;GO:0051092//positive regulation of NF-kappaB transcription factor activity;	GO:0005886//plasma membrane;GO:0016020//membrane;GO:0016021//integral component of membrane;	GO:0004888//transmembrane signaling receptor activity;GO:0005515//protein binding;	ko04060(Cytokine-cytokine receptor interaction)
ENSMUSG00000037239	173.08	47.6006	298.56	6.2722	2.64897	1.0367e-05	0.000332785	7	28858254	28869836	-	6218	Spred3	GO:0007275;GO:0009966;GO:0016020;GO:0043409	K04703	-	S;T	KOG4590;35G0U;3AEIN;3BNR8;3CXGP;3JDTF;4887E;4960C;4Q14J	sprouty-related EVH1 domain containing 3 [Source:MGI Symbol;Acc:MGI:2142186]	101809	Q6P6N5;A0A0R4J0K0	GO:0007275//multicellular organism development;GO:0009966//regulation of signal transduction;GO:0043409//negative regulation of MAPK cascade;	GO:0016020//membrane;	-	-
ENSMUSG00000024679	1348.91	569.38	2128.43	3.73816	1.90233	1.12702e-05	0.000357968	19	11563968	11582213	-	1735	Ms4a6d	GO:0016020;GO:0016021	K22191	-	S	2SUQB;35A1J;39Y31;3BN22;3D4A8;3JDEE;4894D;495MD;4Q55P	membrane-spanning 4-domains, subfamily A, member 6D [Source:MGI Symbol;Acc:MGI:1916024]	68774	Q99N07;Q2TVW7	-	GO:0016020//membrane;GO:0016021//integral component of membrane;	-	-
ENSMUSG00000026358	385.843	43.1609	728.524	16.8792	4.07718	1.15744e-05	0.000363218	1	144118034	144124980	-	6947	Rgs1	GO:0001965;GO:0005096;GO:0005737;GO:0005829;GO:0005886;GO:0007165;GO:0007186;GO:0008277;GO:0009617;GO:0009968;GO:0016020;GO:0031234;GO:0043547;GO:0050790;GO:0061737	K16449	-	S;T	KOG3589;35MFU;39ZZB;3BMQQ;3CSUE;3J65I;486K7;49061;4PXJ9	regulator of G-protein signaling 1 [Source:MGI Symbol;Acc:MGI:1354694]	50778	Q9JL25	GO:0007165//signal transduction;GO:0007186//G protein-coupled receptor signaling pathway;GO:0008277//regulation of G protein-coupled receptor signaling pathway;GO:0009617//response to bacterium;GO:0009968//negative regulation of signal transduction;GO:0043547//positive regulation of GTPase activity;GO:0050790//regulation of catalytic activity;GO:0061737//leukotriene signaling pathway;	GO:0005737//cytoplasm;GO:0005829//cytosol;GO:0005886//plasma membrane;GO:0016020//membrane;GO:0031234//extrinsic component of cytoplasmic side of plasma membrane;	GO:0001965//G-protein alpha-subunit binding;GO:0005096//GTPase activator activity;	-
ENSMUSG00000044244	80.9515	29.0879	132.815	4.566	2.19093	1.16506e-05	0.00036498	9	100339772	100368841	-	4206	Il20rb	GO:0001808;GO:0002437;GO:0002765;GO:0004896;GO:0005515;GO:0005887;GO:0016020;GO:0016021;GO:0019221;GO:0032689;GO:0032703;GO:0032733;GO:0032753;GO:0042015;GO:0042098;GO:0042130;GO:0043029;GO:0048873;GO:0050863	K05137	-	S;T	2S2V6;35AVW;39S8V;3BMB0;3CZPR;3J9W7;481AU;498XZ;4PWAA	interleukin 20 receptor beta [Source:MGI Symbol;Acc:MGI:2143266]	213208	E9Q9A6	GO:0001808//negative regulation of type IV hypersensitivity;GO:0002437//inflammatory response to antigenic stimulus;GO:0002765//immune response-inhibiting signal transduction;GO:0019221//cytokine-mediated signaling pathway;GO:0032689//negative regulation of interferon-gamma production;GO:0032703//negative regulation of interleukin-2 production;GO:0032733//positive regulation of interleukin-10 pro…	GO:0005887//integral component of plasma membrane;GO:0016020//membrane;GO:0016021//integral component of membrane;	GO:0004896//cytokine receptor activity;GO:0005515//protein binding;GO:0042015//interleukin-20 binding;	ko04630(JAK-STAT signaling pathway);ko04061(Viral protein interaction with cytokine and cytokine receptor);ko04060(Cytokine-cytokine receptor interaction)
ENSMUSG00000070942	690.484	277.215	1103.75	3.98157	1.99334	1.17507e-05	0.000367481	1	40363770	40406722	+	6812	Il1rl2	GO:0002376;GO:0003953;GO:0004896;GO:0004908;GO:0004909;GO:0005575;GO:0006954;GO:0007165;GO:0016020;GO:0016021;GO:0016787;GO:0019221;GO:0032755;GO:0045087;GO:0045582;GO:0050135;GO:0050727;GO:0061809;GO:0070498	K05172	-	S;T	2QWEU;359V1;39VTP;3BKI4;3D01X;3J3KK;487KH;497BU;4Q39V	interleukin 1 receptor-like 2 [Source:MGI Symbol;Acc:MGI:1913107]	107527	Q9ERS7;Q149G7	GO:0002376//immune system process;GO:0006954//inflammatory response;GO:0007165//signal transduction;GO:0019221//cytokine-mediated signaling pathway;GO:0032755//positive regulation of interleukin-6 production;GO:0045087//innate immune response;GO:0045582//positive regulation of T cell differentiation;GO:0050727//regulation of inflammatory response;GO:0070498//interleukin-1-mediated signaling pathw…	GO:0005575//cellular_component;GO:0016020//membrane;GO:0016021//integral component of membrane;	GO:0003953//NAD+ nucleosidase activity;GO:0004896//cytokine receptor activity;GO:0004908//interleukin-1 receptor activity;GO:0004909//interleukin-1, type I, activating receptor activity;GO:0016787//hydrolase activity;GO:0050135//NAD(P)+ nucleosidase activity;GO:0061809//NAD+ nucleotidase, cyclic ADP-ribose generating;	ko04060(Cytokine-cytokine receptor interaction)
ENSMUSG00000033307	1814.84	454.966	3174.7	6.9779	2.80279	1.18839e-05	0.00037101	10	75695187	75696074	-	745	Mif	GO:0001516;GO:0001819;GO:0001934;GO:0002020;GO:0002376;GO:0002821;GO:0002906;GO:0004167;GO:0005125;GO:0005126;GO:0005576;GO:0005615;GO:0005634;GO:0005654;GO:0005737;GO:0005829;GO:0005886;GO:0006954;GO:0007166;GO:0008284;GO:0009986;GO:0010629;GO:0010739;GO:0010760;GO:0016853;GO:0019752;GO:0030330;GO:0030336;GO:0030890;GO:0031666;GO:0032760;GO:0033033;GO:0033138;GO:0042056;GO:0042127;GO:0042327;GO:…	K07253	EC:5.3.2.1	S;V	KOG1759;35Q83;3A3MR;3BRTB;3D8KQ;3JH1Q;48ERS;49BE6;4Q5F5	macrophage migration inhibitory factor (glycosylation-inhibiting factor) [Source:MGI Symbol;Acc:MGI:96982]	17319	P34884;Q545F0	GO:0001516//prostaglandin biosynthetic process;GO:0001819//positive regulation of cytokine production;GO:0001934//positive regulation of protein phosphorylation;GO:0002376//immune system process;GO:0002821//positive regulation of adaptive immune response;GO:0002906//negative regulation of mature B cell apoptotic process;GO:0006954//inflammatory response;GO:0007166//cell surface receptor signaling…	GO:0005576//extracellular region;GO:0005615//extracellular space;GO:0005634//nucleus;GO:0005654//nucleoplasm;GO:0005737//cytoplasm;GO:0005829//cytosol;GO:0005886//plasma membrane;GO:0009986//cell surface;GO:0043209//myelin sheath;	GO:0002020//protease binding;GO:0004167//dopachrome isomerase activity;GO:0005125//cytokine activity;GO:0005126//cytokine receptor binding;GO:0016853//isomerase activity;GO:0042056//chemoattractant activity;GO:0042802//identical protein binding;GO:0044877//protein-containing complex binding;GO:0050178//phenylpyruvate tautomerase activity;	ko00360(Phenylalanine metabolism);ko00350(Tyrosine metabolism)
ENSMUSG00000030641	75.9864	10.3885	141.584	13.629	3.76861	1.21302e-05	0.000377406	7	92506733	92523455	-	3702	Ddias	GO:1902230	-	-	S	2R2XT;35P2V;39V54;3BFXK;3CVUA;3J5H9;4865K;48VD2;4PWH1	DNA damage-induced apoptosis suppressor [Source:MGI Symbol;Acc:MGI:1921291]	74041	E9QLR9	GO:1902230//negative regulation of intrinsic apoptotic signaling pathway in response to DNA damage;	-	-	-
ENSMUSG00000015652	68.5492	18.6567	118.442	6.3485	2.66641	1.22178e-05	0.000379481	5	5786317	5799326	-	1377	Steap1	GO:0005768;GO:0005886;GO:0006811;GO:0010008;GO:0016020;GO:0016021;GO:0016491;GO:0046872;GO:0055072	K14737	EC:1.16.1.-	S	2QWI9;35F2I;39S02;3BKFK;3D0QF;3J22M;4879M;495A1;4PW7Y	six transmembrane epithelial antigen of the prostate 1 [Source:MGI Symbol;Acc:MGI:1917608]	70358	Q9CWR7;Q3UNB9	GO:0006811//ion transport;GO:0055072//iron ion homeostasis;	GO:0005768//endosome;GO:0005886//plasma membrane;GO:0010008//endosome membrane;GO:0016020//membrane;GO:0016021//integral component of membrane;	GO:0016491//oxidoreductase activity;GO:0046872//metal ion binding;	ko04978(Mineral absorption)
ENSMUSG00000026976	25.7115	0	51.4231	Inf	Inf	1.23976e-05	0.000383646	2	24310572	24365611	-	6061	Pax8	GO:0000976;GO:0000978;GO:0000981;GO:0001228;GO:0001655;GO:0001656;GO:0001658;GO:0001822;GO:0001823;GO:0003281;GO:0003337;GO:0003677;GO:0003700;GO:0005515;GO:0005634;GO:0005654;GO:0005667;GO:0006351;GO:0006355;GO:0006357;GO:0006790;GO:0007417;GO:0009887;GO:0010667;GO:0030154;GO:0030855;GO:0030878;GO:0039003;GO:0042472;GO:0042981;GO:0043565;GO:0045893;GO:0045944;GO:0048793;GO:0048856;GO:0071371;GO:…	K09293	-	K	KOG3862;35GID;39A0B;3BFEJ;3CZRP;3J6PP;47ZNX;49548;4Q7ZC	paired box 8 [Source:MGI Symbol;Acc:MGI:97492]	18510	Q00288	GO:0001655//urogenital system development;GO:0001656//metanephros development;GO:0001658//branching involved in ureteric bud morphogenesis;GO:0001822//kidney development;GO:0001823//mesonephros development;GO:0003281//ventricular septum development;GO:0003337//mesenchymal to epithelial transition involved in metanephros morphogenesis;GO:0006351//transcription, DNA-templated;GO:0006355//regulation…	GO:0005634//nucleus;GO:0005654//nucleoplasm;GO:0005667//transcription regulator complex;	GO:0000976//transcription cis-regulatory region binding;GO:0000978//RNA polymerase II cis-regulatory region sequence-specific DNA binding;GO:0000981//DNA-binding transcription factor activity, RNA polymerase II-specific;GO:0001228//DNA-binding transcription activator activity, RNA polymerase II-specific;GO:0003677//DNA binding;GO:0003700//DNA-binding transcription factor activity;GO:0005515//prot…	ko05216(Thyroid cancer);ko05202(Transcriptional misregulation in cancer);ko05200(Pathways in cancer);ko04918(Thyroid hormone synthesis)
ENSMUSG00000027555	492.156	126.109	858.202	6.80522	2.76664	1.31125e-05	0.000401787	3	14706787	14728062	+	2299	Car13	GO:0004089;GO:0005737;GO:0005829;GO:0006730;GO:0008270;GO:0016829;GO:0016836;GO:0043209;GO:0043231;GO:0046872	K01672	EC:4.2.1.1	P	KOG0382;35FAP;38BFG;3BIMZ;3CTN7;3J5AE;480DH;495H5;4PTYR	carbonic anhydrase 13 [Source:MGI Symbol;Acc:MGI:1931322]	71934	Q9D6N1	GO:0006730//one-carbon metabolic process;	GO:0005737//cytoplasm;GO:0005829//cytosol;GO:0043209//myelin sheath;GO:0043231//intracellular membrane-bounded organelle;	GO:0004089//carbonate dehydratase activity;GO:0008270//zinc ion binding;GO:0016829//lyase activity;GO:0016836//hydro-lyase activity;GO:0046872//metal ion binding;	ko00910(Nitrogen metabolism)
ENSMUSG00000030108	13.3314	2.35399	24.3088	10.3266	3.3683	1.3263e-05	0.000405034	6	121277186	121314692	+	2904	Slc6a13	GO:0005283;GO:0005308;GO:0005332;GO:0005368;GO:0005369;GO:0005886;GO:0005887;GO:0006836;GO:0008028;GO:0010940;GO:0015171;GO:0015185;GO:0015293;GO:0015718;GO:0015734;GO:0015881;GO:0016020;GO:0016021;GO:0016323;GO:0035725;GO:0042165;GO:0043005;GO:0051939;GO:0055085;GO:0071705;GO:0089718	K05046	-	T;P;U	KOG3660;35EA1;38G22;3BB0B;3CTJJ;3JF46;480PC;496ED;4PUGH	solute carrier family 6 (neurotransmitter transporter, GABA), member 13 [Source:MGI Symbol;Acc:MGI:95629]	14412	P31649	GO:0006836//neurotransmitter transport;GO:0010940//positive regulation of necrotic cell death;GO:0015718//monocarboxylic acid transport;GO:0015734//taurine transport;GO:0015881//creatine transmembrane transport;GO:0035725//sodium ion transmembrane transport;GO:0051939//gamma-aminobutyric acid import;GO:0055085//transmembrane transport;GO:0071705//nitrogen compound transport;GO:0089718//amino acid…	GO:0005886//plasma membrane;GO:0005887//integral component of plasma membrane;GO:0016020//membrane;GO:0016021//integral component of membrane;GO:0016323//basolateral plasma membrane;GO:0043005//neuron projection;	GO:0005283//amino acid:sodium symporter activity;GO:0005308//creatine transmembrane transporter activity;GO:0005332//gamma-aminobutyric acid:sodium symporter activity;GO:0005368//taurine transmembrane transporter activity;GO:0005369//taurine:sodium symporter activity;GO:0008028//monocarboxylic acid transmembrane transporter activity;GO:0015171//amino acid transmembrane transporter activity;GO:001…	ko04727(GABAergic synapse);ko04721(Synaptic vesicle cycle)
ENSMUSG00000043008	1466.23	389.234	2543.22	6.53392	2.70795	1.3509e-05	0.000408433	16	19765246	19801787	-	2609	Klhl6	GO:0002467;GO:0005515;GO:0009617;GO:0050853	K10444	-	T;K;L	KOG4441;35MET;394ZB;3BJUG;3CZ1G;3JERU;484NJ;48Z4V;4Q1XP	kelch-like 6 [Source:MGI Symbol;Acc:MGI:2686922]	239743	Q6V595	GO:0002467//germinal center formation;GO:0009617//response to bacterium;GO:0050853//B cell receptor signaling pathway;	-	GO:0005515//protein binding;	-
ENSMUSG00000032717	151.876	63.6314	240.12	3.77361	1.91595	1.41159e-05	0.000420498	17	48126253	48145616	-	3092	Mdfi	GO:0000122;GO:0005515;GO:0005634;GO:0005737;GO:0009950;GO:0030111;GO:0030154;GO:0030178;GO:0042802;GO:0043392;GO:0046328;GO:0048704;GO:0060707;GO:0140297	-	-	S	2RZMC;35EBR;3A0KU;3BPDZ;3CZQ2;3JFP6;489QN;4933Z;4Q4M5	MyoD family inhibitor [Source:MGI Symbol;Acc:MGI:107687]	17240	P70331	GO:0000122//negative regulation of transcription by RNA polymerase II;GO:0009950//dorsal/ventral axis specification;GO:0030111//regulation of Wnt signaling pathway;GO:0030154//cell differentiation;GO:0030178//negative regulation of Wnt signaling pathway;GO:0043392//negative regulation of DNA binding;GO:0046328//regulation of JNK cascade;GO:0048704//embryonic skeletal system morphogenesis;GO:00607…	GO:0005634//nucleus;GO:0005737//cytoplasm;	GO:0005515//protein binding;GO:0042802//identical protein binding;GO:0140297//DNA-binding transcription factor binding;	-
ENSMUSG00000002289	1103.13	494.353	1711.91	3.46294	1.792	1.41911e-05	0.000422046	17	33992724	34000804	-	3541	Angptl4	GO:0001525;GO:0001666;GO:0004857;GO:0005102;GO:0005576;GO:0005615;GO:0006629;GO:0009267;GO:0042802;GO:0043066;GO:0043335;GO:0045834;GO:0051005;GO:0062023;GO:0070328;GO:0072577;GO:2000352	K08767	-	S;J;M;U	KOG2579;35FBE;390TY;3BGHM;3CWA0;3J4RF;488TV;491Z1;4PSVG	angiopoietin-like 4 [Source:MGI Symbol;Acc:MGI:1888999]	57875	Q9Z1P8	GO:0001525//angiogenesis;GO:0001666//response to hypoxia;GO:0006629//lipid metabolic process;GO:0009267//cellular response to starvation;GO:0043066//negative regulation of apoptotic process;GO:0043335//protein unfolding;GO:0045834//positive regulation of lipid metabolic process;GO:0051005//negative regulation of lipoprotein lipase activity;GO:0070328//triglyceride homeostasis;GO:0072577//endothel…	GO:0005576//extracellular region;GO:0005615//extracellular space;GO:0062023//collagen-containing extracellular matrix;	GO:0004857//enzyme inhibitor activity;GO:0005102//signaling receptor binding;GO:0042802//identical protein binding;	ko04979(Cholesterol metabolism);ko03320(PPAR signaling pathway)
ENSMUSG00000019880	43.7378	12.6234	74.8522	5.92966	2.56795	1.4342e-05	0.000424633	10	29328412	29411863	-	3090	Rspo3	GO:0001525;GO:0001974;GO:0002040;GO:0005102;GO:0005109;GO:0005576;GO:0008201;GO:0016055;GO:0030177;GO:0050896;GO:0060070;GO:0060173;GO:0060670;GO:0090263;GO:2000052	K23098	-	O	KOG3525;35B2P;39NIN;3B9MC;3CX5N;3J4RR;4878Q;48XZH;4PSJH	R-spondin 3 [Source:MGI Symbol;Acc:MGI:1920030]	72780	Q2TJ95	GO:0001525//angiogenesis;GO:0001974//blood vessel remodeling;GO:0002040//sprouting angiogenesis;GO:0016055//Wnt signaling pathway;GO:0030177//positive regulation of Wnt signaling pathway;GO:0050896//response to stimulus;GO:0060070//canonical Wnt signaling pathway;GO:0060173//limb development;GO:0060670//branching involved in labyrinthine layer morphogenesis;GO:0090263//positive regulation of cano…	GO:0005576//extracellular region;	GO:0005102//signaling receptor binding;GO:0005109//frizzled binding;GO:0008201//heparin binding;	ko04310(Wnt signaling pathway)
ENSMUSG00000057729	164.762	9.2436	320.28	34.6489	5.11474	1.5034e-05	0.000440635	10	79710310	79719008	+	1732	Prtn3	GO:0004252;GO:0005102;GO:0005829;GO:0005886;GO:0006508;GO:0006509;GO:0008233;GO:0008236;GO:0016787;GO:0019899;GO:0035578;GO:0043231;GO:0043547;GO:0044853;GO:0045217;GO:0050765;GO:0072672;GO:0097029	K01350	EC:3.4.21.76	O	KOG3627;35H21;39UMG;3BKNJ;3D4C0;3J1IG;483K9;49357;4Q9KD	proteinase 3 [Source:MGI Symbol;Acc:MGI:893580]	19152	Q61096;A0A0R4IZY6	GO:0006508//proteolysis;GO:0006509//membrane protein ectodomain proteolysis;GO:0043547//positive regulation of GTPase activity;GO:0045217//cell-cell junction maintenance;GO:0050765//negative regulation of phagocytosis;GO:0072672//neutrophil extravasation;GO:0097029//mature conventional dendritic cell differentiation;	GO:0005829//cytosol;GO:0005886//plasma membrane;GO:0035578//azurophil granule lumen;GO:0043231//intracellular membrane-bounded organelle;GO:0044853//plasma membrane raft;	GO:0004252//serine-type endopeptidase activity;GO:0005102//signaling receptor binding;GO:0008233//peptidase activity;GO:0008236//serine-type peptidase activity;GO:0016787//hydrolase activity;GO:0019899//enzyme binding;	-
ENSMUSG00000037482	3.68767	0	7.37534	Inf	Inf	1.54215e-05	0.0004491	2	131695598	131701667	-	3378	Erv3	GO:0003674;GO:0005575	K24612	-	S	2TFBX;35SRJ;3AMQN;3C0FN;3DGXI;3JJK7;48JSG;49GQW	endogenous retroviral sequence 3 [Source:MGI Symbol;Acc:MGI:1919245]	71995	Q9DAX3	-	GO:0005575//cellular_component;	GO:0003674//molecular_function;	-
ENSMUSG00000042622	1426.01	278.113	2573.91	9.25493	3.21022	1.5479e-05	0.000449933	15	79230821	79243276	+	2594	Maff	GO:0000978;GO:0000981;GO:0001228;GO:0001701;GO:0003677;GO:0003700;GO:0005634;GO:0005654;GO:0005739;GO:0006355;GO:0006357;GO:0035914;GO:0043565;GO:0045604;GO:0045944;GO:0090575;GO:1990837	K09037	-	K	KOG4196;35P5N;3A0CK;3BPS0;3D6C0;3J3VN;48E27;4954Z;4Q5D5	v-maf musculoaponeurotic fibrosarcoma oncogene family, protein F (avian) [Source:MGI Symbol;Acc:MGI:96910]	17133	O54791;Q3U0G5	GO:0001701//in utero embryonic development;GO:0006355//regulation of transcription, DNA-templated;GO:0006357//regulation of transcription by RNA polymerase II;GO:0035914//skeletal muscle cell differentiation;GO:0045604//regulation of epidermal cell differentiation;GO:0045944//positive regulation of transcription by RNA polymerase II;	GO:0005634//nucleus;GO:0005654//nucleoplasm;GO:0005739//mitochondrion;GO:0090575//RNA polymerase II transcription regulator complex;	GO:0000978//RNA polymerase II cis-regulatory region sequence-specific DNA binding;GO:0000981//DNA-binding transcription factor activity, RNA polymerase II-specific;GO:0001228//DNA-binding transcription activator activity, RNA polymerase II-specific;GO:0003677//DNA binding;GO:0003700//DNA-binding transcription factor activity;GO:0043565//sequence-specific DNA binding;GO:1990837//sequence-specific …	-
ENSMUSG00000034919	62.3615	24.5633	100.16	4.07762	2.02773	1.55155e-05	0.000449933	4	106479629	106497386	+	3318	Ttc22	GO:0003674;GO:0005515;GO:0005575;GO:0008150	K24933	-	S	2QPNX;35MAI;38FNB;3BHEZ;3D10E;3JEGQ;480VJ;4938D;4Q0CA	tetratricopeptide repeat domain 22 [Source:MGI Symbol;Acc:MGI:3045307]	230576	Q8C159;A2AVQ6	GO:0008150//biological_process;	GO:0005575//cellular_component;	GO:0003674//molecular_function;GO:0005515//protein binding;	-
ENSMUSG00000050439	8.37991	0.131493	16.6283	126.458	6.98251	1.59757e-05	0.000460813	15	80336441	80449357	-	2236	Enthd1	GO:0005543;GO:0005768;GO:0005886;GO:0006897;GO:0030125;GO:0030276	-	-	F;T	KOG2056;35A3S;39TN0;3BKB8;3D0VH;3J3P5;484HB;4976N;4PVU4	ENTH domain containing 1 [Source:MGI Symbol;Acc:MGI:2686088]	383075	E9Q1Z2	GO:0006897//endocytosis;	GO:0005768//endosome;GO:0005886//plasma membrane;GO:0030125//clathrin vesicle coat;	GO:0005543//phospholipid binding;GO:0030276//clathrin binding;	-
ENSMUSG00000029373	656.386	144.775	1168	8.06767	3.01215	1.66204e-05	0.000477143	5	90920294	90921242	+	721	Pf4	GO:0005125;GO:0005576;GO:0005615;GO:0005737;GO:0006935;GO:0006952;GO:0006954;GO:0006955;GO:0007165;GO:0007189;GO:0008009;GO:0008201;GO:0016525;GO:0019221;GO:0030168;GO:0030593;GO:0030595;GO:0031091;GO:0031982;GO:0032991;GO:0042127;GO:0042832;GO:0045236;GO:0045653;GO:0045944;GO:0048248;GO:0061844;GO:0062023;GO:0065003;GO:0070098;GO:0071222	K05407	-	M;T	2TF57;35R4G;3A5QB;3BSJY;3D9HC;3JHWI;48G7B;49D20;4Q6E9	platelet factor 4 [Source:MGI Symbol;Acc:MGI:1888711]	56744	Q9Z126;Q3TVN6;Q6P8R3	GO:0006935//chemotaxis;GO:0006952//defense response;GO:0006954//inflammatory response;GO:0006955//immune response;GO:0007165//signal transduction;GO:0007189//adenylate cyclase-activating G protein-coupled receptor signaling pathway;GO:0016525//negative regulation of angiogenesis;GO:0019221//cytokine-mediated signaling pathway;GO:0030168//platelet activation;GO:0030593//neutrophil chemotaxis;GO:00…	GO:0005576//extracellular region;GO:0005615//extracellular space;GO:0005737//cytoplasm;GO:0031091//platelet alpha granule;GO:0031982//vesicle;GO:0032991//protein-containing complex;GO:0062023//collagen-containing extracellular matrix;	GO:0005125//cytokine activity;GO:0008009//chemokine activity;GO:0008201//heparin binding;GO:0045236//CXCR chemokine receptor binding;GO:0048248//CXCR3 chemokine receptor binding;	ko04062(Chemokine signaling pathway);ko04061(Viral protein interaction with cytokine and cytokine receptor);ko04060(Cytokine-cytokine receptor interaction)
ENSMUSG00000028327	63.7475	18.9796	108.515	5.71748	2.51538	1.67928e-05	0.000481331	4	45848664	45887008	+	9567	Stra6l	GO:0005515;GO:0005886;GO:0016020;GO:0016021;GO:0034633;GO:0051649;GO:0071939	K23088	-	K	KOG1105;35P55;39V5V;3BEG9;3CVD8;3J57F;4875Y;4926P;4PZZH	STRA6-like [Source:MGI Symbol;Acc:MGI:1921402]	74152	Q9DBN1	GO:0034633//retinol transport;GO:0051649//establishment of localization in cell;GO:0071939//vitamin A import;	GO:0005886//plasma membrane;GO:0016020//membrane;GO:0016021//integral component of membrane;	GO:0005515//protein binding;	-
ENSMUSG00000059108	11375.5	67.6134	22683.5	335.488	8.39012	1.68745e-05	0.000482914	7	140595612	140597837	-	905	Ifitm6	GO:0003674;GO:0005886;GO:0016020;GO:0016021;GO:0034341;GO:0035455;GO:0035456;GO:0045071;GO:0046597;GO:0051607;GO:0060337	K06566	-	S	2S9XK;35SGH;3A3S6;3BSC1;3D7DG;3JH5S;48EYC;49BZF;4Q8ZA	interferon induced transmembrane protein 6 [Source:MGI Symbol;Acc:MGI:2686976]	213002	Q3SXF0	GO:0034341//response to interferon-gamma;GO:0035455//response to interferon-alpha;GO:0035456//response to interferon-beta;GO:0045071//negative regulation of viral genome replication;GO:0046597//negative regulation of viral entry into host cell;GO:0051607//defense response to virus;GO:0060337//type I interferon signaling pathway;	GO:0005886//plasma membrane;GO:0016020//membrane;GO:0016021//integral component of membrane;	GO:0003674//molecular_function;	-
ENSMUSG00000026204	198.517	44.8351	352.198	7.85542	2.97369	1.79849e-05	0.000509882	1	75223671	75241146	-	4249	Ptprn	GO:0000302;GO:0004725;GO:0005634;GO:0006470;GO:0016020;GO:0016021;GO:0016311;GO:0016791;GO:0030073;GO:0030141;GO:0030507;GO:0030658;GO:0031410;GO:0044389;GO:0045202;GO:0045944;GO:0070161;GO:1904692;GO:1990502	K07817	EC:3.1.3.48	T	KOG0793;35KR2;38FJD;3B9KG;3CRJV;3J7CN;481VG;496BC;4PXYZ	protein tyrosine phosphatase, receptor type, N [Source:MGI Symbol;Acc:MGI:102765]	19275	-	GO:0000302//response to reactive oxygen species;GO:0006470//protein dephosphorylation;GO:0016311//dephosphorylation;GO:0030073//insulin secretion;GO:0045944//positive regulation of transcription by RNA polymerase II;GO:1904692//positive regulation of type B pancreatic cell proliferation;GO:1990502//dense core granule maturation;	GO:0005634//nucleus;GO:0016020//membrane;GO:0016021//integral component of membrane;GO:0030141//secretory granule;GO:0030658//transport vesicle membrane;GO:0031410//cytoplasmic vesicle;GO:0045202//synapse;GO:0070161//anchoring junction;	GO:0004725//protein tyrosine phosphatase activity;GO:0016791//phosphatase activity;GO:0030507//spectrin binding;GO:0044389//ubiquitin-like protein ligase binding;	ko04940(Type I diabetes mellitus)
ENSMUSG00000032860	1535.16	278.2	2792.13	10.0364	3.32717	1.81848e-05	0.000513946	7	100645775	100662073	-	3927	P2ry2	GO:0004930;GO:0005886;GO:0007165;GO:0007186;GO:0007200;GO:0016020;GO:0016021;GO:0035589;GO:0045028;GO:0070257;GO:0097746	K04269	-	S;T	2QSTF;35EQ7;38D5U;3BEWG;3CXA0;3J24T;47ZT6;48ZJY;4Q2MK	purinergic receptor P2Y, G-protein coupled 2 [Source:MGI Symbol;Acc:MGI:105107]	18442	P35383;A0A0R4J289	GO:0007165//signal transduction;GO:0007186//G protein-coupled receptor signaling pathway;GO:0007200//phospholipase C-activating G protein-coupled receptor signaling pathway;GO:0035589//G protein-coupled purinergic nucleotide receptor signaling pathway;GO:0070257//positive regulation of mucus secretion;GO:0097746//blood vessel diameter maintenance;	GO:0005886//plasma membrane;GO:0016020//membrane;GO:0016021//integral component of membrane;	GO:0004930//G protein-coupled receptor activity;GO:0045028//G protein-coupled purinergic nucleotide receptor activity;	ko04750(Inflammatory mediator regulation of TRP channels);ko04080(Neuroactive ligand-receptor interaction)
ENSMUSG00000051243	26.3495	4.35718	48.3417	11.0947	3.4718	1.85098e-05	0.000519902	9	58103580	58111602	-	5921	Islr2	GO:0005515;GO:0005886;GO:0007399;GO:0009986;GO:0016020;GO:0016021;GO:0045773	-	-	T;U	KOG0619;35CVV;38HBP;3B967;3D0E6;3JC4V;48C83;492SI;4PTU0	immunoglobulin superfamily containing leucine-rich repeat 2 [Source:MGI Symbol;Acc:MGI:2444277]	320563	Q5RKR3	GO:0007399//nervous system development;GO:0045773//positive regulation of axon extension;	GO:0005886//plasma membrane;GO:0009986//cell surface;GO:0016020//membrane;GO:0016021//integral component of membrane;	GO:0005515//protein binding;	-
ENSMUSG00000023068	2566.49	1079.28	4053.71	3.75594	1.90917	1.89144e-05	0.000528007	10	52293643	52316279	+	4867	Nus1	GO:0001525;GO:0004659;GO:0005783;GO:0005789;GO:0006486;GO:0006489;GO:0006629;GO:0016020;GO:0016021;GO:0016740;GO:0016765;GO:0019408;GO:0030154;GO:0032383;GO:0035268;GO:0038084;GO:0042632;GO:0043536;GO:0045547;GO:0051000;GO:0055092;GO:1904423	K19177	EC:2.5.1.87	I	KOG2818;35GEC;39XNK;3BMKR;3CSWG;3JA9G;481F3;496YT;4PU9Z	NUS1 dehydrodolichyl diphosphate synthase subunit [Source:MGI Symbol;Acc:MGI:1196365]	52014	Q99LJ8	GO:0001525//angiogenesis;GO:0006486//protein glycosylation;GO:0006489//dolichyl diphosphate biosynthetic process;GO:0006629//lipid metabolic process;GO:0019408//dolichol biosynthetic process;GO:0030154//cell differentiation;GO:0032383//regulation of intracellular cholesterol transport;GO:0035268//protein mannosylation;GO:0038084//vascular endothelial growth factor signaling pathway;GO:0042632//ch…	GO:0005783//endoplasmic reticulum;GO:0005789//endoplasmic reticulum membrane;GO:0016020//membrane;GO:0016021//integral component of membrane;GO:1904423//dehydrodolichyl diphosphate synthase complex;	GO:0004659//prenyltransferase activity;GO:0016740//transferase activity;GO:0016765//transferase activity, transferring alkyl or aryl (other than methyl) groups;GO:0045547//dehydrodolichyl diphosphate synthase activity;	ko00900(Terpenoid backbone biosynthesis)
ENSMUSG00000079594	579.595	0.140869	1159.05	8227.88	13.0063	1.89712e-05	0.000528782	16	36142027	36154694	-	387	Cstdc6	GO:0001533;GO:0002020;GO:0004866;GO:0004869;GO:0005615;GO:0005654;GO:0005737;GO:0005829;GO:0010466;GO:0010951;GO:0018149;GO:0030216;GO:0045861;GO:0098609;GO:1904090	-	-	S	2SF2X;35QTZ;3AAXA;3BV1M;3D90I;3JHEY;48F89;49CV1	cystatin domain containing 6 [Source:MGI Symbol;Acc:MGI:3696881]	100038854	L7N257	GO:0010466//negative regulation of peptidase activity;GO:0010951//negative regulation of endopeptidase activity;GO:0018149//peptide cross-linking;GO:0030216//keratinocyte differentiation;GO:0045861//negative regulation of proteolysis;GO:0098609//cell-cell adhesion;	GO:0001533//cornified envelope;GO:0005615//extracellular space;GO:0005654//nucleoplasm;GO:0005737//cytoplasm;GO:0005829//cytosol;GO:1904090//peptidase inhibitor complex;	GO:0002020//protease binding;GO:0004866//endopeptidase inhibitor activity;GO:0004869//cysteine-type endopeptidase inhibitor activity;	-
ENSMUSG00000037161	45.7952	0.281737	91.3086	324.092	8.34026	1.90348e-05	0.000529743	3	51295833	51304159	-	2067	Mgarp	GO:0005515;GO:0005739;GO:0005741;GO:0005743;GO:0006626;GO:0008089;GO:0008090;GO:0010821;GO:0010822;GO:0016020;GO:0016021;GO:0019896;GO:0021987;GO:0031307;GO:0061564;GO:0071383;GO:0071456;GO:0097211;GO:1904115;GO:2000171	-	-	S	2S6ZU;35MQR;39YE5;3BIAV;3D2R7;3J8GR;48C5Z;495P1;4Q66F	mitochondria localized glutamic acid rich protein [Source:MGI Symbol;Acc:MGI:1914999]	67749	Q8VI64	GO:0006626//protein targeting to mitochondrion;GO:0008089//anterograde axonal transport;GO:0008090//retrograde axonal transport;GO:0010821//regulation of mitochondrion organization;GO:0010822//positive regulation of mitochondrion organization;GO:0019896//axonal transport of mitochondrion;GO:0021987//cerebral cortex development;GO:0061564//axon development;GO:0071383//cellular response to steroid …	GO:0005739//mitochondrion;GO:0005741//mitochondrial outer membrane;GO:0005743//mitochondrial inner membrane;GO:0016020//membrane;GO:0016021//integral component of membrane;GO:0031307//integral component of mitochondrial outer membrane;GO:1904115//axon cytoplasm;	GO:0005515//protein binding;	-
ENSMUSG00000030103	4628.16	1147.64	8108.69	7.06556	2.8208	1.96708e-05	0.000544112	6	108637590	108643886	+	4705	Bhlhe40	GO:0000122;GO:0000978;GO:0000981;GO:0001227;GO:0003677;GO:0005515;GO:0005634;GO:0005654;GO:0005737;GO:0006355;GO:0006357;GO:0007623;GO:0009416;GO:0009952;GO:0016604;GO:0019904;GO:0032922;GO:0042752;GO:0042803;GO:0043153;GO:0043425;GO:0043426;GO:0043433;GO:0045892;GO:0046982;GO:0046983;GO:0048511;GO:0050767;GO:0061629;GO:0070888;GO:1990837	K03729	-	K	KOG4304;35N27;39EZ4;3BHDX;3CX3Q;3JCI3;47Z4T;48VV7;4Q51U	basic helix-loop-helix family, member e40 [Source:MGI Symbol;Acc:MGI:1097714]	20893	O35185;Q542A5	GO:0000122//negative regulation of transcription by RNA polymerase II;GO:0006355//regulation of transcription, DNA-templated;GO:0006357//regulation of transcription by RNA polymerase II;GO:0007623//circadian rhythm;GO:0009416//response to light stimulus;GO:0009952//anterior/posterior pattern specification;GO:0032922//circadian regulation of gene expression;GO:0042752//regulation of circadian rhyt…	GO:0005634//nucleus;GO:0005654//nucleoplasm;GO:0005737//cytoplasm;GO:0016604//nuclear body;	GO:0000978//RNA polymerase II cis-regulatory region sequence-specific DNA binding;GO:0000981//DNA-binding transcription factor activity, RNA polymerase II-specific;GO:0001227//DNA-binding transcription repressor activity, RNA polymerase II-specific;GO:0003677//DNA binding;GO:0005515//protein binding;GO:0019904//protein domain specific binding;GO:0042803//protein homodimerization activity;GO:00434…	ko04710(Circadian rhythm)
ENSMUSG00000026656	3121.75	708.209	5535.29	7.8159	2.96641	1.9736e-05	0.000544264	1	170786186	170804116	-	5790	Fcgr2b	GO:0016020;GO:0016021	K12560	-	S;T	2SVEW;35HPH;38FJS;3BKTU;3D4IU;3JFWW;48B2D;497WM;4PYXI	Fc receptor, IgG, low affinity IIb [Source:MGI Symbol;Acc:MGI:95499]	14130	P08101;A0A0B4J1G1	-	GO:0016020//membrane;GO:0016021//integral component of membrane;	-	ko05162(Measles);ko05152(Tuberculosis);ko05150(Staphylococcus aureus infection);ko04666(Fc gamma R-mediated phagocytosis);ko04662(B cell receptor signaling pathway);ko04380(Osteoclast differentiation);ko04145(Phagosome)
ENSMUSG00000067219	211.124	89.5113	332.737	3.71726	1.89424	1.97823e-05	0.000544717	5	72805138	72828421	+	4393	Nipal1	GO:0003674;GO:0006811;GO:0015095;GO:0015693;GO:0016020;GO:0016021;GO:1903830	K22733	-	U	KOG2922;359G5;38B71;3BBGW;3CU8Y;3J4RD;481FY;48X2K;4PTYW	NIPA-like domain containing 1 [Source:MGI Symbol;Acc:MGI:1917951]	70701	Q8BMW7	GO:0006811//ion transport;GO:0015693//magnesium ion transport;GO:1903830//magnesium ion transmembrane transport;	GO:0016020//membrane;GO:0016021//integral component of membrane;	GO:0003674//molecular_function;GO:0015095//magnesium ion transmembrane transporter activity;	-
ENSMUSG00000074272	2373.4	989.78	3757.01	3.7958	1.92441	2.09918e-05	0.00057282	7	25161132	25177028	-	5806	Ceacam1	GO:0001558;GO:0001568;GO:0001618;GO:0001818;GO:0001915;GO:0002682;GO:0002859;GO:0003779;GO:0005130;GO:0005515;GO:0005516;GO:0005615;GO:0005886;GO:0005887;GO:0005911;GO:0005912;GO:0006469;GO:0007155;GO:0007165;GO:0009897;GO:0009925;GO:0009986;GO:0010594;GO:0014066;GO:0015125;GO:0015721;GO:0016020;GO:0016021;GO:0016323;GO:0016324;GO:0016328;GO:0019900;GO:0019901;GO:0019903;GO:0030054;GO:0030133;GO:…	K06499	-	S;T	2RXPD;35MA3;39R3S;3BI39;3D3EB;3J9C6;48AY4;4942J;4PU99	carcinoembryonic antigen-related cell adhesion molecule 1 [Source:MGI Symbol;Acc:MGI:1347245]	26365	P31809;Q925P3;Q3LFS9	GO:0001558//regulation of cell growth;GO:0001568//blood vessel development;GO:0001818//negative regulation of cytokine production;GO:0001915//negative regulation of T cell mediated cytotoxicity;GO:0002682//regulation of immune system process;GO:0002859//negative regulation of natural killer cell mediated cytotoxicity directed against tumor cell target;GO:0006469//negative regulation of protein ki…	GO:0005615//extracellular space;GO:0005886//plasma membrane;GO:0005887//integral component of plasma membrane;GO:0005911//cell-cell junction;GO:0005912//adherens junction;GO:0009897//external side of plasma membrane;GO:0009925//basal plasma membrane;GO:0009986//cell surface;GO:0016020//membrane;GO:0016021//integral component of membrane;GO:0016323//basolateral plasma membrane;GO:0016324//apical p…	GO:0001618//virus receptor activity;GO:0003779//actin binding;GO:0005130//granulocyte colony-stimulating factor receptor binding;GO:0005515//protein binding;GO:0005516//calmodulin binding;GO:0015125//bile acid transmembrane transporter activity;GO:0019900//kinase binding;GO:0019901//protein kinase binding;GO:0019903//protein phosphatase binding;GO:0031005//filamin binding;GO:0034235//GPI anchor b…	-
ENSMUSG00000026166	362.049	9.90701	714.191	72.0895	6.17172	2.12832e-05	0.000579037	1	83094487	83096888	+	1421	Ccl20	GO:0002548;GO:0005125;GO:0005515;GO:0005576;GO:0005615;GO:0006935;GO:0006954;GO:0006955;GO:0007165;GO:0007186;GO:0008009;GO:0016477;GO:0030593;GO:0031640;GO:0031731;GO:0032730;GO:0035584;GO:0042379;GO:0043547;GO:0048020;GO:0048247;GO:0051770;GO:0060326;GO:0061844;GO:0070098;GO:0070374;GO:0071346;GO:0071347;GO:0071356;GO:0072678;GO:0072679;GO:2000406	K14625	-	O;T;M	2S776;35QQI;3A7DX;3BS45;3D8KB;3JHF9;48FKZ;49D92;4Q8Y8	chemokine (C-C motif) ligand 20 [Source:MGI Symbol;Acc:MGI:1329031]	20297	O89093;Q54AI7;Q642U4	GO:0002548//monocyte chemotaxis;GO:0006935//chemotaxis;GO:0006954//inflammatory response;GO:0006955//immune response;GO:0007165//signal transduction;GO:0007186//G protein-coupled receptor signaling pathway;GO:0016477//cell migration;GO:0030593//neutrophil chemotaxis;GO:0031640//killing of cells of other organism;GO:0032730//positive regulation of interleukin-1 alpha production;GO:0035584//calcium…	GO:0005576//extracellular region;GO:0005615//extracellular space;	GO:0005125//cytokine activity;GO:0005515//protein binding;GO:0008009//chemokine activity;GO:0031731//CCR6 chemokine receptor binding;GO:0042379//chemokine receptor binding;GO:0048020//CCR chemokine receptor binding;	ko05323(Rheumatoid arthritis);ko04668(TNF signaling pathway);ko04657(IL-17 signaling pathway);ko04062(Chemokine signaling pathway);ko04061(Viral protein interaction with cytokine and cytokine receptor);ko04060(Cytokine-cytokine receptor interaction)
ENSMUSG00000094733	243.974	2.22635	485.722	218.17	7.76931	2.27423e-05	0.000614883	16	36030773	36038158	+	294	Csta3	GO:0001533;GO:0002020;GO:0004866;GO:0004869;GO:0005615;GO:0005654;GO:0005737;GO:0005829;GO:0010466;GO:0010951;GO:0018149;GO:0030216;GO:0045861;GO:0098609;GO:1904090	-	-	S	2SF2X;35QTZ;3AAXA;3BV1M;3D90I;3JHEY;48F89;49CV1;4Q6D5	cystatin A family member 3 [Source:MGI Symbol;Acc:MGI:3644688]	408196	Q6IE28	GO:0010466//negative regulation of peptidase activity;GO:0010951//negative regulation of endopeptidase activity;GO:0018149//peptide cross-linking;GO:0030216//keratinocyte differentiation;GO:0045861//negative regulation of proteolysis;GO:0098609//cell-cell adhesion;	GO:0001533//cornified envelope;GO:0005615//extracellular space;GO:0005654//nucleoplasm;GO:0005737//cytoplasm;GO:0005829//cytosol;GO:1904090//peptidase inhibitor complex;	GO:0002020//protease binding;GO:0004866//endopeptidase inhibitor activity;GO:0004869//cysteine-type endopeptidase inhibitor activity;	-
ENSMUSG00000026981	43797.5	339.154	87255.9	257.275	8.00717	2.27697e-05	0.000614883	2	24226865	24241506	+	5535	Il1rn	GO:0001660;GO:0002437;GO:0005125;GO:0005149;GO:0005150;GO:0005151;GO:0005152;GO:0005576;GO:0005615;GO:0005737;GO:0006629;GO:0006953;GO:0006954;GO:0006955;GO:0007165;GO:0007613;GO:0014050;GO:0019233;GO:0030073;GO:0030336;GO:0031982;GO:0034115;GO:0043066;GO:0043507;GO:0045352;GO:0045353;GO:0045837;GO:0051384;GO:2000660	K05481	-	S;T	2S5F0;35FMC;3A577;3BS6I;3CTQS;3J2KK;481ZC;498DI;4PWG0	interleukin 1 receptor antagonist [Source:MGI Symbol;Acc:MGI:96547]	16181	P25085;Q542C7	GO:0001660//fever generation;GO:0002437//inflammatory response to antigenic stimulus;GO:0006629//lipid metabolic process;GO:0006953//acute-phase response;GO:0006954//inflammatory response;GO:0006955//immune response;GO:0007165//signal transduction;GO:0007613//memory;GO:0014050//negative regulation of glutamate secretion;GO:0019233//sensory perception of pain;GO:0030073//insulin secretion;GO:00303…	GO:0005576//extracellular region;GO:0005615//extracellular space;GO:0005737//cytoplasm;GO:0031982//vesicle;	GO:0005125//cytokine activity;GO:0005149//interleukin-1 receptor binding;GO:0005150//interleukin-1, type I receptor binding;GO:0005151//interleukin-1, type II receptor binding;GO:0005152//interleukin-1 receptor antagonist activity;GO:0045352//interleukin-1 type I receptor antagonist activity;GO:0045353//interleukin-1 type II receptor antagonist activity;	ko04060(Cytokine-cytokine receptor interaction)
ENSMUSG00000034686	76.5426	19.5913	133.494	6.81393	2.76849	2.29696e-05	0.000619361	13	55612080	55620967	+	1359	Prr7	GO:0002250;GO:0002376;GO:0005634;GO:0005654;GO:0005737;GO:0005829;GO:0005886;GO:0010942;GO:0014069;GO:0016020;GO:0016021;GO:0030425;GO:0031397;GO:0033077;GO:0036041;GO:0042995;GO:0043005;GO:0043065;GO:0044389;GO:0044877;GO:0045202;GO:0045211;GO:0046632;GO:0048471;GO:0098839;GO:0098978;GO:0099092;GO:0099527;GO:1990782;GO:2001269	-	-	S	2RA5T;35DTD;38HQA;3BEH6;3CYIY;3J6VS;48BWT;4950F;4PZ0K	proline rich 7 (synaptic) [Source:MGI Symbol;Acc:MGI:3487246]	432763	Q3V0I2;B2RSG4	GO:0002250//adaptive immune response;GO:0002376//immune system process;GO:0010942//positive regulation of cell death;GO:0031397//negative regulation of protein ubiquitination;GO:0033077//T cell differentiation in thymus;GO:0043065//positive regulation of apoptotic process;GO:0046632//alpha-beta T cell differentiation;GO:0099527//postsynapse to nucleus signaling pathway;GO:2001269//positive regula…	GO:0005634//nucleus;GO:0005654//nucleoplasm;GO:0005737//cytoplasm;GO:0005829//cytosol;GO:0005886//plasma membrane;GO:0014069//postsynaptic density;GO:0016020//membrane;GO:0016021//integral component of membrane;GO:0030425//dendrite;GO:0042995//cell projection;GO:0043005//neuron projection;GO:0045202//synapse;GO:0045211//postsynaptic membrane;GO:0048471//perinuclear region of cytoplasm;GO:0098839/…	GO:0036041//long-chain fatty acid binding;GO:0044389//ubiquitin-like protein ligase binding;GO:0044877//protein-containing complex binding;GO:1990782//protein tyrosine kinase binding;	-
ENSMUSG00000027261	8.95714	1.22058	16.6937	13.6769	3.77367	2.36593e-05	0.000635136	2	134339281	134396288	-	2284	Hao1	GO:0001561;GO:0003973;GO:0005777;GO:0005782;GO:0006545;GO:0006979;GO:0008652;GO:0010181;GO:0016491;GO:0046296;GO:0047969	K11517	EC:1.1.3.15	C	KOG0538;35JY2;38BCT;3BA92;3CU9T;3J75C;488AQ;494YH;4PVKK	hydroxyacid oxidase 1, liver [Source:MGI Symbol;Acc:MGI:96011]	15112	Q9WU19;Q3UEE8	GO:0001561//fatty acid alpha-oxidation;GO:0006545//glycine biosynthetic process;GO:0006979//response to oxidative stress;GO:0008652//cellular amino acid biosynthetic process;GO:0046296//glycolate catabolic process;	GO:0005777//peroxisome;GO:0005782//peroxisomal matrix;	GO:0003973//(S)-2-hydroxy-acid oxidase activity;GO:0010181//FMN binding;GO:0016491//oxidoreductase activity;GO:0047969//glyoxylate oxidase activity;	ko04146(Peroxisome);ko00630(Glyoxylate and dicarboxylate metabolism)
ENSMUSG00000017009	5967.62	2501.24	9434	3.77173	1.91523	2.3969e-05	0.000641559	2	164266167	164285807	-	2547	Sdc4	GO:0001657;GO:0001843;GO:0001968;GO:0005080;GO:0005515;GO:0005576;GO:0005796;GO:0005925;GO:0009986;GO:0010762;GO:0016020;GO:0016021;GO:0016477;GO:0042060;GO:0042130;GO:0042802;GO:0043034;GO:0045121;GO:0045860;GO:0051496;GO:0051894;GO:0060122;GO:0070053;GO:1903543;GO:1903553	K16338	-	S;T	2S1SZ;35M8M;38DP7;3B977;3D7X7;3JCNS;481RR;48XNC;4PT1F	syndecan 4 [Source:MGI Symbol;Acc:MGI:1349164]	20971	O35988;Q3U5S6	GO:0001657//ureteric bud development;GO:0001843//neural tube closure;GO:0010762//regulation of fibroblast migration;GO:0016477//cell migration;GO:0042060//wound healing;GO:0042130//negative regulation of T cell proliferation;GO:0045860//positive regulation of protein kinase activity;GO:0051496//positive regulation of stress fiber assembly;GO:0051894//positive regulation of focal adhesion assembly…	GO:0005576//extracellular region;GO:0005796//Golgi lumen;GO:0005925//focal adhesion;GO:0009986//cell surface;GO:0016020//membrane;GO:0016021//integral component of membrane;GO:0043034//costamere;GO:0045121//membrane raft;	GO:0001968//fibronectin binding;GO:0005080//protein kinase C binding;GO:0005515//protein binding;GO:0042802//identical protein binding;GO:0070053//thrombospondin receptor activity;	ko05418(Fluid shear stress and atherosclerosis);ko05205(Proteoglycans in cancer);ko04514(Cell adhesion molecules);ko04512(ECM-receptor interaction)
ENSMUSG00000025746	1092.55	34.8843	2150.22	61.6387	5.94577	2.49488e-05	0.000663879	5	30218112	30224979	+	2428	Il6	GO:0001781;GO:0002262;GO:0002314;GO:0002384;GO:0002639;GO:0002675;GO:0005102;GO:0005125;GO:0005138;GO:0005515;GO:0005576;GO:0005615;GO:0005737;GO:0005896;GO:0006469;GO:0006953;GO:0006954;GO:0006955;GO:0007165;GO:0008083;GO:0008284;GO:0008285;GO:0008360;GO:0009611;GO:0009897;GO:0010467;GO:0010573;GO:0010574;GO:0010575;GO:0010628;GO:0010718;GO:0010976;GO:0014015;GO:0014823;GO:0019221;GO:0031018;GO:…	K05405	-	M;T	2S7Q4;35URJ;3A0DN;3BPED;3D25E;3JDUP;48BID;4995E;4QADR	interleukin 6 [Source:MGI Symbol;Acc:MGI:96559]	16193	P08505;A2RTD1	GO:0001781//neutrophil apoptotic process;GO:0002262//myeloid cell homeostasis;GO:0002314//germinal center B cell differentiation;GO:0002384//hepatic immune response;GO:0002639//positive regulation of immunoglobulin production;GO:0002675//positive regulation of acute inflammatory response;GO:0006469//negative regulation of protein kinase activity;GO:0006953//acute-phase response;GO:0006954//inflam…	GO:0005576//extracellular region;GO:0005615//extracellular space;GO:0005737//cytoplasm;GO:0005896//interleukin-6 receptor complex;GO:0009897//external side of plasma membrane;	GO:0005102//signaling receptor binding;GO:0005125//cytokine activity;GO:0005138//interleukin-6 receptor binding;GO:0005515//protein binding;GO:0008083//growth factor activity;	ko05417(Lipid and atherosclerosis);ko05410(Hypertrophic cardiomyopathy);ko05332(Graft-versus-host disease);ko05323(Rheumatoid arthritis);ko05321(Inflammatory bowel disease);ko05202(Transcriptional misregulation in cancer);ko05200(Pathways in cancer);ko05171(Coronavirus disease - COVID-19);ko05169(Epstein-Barr virus infection);ko05168(Herpes simplex virus 1 infection);ko05167(Kaposi sarcoma-associ…
ENSMUSG00000042367	161.176	28.654	293.699	10.2498	3.35753	2.54826e-05	0.000674909	4	127219028	127224637	-	1966	Gjb3	GO:0001701;GO:0001890;GO:0005243;GO:0005515;GO:0005737;GO:0005886;GO:0005911;GO:0005921;GO:0005922;GO:0007154;GO:0007267;GO:0007283;GO:0016020;GO:0016021;GO:0030054;GO:0043231;GO:0043588;GO:0055085;GO:0070161;GO:0071300	K07622	-	S	2QRC0;35CTH;38HGN;3BITK;3D1IZ;3JDJB;485ST;4904A;4Q42W	gap junction protein, beta 3 [Source:MGI Symbol;Acc:MGI:95721]	14620	P28231;A0A654ICX2	GO:0001701//in utero embryonic development;GO:0001890//placenta development;GO:0007154//cell communication;GO:0007267//cell-cell signaling;GO:0007283//spermatogenesis;GO:0043588//skin development;GO:0055085//transmembrane transport;GO:0071300//cellular response to retinoic acid;	GO:0005737//cytoplasm;GO:0005886//plasma membrane;GO:0005911//cell-cell junction;GO:0005921//gap junction;GO:0005922//connexin complex;GO:0016020//membrane;GO:0016021//integral component of membrane;GO:0030054//cell junction;GO:0043231//intracellular membrane-bounded organelle;GO:0070161//anchoring junction;	GO:0005243//gap junction channel activity;GO:0005515//protein binding;	-
ENSMUSG00000009350	28.2985	1.08878	55.5082	50.9822	5.67192	2.55742e-05	0.000674909	11	87684407	87695239	+	3424	Mpo	GO:0001878;GO:0002149;GO:0002679;GO:0004601;GO:0005615;GO:0005654;GO:0005739;GO:0005764;GO:0006952;GO:0006979;GO:0007568;GO:0008201;GO:0009612;GO:0016491;GO:0019430;GO:0020037;GO:0030141;GO:0032094;GO:0032496;GO:0034374;GO:0042582;GO:0042742;GO:0042744;GO:0043231;GO:0046872;GO:0050832;GO:0098869;GO:1990268	K10789	EC:1.11.2.2	S;C	KOG2408;3598V;39TE7;3BD2Z;3CRDJ;3JD0F;47Z4Y;48VVQ;4Q0AY	myeloperoxidase [Source:MGI Symbol;Acc:MGI:97137]	17523	P11247;Q571G0;Q7TMS4	GO:0001878//response to yeast;GO:0002149//hypochlorous acid biosynthetic process;GO:0002679//respiratory burst involved in defense response;GO:0006952//defense response;GO:0006979//response to oxidative stress;GO:0007568//aging;GO:0009612//response to mechanical stimulus;GO:0019430//removal of superoxide radicals;GO:0032094//response to food;GO:0032496//response to lipopolysaccharide;GO:0034374//…	GO:0005615//extracellular space;GO:0005654//nucleoplasm;GO:0005739//mitochondrion;GO:0005764//lysosome;GO:0030141//secretory granule;GO:0042582//azurophil granule;GO:0043231//intracellular membrane-bounded organelle;	GO:0004601//peroxidase activity;GO:0008201//heparin binding;GO:0016491//oxidoreductase activity;GO:0020037//heme binding;GO:0046872//metal ion binding;	ko05221(Acute myeloid leukemia);ko05202(Transcriptional misregulation in cancer);ko04613(Neutrophil extracellular trap formation);ko04145(Phagosome);ko00983(Drug metabolism - other enzymes)
ENSMUSG00000037725	194.781	55.1669	334.395	6.06151	2.59968	2.68263e-05	0.000698495	8	22658176	22675835	-	3215	Ckap2	GO:0000281;GO:0000922;GO:0003674;GO:0005737;GO:0005813;GO:0005819;GO:0005856;GO:0005874;GO:0006915;GO:0007026;GO:0007049;GO:0015630;GO:0045944;GO:0072686	K16769	-	S	2RUSI;35DI5;38DAE;3BKSK;3CU11;3J9EG;48A2N;491S6;4PZRJ	cytoskeleton associated protein 2 [Source:MGI Symbol;Acc:MGI:1931797]	80986	Q3V1H1	GO:0000281//mitotic cytokinesis;GO:0006915//apoptotic process;GO:0007026//negative regulation of microtubule depolymerization;GO:0007049//cell cycle;GO:0045944//positive regulation of transcription by RNA polymerase II;	GO:0000922//spindle pole;GO:0005737//cytoplasm;GO:0005813//centrosome;GO:0005819//spindle;GO:0005856//cytoskeleton;GO:0005874//microtubule;GO:0015630//microtubule cytoskeleton;GO:0072686//mitotic spindle;	GO:0003674//molecular_function;	-
ENSMUSG00000025351	5267.43	2187.82	8347.03	3.81523	1.93177	2.68637e-05	0.000698495	10	128736858	128748691	+	3682	Cd63	GO:0002092;GO:0005515;GO:0005576;GO:0005615;GO:0005654;GO:0005737;GO:0005764;GO:0005765;GO:0005768;GO:0005770;GO:0005771;GO:0005886;GO:0005887;GO:0007160;GO:0008104;GO:0009986;GO:0010008;GO:0010633;GO:0015031;GO:0016020;GO:0016021;GO:0016477;GO:0030855;GO:0031226;GO:0031902;GO:0031904;GO:0032585;GO:0032991;GO:0035646;GO:0042470;GO:0043231;GO:0043473;GO:0044877;GO:0045785;GO:0045807;GO:0048757;GO:…	K06497	-	S;O;U	KOG3882;35P01;3A1WV;3BQQH;3D7UM;3JCVN;48A8R;497V3;4PTX8	CD63 antigen [Source:MGI Symbol;Acc:MGI:99529]	12512	P41731;Q549D0	GO:0002092//positive regulation of receptor internalization;GO:0007160//cell-matrix adhesion;GO:0008104//protein localization;GO:0010633//negative regulation of epithelial cell migration;GO:0015031//protein transport;GO:0016477//cell migration;GO:0030855//epithelial cell differentiation;GO:0035646//endosome to melanosome transport;GO:0043473//pigmentation;GO:0045785//positive regulation of cell a…	GO:0005576//extracellular region;GO:0005615//extracellular space;GO:0005654//nucleoplasm;GO:0005737//cytoplasm;GO:0005764//lysosome;GO:0005765//lysosomal membrane;GO:0005768//endosome;GO:0005770//late endosome;GO:0005771//multivesicular body;GO:0005886//plasma membrane;GO:0005887//integral component of plasma membrane;GO:0009986//cell surface;GO:0010008//endosome membrane;GO:0016020//membrane;GO:…	GO:0005515//protein binding;GO:0044877//protein-containing complex binding;	ko05205(Proteoglycans in cancer);ko04142(Lysosome)
ENSMUSG00000027913	56.2771	1.14812	111.406	97.0338	6.60042	2.7876e-05	0.000720696	3	92921512	92922994	-	792	Crct1	-	-	-	S;L	KOG4726;35QWT;3AMZN;3C1AK;3D9EZ;3JHTR;48G83;49CY6	cysteine-rich C-terminal 1 [Source:MGI Symbol;Acc:MGI:1921425]	74175	Q6PAI5	-	-	-	-
ENSMUSG00000022651	6069.6	146.565	11992.6	81.8248	6.35447	2.82398e-05	0.000729069	16	48692984	48694859	+	593	Retnlg	GO:0002408;GO:0005179;GO:0005576;GO:0005615;GO:0007165	K13438	-	S;T	2RTZZ;35R0M;3A4CZ;3BSBN;3D8SS;3JHV6;48G5Y;49D3N;4Q917	resistin like gamma [Source:MGI Symbol;Acc:MGI:2667763]	245195	Q8K426	GO:0002408//myeloid dendritic cell chemotaxis;GO:0007165//signal transduction;	GO:0005576//extracellular region;GO:0005615//extracellular space;	GO:0005179//hormone activity;	-
ENSMUSG00000022074	516.462	131.849	901.076	6.83416	2.77276	2.85501e-05	0.000735223	14	70004921	70021860	+	5451	Tnfrsf10b	GO:0002020;GO:0005515;GO:0005794;GO:0005829;GO:0005886;GO:0006915;GO:0006919;GO:0007165;GO:0008625;GO:0008656;GO:0009986;GO:0016020;GO:0016021;GO:0034976;GO:0036462;GO:0036463;GO:0042802;GO:0042981;GO:0043065;GO:0045121;GO:0045569;GO:0070059;GO:0110165	K04722	-	S;T	2RBEC;35P1U;39YYK;3BDMI;3D0TV;3JBYU;48EDP;49AW6;4Q8GG	tumor necrosis factor receptor superfamily, member 10b [Source:MGI Symbol;Acc:MGI:1341090]	21933	Q9QZM4	GO:0006915//apoptotic process;GO:0006919//activation of cysteine-type endopeptidase activity involved in apoptotic process;GO:0007165//signal transduction;GO:0008625//extrinsic apoptotic signaling pathway via death domain receptors;GO:0034976//response to endoplasmic reticulum stress;GO:0036462//TRAIL-activated apoptotic signaling pathway;GO:0042981//regulation of apoptotic process;GO:0043065//po…	GO:0005794//Golgi apparatus;GO:0005829//cytosol;GO:0005886//plasma membrane;GO:0009986//cell surface;GO:0016020//membrane;GO:0016021//integral component of membrane;GO:0045121//membrane raft;GO:0110165//cellular anatomical entity;	GO:0002020//protease binding;GO:0005515//protein binding;GO:0008656//cysteine-type endopeptidase activator activity involved in apoptotic process;GO:0036463//TRAIL receptor activity;GO:0042802//identical protein binding;GO:0045569//TRAIL binding;	ko05417(Lipid and atherosclerosis);ko05164(Influenza A);ko05132(Salmonella infection);ko04650(Natural killer cell mediated cytotoxicity);ko04217(Necroptosis);ko04210(Apoptosis);ko04115(p53 signaling pathway);ko04061(Viral protein interaction with cytokine and cytokine receptor);ko04060(Cytokine-cytokine receptor interaction)
ENSMUSG00000031825	3283.35	1454.15	5112.55	3.51582	1.81386	2.8559e-05	0.000735223	8	120719177	120779532	+	4777	Crispld2	GO:0005539;GO:0005576;GO:0005615;GO:0008201;GO:0030133;GO:0030198;GO:0030324;GO:0031012;GO:0060325	K24243	-	A;S;D;K	KOG3017;35F7S;39TUS;3B957;3E3ZD;3JACN;488P7;48WU8;4PUHH	cysteine-rich secretory protein LCCL domain containing 2 [Source:MGI Symbol;Acc:MGI:1926142]	78892	Q8BZQ2	GO:0030198//extracellular matrix organization;GO:0030324//lung development;GO:0060325//face morphogenesis;	GO:0005576//extracellular region;GO:0005615//extracellular space;GO:0030133//transport vesicle;GO:0031012//extracellular matrix;	GO:0005539//glycosaminoglycan binding;GO:0008201//heparin binding;	-
ENSMUSG00000058755	2875.94	34.5746	5717.31	165.362	7.36948	2.87227e-05	0.000736981	11	4186420	4191026	+	2272	Osm	GO:0005102;GO:0005125;GO:0005147;GO:0005576;GO:0005615;GO:0006955;GO:0007260;GO:0007422;GO:0008083;GO:0008284;GO:0009408;GO:0010646;GO:0014068;GO:0023051;GO:0032740;GO:0033138;GO:0038165;GO:0042531;GO:0043410;GO:0045835;GO:0045944;GO:0046888;GO:0048266;GO:0050729;GO:0050731;GO:0051897;GO:0140013;GO:2001235	K05418	-	S;T	2RVJA;35FRS;3A16B;3BQ4S;3D6N0;3JFQ8;48D2S;49AIJ;4Q5MH	oncostatin M [Source:MGI Symbol;Acc:MGI:104749]	18413	P53347	GO:0006955//immune response;GO:0007260//tyrosine phosphorylation of STAT protein;GO:0007422//peripheral nervous system development;GO:0008284//positive regulation of cell population proliferation;GO:0009408//response to heat;GO:0010646//regulation of cell communication;GO:0014068//positive regulation of phosphatidylinositol 3-kinase signaling;GO:0023051//regulation of signaling;GO:0032740//positi…	GO:0005576//extracellular region;GO:0005615//extracellular space;	GO:0005102//signaling receptor binding;GO:0005125//cytokine activity;GO:0005147//oncostatin-M receptor binding;GO:0008083//growth factor activity;	ko04630(JAK-STAT signaling pathway);ko04151(PI3K-Akt signaling pathway);ko04060(Cytokine-cytokine receptor interaction)
ENSMUSG00000109864	78.7698	8.10555	149.434	18.436	4.20445	2.99847e-05	0.000763206	10	82702460	82703764	+	1305	Eid3	GO:0000781;GO:0005634;GO:0005654;GO:0005694;GO:0005730;GO:0005737;GO:0006281;GO:0006310;GO:0006974;GO:0030915	K22826	-	-	-	EP300 interacting inhibitor of differentiation 3 [Source:MGI Symbol;Acc:MGI:1913591]	66341	Q3V124	GO:0006281//DNA repair;GO:0006310//DNA recombination;GO:0006974//cellular response to DNA damage stimulus;	GO:0000781//chromosome, telomeric region;GO:0005634//nucleus;GO:0005654//nucleoplasm;GO:0005694//chromosome;GO:0005730//nucleolus;GO:0005737//cytoplasm;GO:0030915//Smc5-Smc6 complex;	-	-
ENSMUSG00000004791	379.688	116.538	642.838	5.51613	2.46366	3.00234e-05	0.000763206	12	85213409	85224564	-	2903	Pgf	GO:0001525;GO:0001658;GO:0001666;GO:0001934;GO:0001938;GO:0002040;GO:0005172;GO:0005576;GO:0005615;GO:0007165;GO:0007565;GO:0008083;GO:0008284;GO:0009410;GO:0016020;GO:0030154;GO:0031100;GO:0032870;GO:0038084;GO:0042056;GO:0042802;GO:0044877;GO:0045766;GO:0048010;GO:0050918;GO:0050930;GO:0051781;GO:0060688;GO:0060754	K16859	-	M;T	2S2DE;35BXS;3A1XJ;3BN2C;3D2DE;3J9C8;48CEB;499B1;4Q5GE	placental growth factor [Source:MGI Symbol;Acc:MGI:105095]	18654	P49764;Q544A5	GO:0001525//angiogenesis;GO:0001658//branching involved in ureteric bud morphogenesis;GO:0001666//response to hypoxia;GO:0001934//positive regulation of protein phosphorylation;GO:0001938//positive regulation of endothelial cell proliferation;GO:0002040//sprouting angiogenesis;GO:0007165//signal transduction;GO:0007565//female pregnancy;GO:0008284//positive regulation of cell population prolifera…	GO:0005576//extracellular region;GO:0005615//extracellular space;GO:0016020//membrane;	GO:0005172//vascular endothelial growth factor receptor binding;GO:0008083//growth factor activity;GO:0042056//chemoattractant activity;GO:0042802//identical protein binding;GO:0044877//protein-containing complex binding;	ko05200(Pathways in cancer);ko04510(Focal adhesion);ko04151(PI3K-Akt signaling pathway);ko04015(Rap1 signaling pathway);ko04014(Ras signaling pathway);ko04010(MAPK signaling pathway)
ENSMUSG00000054932	42.7027	14.8494	70.5561	4.75144	2.24837	3.04527e-05	0.000769819	5	90638596	90656766	+	3368	Afp	GO:0001542;GO:0005504;GO:0005576;GO:0005615;GO:0005737;GO:0005829;GO:0008270;GO:0019953;GO:0042448;GO:0046872;GO:0060395	K16144	-	O;T;W	2R7EA;35JME;38EED;3BI1G;3CTA4;3JAH0;481XW;4924U;4PUPC	alpha fetoprotein [Source:MGI Symbol;Acc:MGI:87951]	11576	P02772	GO:0001542//ovulation from ovarian follicle;GO:0019953//sexual reproduction;GO:0042448//progesterone metabolic process;GO:0060395//SMAD protein signal transduction;	GO:0005576//extracellular region;GO:0005615//extracellular space;GO:0005737//cytoplasm;GO:0005829//cytosol;	GO:0005504//fatty acid binding;GO:0008270//zinc ion binding;GO:0046872//metal ion binding;	ko04390(Hippo signaling pathway)
ENSMUSG00000037872	70.0309	5.74587	134.316	23.3761	4.54696	3.05072e-05	0.000770128	1	173159453	173161317	-	1405	Ackr1	GO:0004930;GO:0005768;GO:0005769;GO:0006954;GO:0007165;GO:0007186;GO:0016020;GO:0016021;GO:0019956;GO:0019957;GO:0055037;GO:0070098	K06574	-	S;T	2SNW7;35M71;3A2B7;3BQYW;3CXMS;3J9KQ;4897R;495W4;4PXEX	atypical chemokine receptor 1 (Duffy blood group) [Source:MGI Symbol;Acc:MGI:1097689]	13349	Q9QUI6;A0A0R4J0J4	GO:0006954//inflammatory response;GO:0007165//signal transduction;GO:0007186//G protein-coupled receptor signaling pathway;GO:0070098//chemokine-mediated signaling pathway;	GO:0005768//endosome;GO:0005769//early endosome;GO:0016020//membrane;GO:0016021//integral component of membrane;GO:0055037//recycling endosome;	GO:0004930//G protein-coupled receptor activity;GO:0019956//chemokine binding;GO:0019957//C-C chemokine binding;	ko05144(Malaria)
ENSMUSG00000046623	62.4932	5.74499	119.241	20.7557	4.37544	3.07535e-05	0.000774198	4	127244879	127247874	-	1446	Gjb4	GO:0005243;GO:0005515;GO:0005654;GO:0005730;GO:0005886;GO:0005887;GO:0005921;GO:0005922;GO:0007154;GO:0007267;GO:0007608;GO:0016020;GO:0016021;GO:0030054;GO:0042048;GO:0055085;GO:0070161;GO:1990349	K07623	-	S	2R3YE;35P71;39R9Q;3BKH4;3CVRZ;3J89C;48852;48ZNG;4PWNQ	gap junction protein, beta 4 [Source:MGI Symbol;Acc:MGI:95722]	14621	Q02738;Q8C677;A0A654ICD1	GO:0007154//cell communication;GO:0007267//cell-cell signaling;GO:0007608//sensory perception of smell;GO:0042048//olfactory behavior;GO:0055085//transmembrane transport;GO:1990349//gap junction-mediated intercellular transport;	GO:0005654//nucleoplasm;GO:0005730//nucleolus;GO:0005886//plasma membrane;GO:0005887//integral component of plasma membrane;GO:0005921//gap junction;GO:0005922//connexin complex;GO:0016020//membrane;GO:0016021//integral component of membrane;GO:0030054//cell junction;GO:0070161//anchoring junction;	GO:0005243//gap junction channel activity;GO:0005515//protein binding;	-
ENSMUSG00000002233	2803.55	1278.52	4328.59	3.38563	1.75943	3.27694e-05	0.000818156	3	104695691	104701775	+	1618	Rhoc	GO:0000166;GO:0000281;GO:0003924;GO:0005515;GO:0005525;GO:0005634;GO:0005829;GO:0005856;GO:0005886;GO:0005938;GO:0007015;GO:0007163;GO:0007264;GO:0008360;GO:0016020;GO:0016477;GO:0019901;GO:0030335;GO:0030865;GO:0031334;GO:0031410;GO:0032154;GO:0032420;GO:0032956;GO:0042995;GO:0043005;GO:0043297;GO:0044319;GO:0051496;GO:0060193;GO:1902766	K07857	-	B;U	KOG0393;35HBF;38B7E;3BG87;3CUE7;3JCCR;487IV;48ZSV;4PS43	ras homolog family member C [Source:MGI Symbol;Acc:MGI:106028]	11853	Q62159	GO:0000281//mitotic cytokinesis;GO:0007015//actin filament organization;GO:0007163//establishment or maintenance of cell polarity;GO:0007264//small GTPase mediated signal transduction;GO:0008360//regulation of cell shape;GO:0016477//cell migration;GO:0030335//positive regulation of cell migration;GO:0030865//cortical cytoskeleton organization;GO:0031334//positive regulation of protein-containing …	GO:0005634//nucleus;GO:0005829//cytosol;GO:0005856//cytoskeleton;GO:0005886//plasma membrane;GO:0005938//cell cortex;GO:0016020//membrane;GO:0031410//cytoplasmic vesicle;GO:0032154//cleavage furrow;GO:0032420//stereocilium;GO:0042995//cell projection;GO:0043005//neuron projection;	GO:0000166//nucleotide binding;GO:0003924//GTPase activity;GO:0005515//protein binding;GO:0005525//GTP binding;GO:0019901//protein kinase binding;	-
ENSMUSG00000032532	11.9292	0.286023	23.5724	82.4143	6.36482	3.50389e-05	0.000866497	9	121318890	121324760	-	1305	Cck	GO:0001764;GO:0001836;GO:0005179;GO:0005184;GO:0005515;GO:0005576;GO:0005615;GO:0006915;GO:0006919;GO:0007165;GO:0007205;GO:0007409;GO:0007586;GO:0007613;GO:0008284;GO:0008542;GO:0014049;GO:0016020;GO:0016021;GO:0030424;GO:0030425;GO:0031334;GO:0032099;GO:0042755;GO:0043025;GO:0043065;GO:0043194;GO:0043195;GO:0043203;GO:0043204;GO:0050731;GO:0051428;GO:0051901;GO:0051930;GO:1903999;GO:1904058;GO:…	K05226	-	S;T	2S472;35QAZ;3A0N3;3BPVF;3D7SD;3JH5P;48EWU;49BRD;4Q5XM	cholecystokinin [Source:MGI Symbol;Acc:MGI:88297]	12424	P09240	GO:0001764//neuron migration;GO:0001836//release of cytochrome c from mitochondria;GO:0006915//apoptotic process;GO:0006919//activation of cysteine-type endopeptidase activity involved in apoptotic process;GO:0007165//signal transduction;GO:0007205//protein kinase C-activating G protein-coupled receptor signaling pathway;GO:0007409//axonogenesis;GO:0007586//digestion;GO:0007613//memory;GO:0008284…	GO:0005576//extracellular region;GO:0005615//extracellular space;GO:0016020//membrane;GO:0016021//integral component of membrane;GO:0030424//axon;GO:0030425//dendrite;GO:0043025//neuronal cell body;GO:0043194//axon initial segment;GO:0043195//terminal bouton;GO:0043203//axon hillock;GO:0043204//perikaryon;	GO:0005179//hormone activity;GO:0005184//neuropeptide hormone activity;GO:0005515//protein binding;GO:0051428//peptide hormone receptor binding;	ko04972(Pancreatic secretion);ko04911(Insulin secretion);ko04080(Neuroactive ligand-receptor interaction)
ENSMUSG00000044103	11793.1	80.9769	23505.2	290.27	8.18125	3.57617e-05	0.000881976	2	24076488	24083580	+	1648	Il36g	GO:0005125;GO:0005576;GO:0005615;GO:0006954;GO:0006955;GO:0007165	K05487	-	S	2STX9;35Q5B;3A6Z7;3BSQZ;3D7FI;3JGY6;48ERF;49BVW;4Q8NE	interleukin 36G [Source:MGI Symbol;Acc:MGI:2449929]	215257	Q3U0P4	GO:0006954//inflammatory response;GO:0006955//immune response;GO:0007165//signal transduction;	GO:0005576//extracellular region;GO:0005615//extracellular space;	GO:0005125//cytokine activity;	ko04060(Cytokine-cytokine receptor interaction)
ENSMUSG00000074417	1137.27	47.8246	2226.71	46.5598	5.54101	3.66429e-05	0.000900374	7	3887241	3901119	-	2128	Pira12	GO:0001791;GO:0005102;GO:0005886;GO:0005887;GO:0015026;GO:0019221;GO:0032396;GO:0032998;GO:0045671	K06512	-	S;T	2RYEX;35IAN;3AH9G;3BMC1;3D6AJ;3J453;47ZV8;48YSX;4PYYQ	paired-Ig-like receptor A12 [Source:MGI Symbol;Acc:MGI:3709645]	100038909	E9Q1Z6	GO:0019221//cytokine-mediated signaling pathway;GO:0045671//negative regulation of osteoclast differentiation;	GO:0005886//plasma membrane;GO:0005887//integral component of plasma membrane;GO:0032998//Fc-epsilon receptor I complex;	GO:0001791//IgM binding;GO:0005102//signaling receptor binding;GO:0015026//coreceptor activity;GO:0032396//inhibitory MHC class I receptor activity;	ko04662(B cell receptor signaling pathway);ko04380(Osteoclast differentiation)
ENSMUSG00000091017	9.23829	0	18.4766	Inf	Inf	3.9136e-05	0.000954846	1	190894781	190897014	-	2234	Garin4	GO:0003674;GO:0005794;GO:0007030	-	-	S	2S0XQ;35C30;39WRM;3BMP9;3CRG5;3JDKF;4858C;4903K;4PVP3	golgi associated RAB2 interactor family member 4 [Source:MGI Symbol;Acc:MGI:3588202]	619288	B7XG49	GO:0007030//Golgi organization;	GO:0005794//Golgi apparatus;	GO:0003674//molecular_function;	-
ENSMUSG00000027611	736.88	169.34	1304.42	7.70296	2.94541	4.09092e-05	0.000987517	2	155593037	155597391	+	2031	Procr	GO:0005615;GO:0005813;GO:0007596;GO:0007599;GO:0008022;GO:0016020;GO:0016021;GO:0038023;GO:0048471;GO:0050819	K06557	-	S;T	2S3SK;35B9D;3A1FS;3BPGI;3CYSS;3J27F;48CKI;48XZ6;4PXZ8	protein C receptor, endothelial [Source:MGI Symbol;Acc:MGI:104596]	19124	Q64695	GO:0007596//blood coagulation;GO:0007599//hemostasis;GO:0050819//negative regulation of coagulation;	GO:0005615//extracellular space;GO:0005813//centrosome;GO:0016020//membrane;GO:0016021//integral component of membrane;GO:0048471//perinuclear region of cytoplasm;	GO:0008022//protein C-terminus binding;GO:0038023//signaling receptor activity;	ko04610(Complement and coagulation cascades)
ENSMUSG00000043286	162.697	0.123687	325.27	2629.79	11.3607	4.22541e-05	0.00101326	17	29077385	29109283	+	4837	Pnpla1	GO:0003824;GO:0004806;GO:0005737;GO:0005811;GO:0006629;GO:0016020;GO:0016042;GO:0016740;GO:0016747;GO:0016787;GO:0019433;GO:0030216;GO:0030280;GO:0046513;GO:0055088;GO:0061436;GO:0106341;GO:0106342	K16813	EC:2.3.1.296	S;U	KOG3773;35M1E;399WU;3BJJA;3D4TR;3J4XZ;48C1D;48VKJ;4PVUX	patatin-like phospholipase domain containing 1 [Source:MGI Symbol;Acc:MGI:3617850]	433091	Q3V1D5;B2KF06	GO:0006629//lipid metabolic process;GO:0016042//lipid catabolic process;GO:0019433//triglyceride catabolic process;GO:0030216//keratinocyte differentiation;GO:0046513//ceramide biosynthetic process;GO:0055088//lipid homeostasis;GO:0061436//establishment of skin barrier;GO:0106342//omega-hydroxyceramide biosynthetic process;	GO:0005737//cytoplasm;GO:0005811//lipid droplet;GO:0016020//membrane;	GO:0003824//catalytic activity;GO:0004806//triglyceride lipase activity;GO:0016740//transferase activity;GO:0016747//acyltransferase activity, transferring groups other than amino-acyl groups;GO:0016787//hydrolase activity;GO:0030280//structural constituent of skin epidermis;GO:0106341//omega-hydroxyceramide transacylase activity;	-
ENSMUSG00000030142	7253.63	102.154	14405.1	141.014	7.1397	4.27194e-05	0.00102039	6	123258748	123266829	-	4965	Clec4e	GO:0001819;GO:0001891;GO:0002221;GO:0002292;GO:0002376;GO:0005509;GO:0005515;GO:0005886;GO:0006955;GO:0009897;GO:0016020;GO:0016021;GO:0030246;GO:0030670;GO:0038023;GO:0038094;GO:0038187;GO:0042742;GO:0042995;GO:0045087;GO:0046872;GO:0051861;GO:0061760	K10059	-	S;T;V	KOG4297;35N0C;39TWF;3BFQ9;3CX0X;3J63I;487R9;495I7;4Q4JQ	C-type lectin domain family 4, member e [Source:MGI Symbol;Acc:MGI:1861232]	56619	Q9R0Q8;Q4FK29	GO:0001819//positive regulation of cytokine production;GO:0002221//pattern recognition receptor signaling pathway;GO:0002292//T cell differentiation involved in immune response;GO:0002376//immune system process;GO:0006955//immune response;GO:0038094//Fc-gamma receptor signaling pathway;GO:0042742//defense response to bacterium;GO:0045087//innate immune response;GO:0061760//antifungal innate immun…	GO:0001891//phagocytic cup;GO:0005886//plasma membrane;GO:0009897//external side of plasma membrane;GO:0016020//membrane;GO:0016021//integral component of membrane;GO:0030670//phagocytic vesicle membrane;GO:0042995//cell projection;	GO:0005509//calcium ion binding;GO:0005515//protein binding;GO:0030246//carbohydrate binding;GO:0038023//signaling receptor activity;GO:0038187//pattern recognition receptor activity;GO:0046872//metal ion binding;GO:0051861//glycolipid binding;	ko05152(Tuberculosis);ko04625(C-type lectin receptor signaling pathway)
ENSMUSG00000021596	446.483	196.229	696.738	3.55064	1.82808	4.31854e-05	0.00102882	13	76532259	77179929	+	8588	Mctp1	GO:0005509;GO:0005768;GO:0005783;GO:0005789;GO:0016020;GO:0016021;GO:0030336;GO:0030672;GO:0031410;GO:0045202;GO:0045806;GO:0046872;GO:0046928;GO:0055037;GO:1902883	-	-	S;Z;T;D	KOG1030;35FB9;38BAV;3BAZY;3CUDD;3J8TT;47YZU;490PT;4PZEX	multiple C2 domains, transmembrane 1 [Source:MGI Symbol;Acc:MGI:1926021]	78771	-	GO:0030336//negative regulation of cell migration;GO:0045806//negative regulation of endocytosis;GO:0046928//regulation of neurotransmitter secretion;GO:1902883//negative regulation of response to oxidative stress;	GO:0005768//endosome;GO:0005783//endoplasmic reticulum;GO:0005789//endoplasmic reticulum membrane;GO:0016020//membrane;GO:0016021//integral component of membrane;GO:0030672//synaptic vesicle membrane;GO:0031410//cytoplasmic vesicle;GO:0045202//synapse;GO:0055037//recycling endosome;	GO:0005509//calcium ion binding;GO:0046872//metal ion binding;	-
ENSMUSG00000046610	32.666	4.00716	61.3248	15.3038	3.93582	4.51067e-05	0.00106071	18	65831339	65884672	+	3687	Oacyl	GO:0003674;GO:0005575;GO:0008150;GO:0016020;GO:0016021;GO:0016747	-	-	S;I;V	KOG3700;35A1V;38GB4;3BE7Z;3D4AT;3J972;482JW;4947P;4PY6X	O-acyltransferase like [Source:MGI Symbol;Acc:MGI:2442915]	319888	Q8BML2	GO:0008150//biological_process;	GO:0005575//cellular_component;GO:0016020//membrane;GO:0016021//integral component of membrane;	GO:0003674//molecular_function;GO:0016747//acyltransferase activity, transferring groups other than amino-acyl groups;	-
ENSMUSG00000036469	416.772	182.594	650.949	3.565	1.8339	4.6564e-05	0.00108516	8	66070552	66924289	+	7146	Marchf1	GO:0000209;GO:0002376;GO:0002495;GO:0004842;GO:0005737;GO:0005764;GO:0005765;GO:0005768;GO:0005783;GO:0005789;GO:0005794;GO:0005886;GO:0006955;GO:0008270;GO:0016020;GO:0016021;GO:0016567;GO:0016740;GO:0030659;GO:0031410;GO:0031901;GO:0031902;GO:0032588;GO:0042287;GO:0043231;GO:0046872;GO:0061630	K10656	EC:2.3.2.27	A	KOG1609;35FIB;38EEN;3B9Y7;3CWBN;3J1WX;480VT;48ZQV;4PZCU	membrane associated ring-CH-type finger 1 [Source:MGI Symbol;Acc:MGI:1920175]	72925	Q6NZQ8	GO:0000209//protein polyubiquitination;GO:0002376//immune system process;GO:0002495//antigen processing and presentation of peptide antigen via MHC class II;GO:0006955//immune response;GO:0016567//protein ubiquitination;	GO:0005737//cytoplasm;GO:0005764//lysosome;GO:0005765//lysosomal membrane;GO:0005768//endosome;GO:0005783//endoplasmic reticulum;GO:0005789//endoplasmic reticulum membrane;GO:0005794//Golgi apparatus;GO:0005886//plasma membrane;GO:0016020//membrane;GO:0016021//integral component of membrane;GO:0030659//cytoplasmic vesicle membrane;GO:0031410//cytoplasmic vesicle;GO:0031901//early endosome membran…	GO:0004842//ubiquitin-protein transferase activity;GO:0008270//zinc ion binding;GO:0016740//transferase activity;GO:0042287//MHC protein binding;GO:0046872//metal ion binding;GO:0061630//ubiquitin protein ligase activity;	-
ENSMUSG00000037012	3577.21	1517.37	5637.05	3.71502	1.89337	4.74379e-05	0.0011013	10	62104634	62215687	-	8532	Hk1	GO:0000166;GO:0001678;GO:0002376;GO:0002720;GO:0002931;GO:0003824;GO:0004340;GO:0004396;GO:0004672;GO:0005515;GO:0005524;GO:0005536;GO:0005737;GO:0005739;GO:0005741;GO:0005829;GO:0005901;GO:0005975;GO:0006002;GO:0006006;GO:0006013;GO:0006096;GO:0006468;GO:0006954;GO:0008152;GO:0008865;GO:0010359;GO:0016020;GO:0016301;GO:0016310;GO:0016740;GO:0016773;GO:0018105;GO:0018107;GO:0018108;GO:0019158;GO:…	K00844	EC:2.7.1.1	G	KOG1369;35N2T;38DFC;3BD1K;3CU23;3JC53;47ZA3;49042;4Q517	hexokinase 1 [Source:MGI Symbol;Acc:MGI:96103]	15275	Q6GQU1;Q3TTB4	GO:0001678//cellular glucose homeostasis;GO:0002376//immune system process;GO:0002720//positive regulation of cytokine production involved in immune response;GO:0002931//response to ischemia;GO:0005975//carbohydrate metabolic process;GO:0006002//fructose 6-phosphate metabolic process;GO:0006006//glucose metabolic process;GO:0006013//mannose metabolic process;GO:0006096//glycolytic process;GO:0006…	GO:0005737//cytoplasm;GO:0005739//mitochondrion;GO:0005741//mitochondrial outer membrane;GO:0005829//cytosol;GO:0005901//caveola;GO:0016020//membrane;GO:0032991//protein-containing complex;GO:0045121//membrane raft;	GO:0000166//nucleotide binding;GO:0003824//catalytic activity;GO:0004340//glucokinase activity;GO:0004396//hexokinase activity;GO:0004672//protein kinase activity;GO:0005515//protein binding;GO:0005524//ATP binding;GO:0005536//glucose binding;GO:0008865//fructokinase activity;GO:0016301//kinase activity;GO:0016740//transferase activity;GO:0016773//phosphotransferase activity, alcohol group as acc…	ko05230(Central carbon metabolism in cancer);ko04973(Carbohydrate digestion and absorption);ko04930(Type II diabetes mellitus);ko04910(Insulin signaling pathway);ko04066(HIF-1 signaling pathway);ko00524(Neomycin, kanamycin and gentamicin biosynthesis);ko00520(Amino sugar and nucleotide sugar metabolism);ko00500(Starch and sucrose metabolism);ko00052(Galactose metabolism);ko00051(Fructose and mann…
ENSMUSG00000035678	68.9011	12.2689	125.533	10.2318	3.35499	4.76956e-05	0.00110306	17	57412325	57414757	+	1290	Tnfsf9	GO:0005102;GO:0005125;GO:0005164;GO:0005515;GO:0005615;GO:0005886;GO:0006955;GO:0007165;GO:0016020;GO:0016021;GO:0032729;GO:0032735;GO:0032755;GO:0032813;GO:0033084;GO:0042104;GO:0043011;GO:0045585	K05472	-	S;T	2SSK0;35QN3;3A91R;3BURZ;3D8H1;3JFBS;48FER;49C2R;4Q6AZ	tumor necrosis factor (ligand) superfamily, member 9 [Source:MGI Symbol;Acc:MGI:1101058]	21950	P41274;Q3U1Z9	GO:0006955//immune response;GO:0007165//signal transduction;GO:0032729//positive regulation of interferon-gamma production;GO:0032735//positive regulation of interleukin-12 production;GO:0032755//positive regulation of interleukin-6 production;GO:0033084//regulation of immature T cell proliferation in thymus;GO:0042104//positive regulation of activated T cell proliferation;GO:0043011//myeloid den…	GO:0005615//extracellular space;GO:0005886//plasma membrane;GO:0016020//membrane;GO:0016021//integral component of membrane;	GO:0005102//signaling receptor binding;GO:0005125//cytokine activity;GO:0005164//tumor necrosis factor receptor binding;GO:0005515//protein binding;GO:0032813//tumor necrosis factor receptor superfamily binding;	ko04060(Cytokine-cytokine receptor interaction)
ENSMUSG00000028494	10722.2	2367.84	19076.5	8.05649	3.01015	4.81036e-05	0.00111108	4	86566623	86588297	-	3512	Plin2	GO:0005515;GO:0005634;GO:0005737;GO:0005811;GO:0005829;GO:0005886;GO:0009410;GO:0010890;GO:0014070;GO:0015909;GO:0016020;GO:0019915;GO:0042149;GO:1905691	K17284	-	S	2QRYF;35CG8;38GFH;3BHN3;3CZQK;3J9UY;4808P;4902T;4PUET	perilipin 2 [Source:MGI Symbol;Acc:MGI:87920]	11520	P43883;Q3U711	GO:0009410//response to xenobiotic stimulus;GO:0010890//positive regulation of sequestering of triglyceride;GO:0014070//response to organic cyclic compound;GO:0015909//long-chain fatty acid transport;GO:0019915//lipid storage;GO:0042149//cellular response to glucose starvation;GO:1905691//lipid droplet disassembly;	GO:0005634//nucleus;GO:0005737//cytoplasm;GO:0005811//lipid droplet;GO:0005829//cytosol;GO:0005886//plasma membrane;GO:0016020//membrane;	GO:0005515//protein binding;	ko03320(PPAR signaling pathway)
ENSMUSG00000094845	37.3414	12.839	61.8438	4.81687	2.2681	4.86903e-05	0.00112184	11	69766883	69768879	-	1193	Tmem95	GO:0002080;GO:0003674;GO:0007338;GO:0007342;GO:0016020;GO:0016021;GO:0031410;GO:0097524	-	-	S	2S64R;35EI5;3A7MX;3BTKP;3D4Z6;3JF5E;489RT;499MF;4Q4SI	transmembrane protein 95 [Source:MGI Symbol;Acc:MGI:3779488]	100503361	P0DJF3	GO:0007338//single fertilization;GO:0007342//fusion of sperm to egg plasma membrane involved in single fertilization;	GO:0002080//acrosomal membrane;GO:0016020//membrane;GO:0016021//integral component of membrane;GO:0031410//cytoplasmic vesicle;GO:0097524//sperm plasma membrane;	GO:0003674//molecular_function;	-
ENSMUSG00000063406	1071.85	300.16	1843.54	6.14188	2.61868	5.0197e-05	0.00115213	5	108254232	108280486	-	7688	Tmed5	GO:0003674;GO:0005737;GO:0005783;GO:0005789;GO:0005793;GO:0005794;GO:0005801;GO:0006886;GO:0006888;GO:0007030;GO:0015031;GO:0016020;GO:0016021;GO:0030134;GO:0033116;GO:0043231;GO:0070971;GO:0090161	K14825	-	S;U	KOG3287;35ER8;38PM9;3BE8B;3D3TW;3J3KC;4802F;4910H;4Q3SR	transmembrane p24 trafficking protein 5 [Source:MGI Symbol;Acc:MGI:1921586]	73130	Q9CXE7;A2RS96	GO:0006886//intracellular protein transport;GO:0006888//endoplasmic reticulum to Golgi vesicle-mediated transport;GO:0007030//Golgi organization;GO:0015031//protein transport;GO:0090161//Golgi ribbon formation;	GO:0005737//cytoplasm;GO:0005783//endoplasmic reticulum;GO:0005789//endoplasmic reticulum membrane;GO:0005793//endoplasmic reticulum-Golgi intermediate compartment;GO:0005794//Golgi apparatus;GO:0005801//cis-Golgi network;GO:0016020//membrane;GO:0016021//integral component of membrane;GO:0030134//COPII-coated ER to Golgi transport vesicle;GO:0033116//endoplasmic reticulum-Golgi intermediate compa…	GO:0003674//molecular_function;	-
ENSMUSG00000050737	2895.9	427.759	5364.04	12.5399	3.64845	5.07624e-05	0.00116071	2	30779483	30819875	-	3931	Ptges	GO:0001516;GO:0004364;GO:0004602;GO:0004667;GO:0005641;GO:0005737;GO:0006629;GO:0006631;GO:0006633;GO:0006693;GO:0008283;GO:0008285;GO:0016020;GO:0016021;GO:0016491;GO:0016740;GO:0016853;GO:0019233;GO:0031620;GO:0032308;GO:0043231;GO:0043295;GO:0048471;GO:0050220;GO:0050727;GO:0098869	K15729	EC:5.3.99.3	S	2RZBK;35PZW;39ZWK;3BPYQ;3D6S8;3JGH1;48E6M;49BA7;4Q522	prostaglandin E synthase [Source:MGI Symbol;Acc:MGI:1927593]	64292	Q9JM51;Q8BNP8	GO:0001516//prostaglandin biosynthetic process;GO:0006629//lipid metabolic process;GO:0006631//fatty acid metabolic process;GO:0006633//fatty acid biosynthetic process;GO:0006693//prostaglandin metabolic process;GO:0008283//cell population proliferation;GO:0008285//negative regulation of cell population proliferation;GO:0019233//sensory perception of pain;GO:0031620//regulation of fever generatio…	GO:0005641//nuclear envelope lumen;GO:0005737//cytoplasm;GO:0016020//membrane;GO:0016021//integral component of membrane;GO:0043231//intracellular membrane-bounded organelle;GO:0048471//perinuclear region of cytoplasm;	GO:0004364//glutathione transferase activity;GO:0004602//glutathione peroxidase activity;GO:0004667//prostaglandin-D synthase activity;GO:0016491//oxidoreductase activity;GO:0016740//transferase activity;GO:0016853//isomerase activity;GO:0043295//glutathione binding;GO:0050220//prostaglandin-E synthase activity;	ko00590(Arachidonic acid metabolism)
ENSMUSG00000074472	62.1544	15.6709	108.638	6.93247	2.79337	5.29013e-05	0.00120057	9	22099386	22113419	+	3036	Zfp872	GO:0000978;GO:0000981;GO:0005634;GO:0006355;GO:0006357;GO:0046872	K09228	-	K	35DAQ;3AFEN;3BYFH;3D2V4;3J6D4;48BMZ;49229;4PWXF	zinc finger protein 872 [Source:MGI Symbol;Acc:MGI:3588272]	619310	Q3UVL3	GO:0006355//regulation of transcription, DNA-templated;GO:0006357//regulation of transcription by RNA polymerase II;	GO:0005634//nucleus;	GO:0000978//RNA polymerase II cis-regulatory region sequence-specific DNA binding;GO:0000981//DNA-binding transcription factor activity, RNA polymerase II-specific;GO:0046872//metal ion binding;	ko05168(Herpes simplex virus 1 infection)
ENSMUSG00000027220	13.5317	0.9576	26.1059	27.2618	4.76881	5.46078e-05	0.00122706	2	92745443	92786403	+	3761	Syt13	GO:0000149;GO:0001786;GO:0005509;GO:0005544;GO:0005886;GO:0005887;GO:0006906;GO:0014059;GO:0016020;GO:0016021;GO:0016192;GO:0017156;GO:0017158;GO:0030133;GO:0030276;GO:0030424;GO:0030659;GO:0031410;GO:0043231;GO:0045202;GO:0070382;GO:0071277	K19913	-	S;T;U	KOG1028;35BJ9;38WU7;3BBMG;3D072;3JFJG;486MG;48URP;4Q3Z0	synaptotagmin XIII [Source:MGI Symbol;Acc:MGI:1933945]	80976	Q9EQT6	GO:0006906//vesicle fusion;GO:0014059//regulation of dopamine secretion;GO:0016192//vesicle-mediated transport;GO:0017156//calcium-ion regulated exocytosis;GO:0017158//regulation of calcium ion-dependent exocytosis;GO:0071277//cellular response to calcium ion;	GO:0005886//plasma membrane;GO:0005887//integral component of plasma membrane;GO:0016020//membrane;GO:0016021//integral component of membrane;GO:0030133//transport vesicle;GO:0030424//axon;GO:0030659//cytoplasmic vesicle membrane;GO:0031410//cytoplasmic vesicle;GO:0043231//intracellular membrane-bounded organelle;GO:0045202//synapse;GO:0070382//exocytic vesicle;	GO:0000149//SNARE binding;GO:0001786//phosphatidylserine binding;GO:0005509//calcium ion binding;GO:0005544//calcium-dependent phospholipid binding;GO:0030276//clathrin binding;	-
ENSMUSG00000054169	253.626	2.82756	504.424	178.395	7.47894	5.53956e-05	0.00124169	7	24476631	24484082	+	1496	Ceacam10	-	K06499	-	S;T	2S42Z;3AEYA;3BKZS;3D2GJ;482UF;49741	carcinoembryonic antigen-related cell adhesion molecule 10 [Source:MGI Symbol;Acc:MGI:1347248]	26366	Q61400;A0A0R4J0G1	-	-	-	-
ENSMUSG00000017057	1750.28	791.861	2708.69	3.42067	1.77428	5.59856e-05	0.00125337	X	35375763	35434912	+	3712	Il13ra1	GO:0004896;GO:0004923;GO:0004924;GO:0005127;GO:0005515;GO:0008284;GO:0009897;GO:0016020;GO:0016021;GO:0016515;GO:0019221;GO:0019955;GO:0035772;GO:0038165;GO:0043235;GO:0048861	K05076	-	S;T	2RYXH;35KKB;38EE8;3BH5W;3CU5G;3JAIN;489ZE;4975E;4Q2HV	interleukin 13 receptor, alpha 1 [Source:MGI Symbol;Acc:MGI:105052]	16164	O09030;Q8BNM4	GO:0008284//positive regulation of cell population proliferation;GO:0019221//cytokine-mediated signaling pathway;GO:0035772//interleukin-13-mediated signaling pathway;GO:0038165//oncostatin-M-mediated signaling pathway;GO:0048861//leukemia inhibitory factor signaling pathway;	GO:0009897//external side of plasma membrane;GO:0016020//membrane;GO:0016021//integral component of membrane;GO:0043235//receptor complex;	GO:0004896//cytokine receptor activity;GO:0004923//leukemia inhibitory factor receptor activity;GO:0004924//oncostatin-M receptor activity;GO:0005127//ciliary neurotrophic factor receptor binding;GO:0005515//protein binding;GO:0016515//interleukin-13 receptor activity;GO:0019955//cytokine binding;	ko05200(Pathways in cancer);ko04630(JAK-STAT signaling pathway);ko04060(Cytokine-cytokine receptor interaction)
ENSMUSG00000003752	367.032	136.012	598.051	4.39704	2.13653	5.75631e-05	0.00128395	7	26906597	26928086	-	5285	Itpkc	GO:0000166;GO:0000828;GO:0005515;GO:0005516;GO:0005524;GO:0005634;GO:0005737;GO:0008440;GO:0016301;GO:0016310;GO:0016607;GO:0016740;GO:0032958;GO:0046854;GO:0071277	K00911	EC:2.7.1.127	I;G	KOG1621;35DM6;38V9M;3BAWE;3CU4K;3J7T9;482XZ;48Z5X;4Q004	inositol 1,4,5-trisphosphate 3-kinase C [Source:MGI Symbol;Acc:MGI:2442554]	233011	Q7TS72	GO:0016310//phosphorylation;GO:0032958//inositol phosphate biosynthetic process;GO:0046854//phosphatidylinositol phosphate biosynthetic process;GO:0071277//cellular response to calcium ion;	GO:0005634//nucleus;GO:0005737//cytoplasm;GO:0016607//nuclear speck;	GO:0000166//nucleotide binding;GO:0000828//inositol hexakisphosphate kinase activity;GO:0005515//protein binding;GO:0005516//calmodulin binding;GO:0005524//ATP binding;GO:0008440//inositol-1,4,5-trisphosphate 3-kinase activity;GO:0016301//kinase activity;GO:0016740//transferase activity;	ko04070(Phosphatidylinositol signaling system);ko04020(Calcium signaling pathway);ko00562(Inositol phosphate metabolism)
ENSMUSG00000090698	1513.2	54.4279	2971.97	54.6037	5.77093	5.81855e-05	0.00129466	6	134958681	134963799	+	3567	Apold1	GO:0001525;GO:0005576;GO:0006869;GO:0008289;GO:0016020;GO:0016021;GO:0042157;GO:0045601	-	-	S	2S2T4;35N9G;39TJ2;3BFJB;3D29Q;3J3EY;48CAH;495SW;4Q7KQ	apolipoprotein L domain containing 1 [Source:MGI Symbol;Acc:MGI:2685921]	381823	E9Q0X2	GO:0001525//angiogenesis;GO:0006869//lipid transport;GO:0042157//lipoprotein metabolic process;GO:0045601//regulation of endothelial cell differentiation;	GO:0005576//extracellular region;GO:0016020//membrane;GO:0016021//integral component of membrane;	GO:0008289//lipid binding;	-
ENSMUSG00000030472	60.8741	1.20623	120.542	99.9331	6.64289	5.84051e-05	0.00129638	7	43284131	43298719	+	1970	Ceacam18	GO:0003674;GO:0005575;GO:0008150;GO:0016020;GO:0016021	K06499	-	S;T	2RU0U;35MB3;39YJJ;3BFHQ;3D1PZ;3JCZ4;48B8N;499XI;4Q96U	carcinoembryonic antigen-related cell adhesion molecule 18 [Source:MGI Symbol;Acc:MGI:1919681]	72431	Q9D871	GO:0008150//biological_process;	GO:0005575//cellular_component;GO:0016020//membrane;GO:0016021//integral component of membrane;	GO:0003674//molecular_function;	-
ENSMUSG00000036718	268.598	65.5953	471.6	7.18954	2.8459	5.87457e-05	0.00130005	5	139692451	139722091	-	4144	Micall2	GO:0001725;GO:0005515;GO:0005737;GO:0005768;GO:0005829;GO:0005856;GO:0005886;GO:0005911;GO:0005923;GO:0016020;GO:0030041;GO:0031005;GO:0031175;GO:0031267;GO:0031532;GO:0032432;GO:0032456;GO:0034446;GO:0042805;GO:0042995;GO:0043005;GO:0046872;GO:0051015;GO:0055037;GO:0070161;GO:0070830	K21068	-	Z	2QVVF;35BD0;38HWJ;3BHN0;3CW3I;3JD4T;48BKC;48ZWP;4PV9P	MICAL-like 2 [Source:MGI Symbol;Acc:MGI:2444818]	231830	Q3TN34	GO:0030041//actin filament polymerization;GO:0031175//neuron projection development;GO:0031532//actin cytoskeleton reorganization;GO:0032456//endocytic recycling;GO:0034446//substrate adhesion-dependent cell spreading;GO:0070830//bicellular tight junction assembly;	GO:0001725//stress fiber;GO:0005737//cytoplasm;GO:0005768//endosome;GO:0005829//cytosol;GO:0005856//cytoskeleton;GO:0005886//plasma membrane;GO:0005911//cell-cell junction;GO:0005923//bicellular tight junction;GO:0016020//membrane;GO:0032432//actin filament bundle;GO:0042995//cell projection;GO:0043005//neuron projection;GO:0055037//recycling endosome;GO:0070161//anchoring junction;	GO:0005515//protein binding;GO:0031005//filamin binding;GO:0031267//small GTPase binding;GO:0042805//actinin binding;GO:0046872//metal ion binding;GO:0051015//actin filament binding;	ko04530(Tight junction)
ENSMUSG00000021322	166.782	59.3633	274.201	4.61904	2.20759	5.90061e-05	0.00130178	13	20978283	21220787	+	5925	Aoah	GO:0005509;GO:0005576;GO:0006629;GO:0006631;GO:0008653;GO:0009104;GO:0016787;GO:0016788;GO:0031410;GO:0043231;GO:0046872;GO:0050528;GO:0050728	K01065	EC:3.1.1.77	S;O;G	2QVQW;35JGZ;39S84;3BFW3;3CTEX;3JF6X;488SG;4982D;4Q3CD	acyloxyacyl hydrolase [Source:MGI Symbol;Acc:MGI:1350928]	27052	O35298	GO:0006629//lipid metabolic process;GO:0006631//fatty acid metabolic process;GO:0008653//lipopolysaccharide metabolic process;GO:0009104//lipopolysaccharide catabolic process;GO:0050728//negative regulation of inflammatory response;	GO:0005576//extracellular region;GO:0031410//cytoplasmic vesicle;GO:0043231//intracellular membrane-bounded organelle;	GO:0005509//calcium ion binding;GO:0016787//hydrolase activity;GO:0016788//hydrolase activity, acting on ester bonds;GO:0046872//metal ion binding;GO:0050528//acyloxyacyl hydrolase activity;	-
ENSMUSG00000047562	93.608	0	187.216	Inf	Inf	5.90981e-05	0.00130223	9	7502353	7510241	+	1722	Mmp10	GO:0004222;GO:0005576;GO:0006508;GO:0008233;GO:0008237;GO:0008270;GO:0016787;GO:0030198;GO:0030334;GO:0030574;GO:0031012;GO:0046872	K01396	EC:3.4.24.22	O;M;W	KOG1565;35C61;38HNS;3BHFC;3CY36;3JE21;48283;48Y4Z;4Q45T	matrix metallopeptidase 10 [Source:MGI Symbol;Acc:MGI:97007]	17384	O55123;A1L3D0	GO:0006508//proteolysis;GO:0030198//extracellular matrix organization;GO:0030334//regulation of cell migration;GO:0030574//collagen catabolic process;	GO:0005576//extracellular region;GO:0031012//extracellular matrix;	GO:0004222//metalloendopeptidase activity;GO:0008233//peptidase activity;GO:0008237//metallopeptidase activity;GO:0008270//zinc ion binding;GO:0016787//hydrolase activity;GO:0046872//metal ion binding;	-
ENSMUSG00000021281	4774.9	1025.4	8524.41	8.31329	3.05542	6.02807e-05	0.00132363	12	111408903	111421452	+	4984	Tnfaip2	GO:0000145;GO:0000149;GO:0001525;GO:0006887;GO:0030154;GO:0051601	K19989	-	U	KOG2286;35J45;38FME;3BB5K;3CXAZ;3J7N6;487EP;48W8S;4Q12X	tumor necrosis factor, alpha-induced protein 2 [Source:MGI Symbol;Acc:MGI:104960]	21928	Q61333	GO:0001525//angiogenesis;GO:0006887//exocytosis;GO:0030154//cell differentiation;GO:0051601//exocyst localization;	GO:0000145//exocyst;	GO:0000149//SNARE binding;	-
ENSMUSG00000030077	188.739	36.5001	340.977	9.3418	3.2237	6.02872e-05	0.00132363	6	103487547	103727172	+	12293	Chl1	GO:0001764;GO:0002020;GO:0005515;GO:0005576;GO:0005886;GO:0007155;GO:0007399;GO:0007411;GO:0008344;GO:0016020;GO:0016021;GO:0030154;GO:0030425;GO:0031103;GO:0031175;GO:0035640;GO:0043005;GO:0043524;GO:0045177;GO:0050890	K06758	-	S;T	KOG3513;35FRW;38C7V;3B984;3CS11;3JAST;486YA;49679;4PV5Q	cell adhesion molecule L1-like [Source:MGI Symbol;Acc:MGI:1098266]	12661	P70232	GO:0001764//neuron migration;GO:0007155//cell adhesion;GO:0007399//nervous system development;GO:0007411//axon guidance;GO:0008344//adult locomotory behavior;GO:0030154//cell differentiation;GO:0031103//axon regeneration;GO:0031175//neuron projection development;GO:0035640//exploration behavior;GO:0043524//negative regulation of neuron apoptotic process;GO:0050890//cognition;	GO:0005576//extracellular region;GO:0005886//plasma membrane;GO:0016020//membrane;GO:0016021//integral component of membrane;GO:0030425//dendrite;GO:0043005//neuron projection;GO:0045177//apical part of cell;	GO:0002020//protease binding;GO:0005515//protein binding;	-
ENSMUSG00000039221	124.018	49.0386	198.998	4.05798	2.02076	6.08889e-05	0.0013338	3	28859585	28861573	+	1989	Rpl22l1	GO:0002181;GO:0003723;GO:0003735;GO:0005829;GO:0005840;GO:0006412;GO:1990904	K02891	-	J	KOG3434;35PYN;3A1QF;3BQCH;3D74T;3JGGZ;48EJ9;49BFU;4Q57F	ribosomal protein L22 like 1 [Source:MGI Symbol;Acc:MGI:1915278]	68028	Q9D7S7;Q0VBA4	GO:0002181//cytoplasmic translation;GO:0006412//translation;	GO:0005829//cytosol;GO:0005840//ribosome;GO:1990904//ribonucleoprotein complex;	GO:0003723//RNA binding;GO:0003735//structural constituent of ribosome;	ko05171(Coronavirus disease - COVID-19);ko03010(Ribosome)
ENSMUSG00000071561	1284.25	0.427503	2568.07	6007.14	12.5525	6.37296e-05	0.00138915	16	36179744	36188110	-	790	Cstdc5	GO:0001533;GO:0002020;GO:0004866;GO:0004869;GO:0005615;GO:0005654;GO:0005737;GO:0005829;GO:0010466;GO:0010951;GO:0018149;GO:0030216;GO:0045861;GO:0098609;GO:1904090	-	-	S	2SF2X;35QTZ;3AAXA;3BV1M;3D90I;3JHEY;48F89;49CV1	cystatin domain containing 5 [Source:MGI Symbol;Acc:MGI:3696883]	100034684	Q497J0	GO:0010466//negative regulation of peptidase activity;GO:0010951//negative regulation of endopeptidase activity;GO:0018149//peptide cross-linking;GO:0030216//keratinocyte differentiation;GO:0045861//negative regulation of proteolysis;GO:0098609//cell-cell adhesion;	GO:0001533//cornified envelope;GO:0005615//extracellular space;GO:0005654//nucleoplasm;GO:0005737//cytoplasm;GO:0005829//cytosol;GO:1904090//peptidase inhibitor complex;	GO:0002020//protease binding;GO:0004866//endopeptidase inhibitor activity;GO:0004869//cysteine-type endopeptidase inhibitor activity;	-
ENSMUSG00000025318	83.987	2.86995	165.104	57.5285	5.8462	6.40113e-05	0.00139362	8	122456362	122521015	+	4457	Jph3	GO:0005783;GO:0005789;GO:0005886;GO:0007612;GO:0007613;GO:0016020;GO:0016021;GO:0030314;GO:0035640;GO:0040011;GO:0048167;GO:0048168;GO:0050885;GO:0060314	K19530	-	S;Z;D	KOG0231;35BU7;38BJX;3BCF0;3CWIS;3JCRJ;47ZQB;490DP;4PWPN	junctophilin 3 [Source:MGI Symbol;Acc:MGI:1891497]	57340	Q9ET77	GO:0007612//learning;GO:0007613//memory;GO:0035640//exploration behavior;GO:0040011//locomotion;GO:0048167//regulation of synaptic plasticity;GO:0048168//regulation of neuronal synaptic plasticity;GO:0050885//neuromuscular process controlling balance;GO:0060314//regulation of ryanodine-sensitive calcium-release channel activity;	GO:0005783//endoplasmic reticulum;GO:0005789//endoplasmic reticulum membrane;GO:0005886//plasma membrane;GO:0016020//membrane;GO:0016021//integral component of membrane;GO:0030314//junctional membrane complex;	-	-
ENSMUSG00000038418	4741.34	955.142	8527.53	8.92803	3.15834	6.41451e-05	0.00139487	18	34992876	34998037	+	4484	Egr1	GO:0000122;GO:0000785;GO:0000976;GO:0000977;GO:0000978;GO:0000979;GO:0000981;GO:0001228;GO:0001666;GO:0002931;GO:0003677;GO:0003690;GO:0003700;GO:0005634;GO:0005654;GO:0005737;GO:0006355;GO:0006357;GO:0007611;GO:0007616;GO:0008270;GO:0009749;GO:0010385;GO:0010628;GO:0010942;GO:0014911;GO:0030217;GO:0030509;GO:0032722;GO:0032731;GO:0032868;GO:0032922;GO:0033233;GO:0035035;GO:0035914;GO:0042981;GO:…	K09203	-	K	35H78;398KZ;3BH2K;3CXF5;3JB06;484VH;4922W;4Q2D2	early growth response 1 [Source:MGI Symbol;Acc:MGI:95295]	13653	P08046;Q544D6;Q8CAT6	GO:0000122//negative regulation of transcription by RNA polymerase II;GO:0001666//response to hypoxia;GO:0002931//response to ischemia;GO:0006355//regulation of transcription, DNA-templated;GO:0006357//regulation of transcription by RNA polymerase II;GO:0007611//learning or memory;GO:0007616//long-term memory;GO:0009749//response to glucose;GO:0010628//positive regulation of gene expression;GO:00…	GO:0000785//chromatin;GO:0005634//nucleus;GO:0005654//nucleoplasm;GO:0005737//cytoplasm;	GO:0000976//transcription cis-regulatory region binding;GO:0000977//RNA polymerase II transcription regulatory region sequence-specific DNA binding;GO:0000978//RNA polymerase II cis-regulatory region sequence-specific DNA binding;GO:0000979//RNA polymerase II core promoter sequence-specific DNA binding;GO:0000981//DNA-binding transcription factor activity, RNA polymerase II-specific;GO:0001228//D…	ko05166(Human T-cell leukemia virus 1 infection);ko05020(Prion disease);ko04933(AGE-RAGE signaling pathway in diabetic complications);ko04928(Parathyroid hormone synthesis, secretion and action);ko04912(GnRH signaling pathway);ko04371(Apelin signaling pathway)
ENSMUSG00000027843	451.418	211.589	691.248	3.26694	1.70794	6.44438e-05	0.00139969	3	103767111	103819563	+	6775	Ptpn22	GO:0002230;GO:0002376;GO:0002685;GO:0004721;GO:0004725;GO:0004726;GO:0005515;GO:0005634;GO:0005737;GO:0006470;GO:0006629;GO:0006914;GO:0009898;GO:0010507;GO:0010628;GO:0010629;GO:0016311;GO:0016787;GO:0016791;GO:0017124;GO:0019900;GO:0030217;GO:0031625;GO:0031663;GO:0032481;GO:0032496;GO:0032715;GO:0032717;GO:0032720;GO:0032727;GO:0032728;GO:0032729;GO:0032817;GO:0034141;GO:0034145;GO:0034157;GO:…	K18024	EC:3.1.3.48	T	KOG0789;35ENT;39PRJ;3BCCY;3CY76;3J8T2;482IR;49KWF;4PYQ0	protein tyrosine phosphatase, non-receptor type 22 (lymphoid) [Source:MGI Symbol;Acc:MGI:107170]	19260	P29352	GO:0002230//positive regulation of defense response to virus by host;GO:0002376//immune system process;GO:0002685//regulation of leukocyte migration;GO:0006470//protein dephosphorylation;GO:0006629//lipid metabolic process;GO:0006914//autophagy;GO:0010507//negative regulation of autophagy;GO:0010628//positive regulation of gene expression;GO:0010629//negative regulation of gene expression;GO:0016…	GO:0005634//nucleus;GO:0005737//cytoplasm;GO:0009898//cytoplasmic side of plasma membrane;GO:0048471//perinuclear region of cytoplasm;	GO:0004721//phosphoprotein phosphatase activity;GO:0004725//protein tyrosine phosphatase activity;GO:0004726//non-membrane spanning protein tyrosine phosphatase activity;GO:0005515//protein binding;GO:0016787//hydrolase activity;GO:0016791//phosphatase activity;GO:0017124//SH3 domain binding;GO:0019900//kinase binding;GO:0031625//ubiquitin protein ligase binding;GO:1990782//protein tyrosine kinas…	-
ENSMUSG00000049580	493.342	204.293	782.391	3.82975	1.93725	6.55342e-05	0.0014183	7	97999875	98010535	-	3050	Tsku	GO:0005515;GO:0005576;GO:0005615;GO:0005886;GO:0007399;GO:0008203;GO:0010468;GO:0010977;GO:0021540;GO:0021670;GO:0021766;GO:0021960;GO:0030178;GO:0030512;GO:0031012;GO:0032911;GO:0033344;GO:0042060;GO:0042632;GO:0042635;GO:0043010;GO:0050431;GO:0060122;GO:0061073;GO:0097009;GO:1904761	K08130	-	T;U	KOG0619;35KQS;39RRD;3BG8B;3CX3C;3J2SY;48528;48YCW;4Q1UI	tsukushi, small leucine rich proteoglycan [Source:MGI Symbol;Acc:MGI:2443855]	244152	Q8CBR6;Q08EE6	GO:0007399//nervous system development;GO:0008203//cholesterol metabolic process;GO:0010468//regulation of gene expression;GO:0010977//negative regulation of neuron projection development;GO:0021540//corpus callosum morphogenesis;GO:0021670//lateral ventricle development;GO:0021766//hippocampus development;GO:0021960//anterior commissure morphogenesis;GO:0030178//negative regulation of Wnt signal…	GO:0005576//extracellular region;GO:0005615//extracellular space;GO:0005886//plasma membrane;GO:0031012//extracellular matrix;	GO:0005515//protein binding;GO:0050431//transforming growth factor beta binding;	-
ENSMUSG00000048489	1103.4	528.295	1678.51	3.17722	1.66776	6.60607e-05	0.00142668	6	116627570	116629755	+	1358	Depp1	GO:0003674;GO:0005737;GO:0005739;GO:0005777;GO:0006914;GO:0010506;GO:0043231	-	-	S	2T1TA;35NU5;3A22F;3BQQB;3D5GS;3JBQZ;48DF2;496TG;4Q5RC	DEPP1 autophagy regulator [Source:MGI Symbol;Acc:MGI:1918730]	213393	Q8K2F3	GO:0006914//autophagy;GO:0010506//regulation of autophagy;	GO:0005737//cytoplasm;GO:0005739//mitochondrion;GO:0005777//peroxisome;GO:0043231//intracellular membrane-bounded organelle;	GO:0003674//molecular_function;	-
ENSMUSG00000017832	25.3498	8.10642	42.5932	5.25425	2.39348	6.6303e-05	0.00142814	11	100604676	100605401	+	726	Hspb9	GO:0003674;GO:0005634;GO:0005654;GO:0005737;GO:0005829;GO:0008150;GO:0043231	K09547	-	S;O	KOG3591;35QED;3A36A;3BR75;3D7MA;3JGV8;48ES4;49BUD;4Q65I	heat shock protein, alpha-crystallin-related, B9 [Source:MGI Symbol;Acc:MGI:1922732]	75482	Q9DAM3;G3UWB9	GO:0008150//biological_process;	GO:0005634//nucleus;GO:0005654//nucleoplasm;GO:0005737//cytoplasm;GO:0005829//cytosol;GO:0043231//intracellular membrane-bounded organelle;	GO:0003674//molecular_function;	-
ENSMUSG00000044313	179.112	17.9275	340.296	18.9819	4.24655	6.70871e-05	0.00144332	3	101720392	101756275	-	3610	Mab21l3	GO:0003674;GO:0005575;GO:0008150	-	-	S;T	KOG3963;35K7F;38RMH;3BAPB;3CSCE;3J4JF;482EJ;48WSQ;4Q1HI	mab-21-like 3 [Source:MGI Symbol;Acc:MGI:2446273]	242125	Q8CI17	GO:0008150//biological_process;	GO:0005575//cellular_component;	GO:0003674//molecular_function;	-
ENSMUSG00000027737	2901.46	53.9569	5748.97	106.547	6.73535	6.75706e-05	0.00144859	3	49846975	50398063	-	13922	Slc7a11	GO:0005791;GO:0005856;GO:0005886;GO:0006749;GO:0006865;GO:0006979;GO:0007420;GO:0008542;GO:0009636;GO:0009986;GO:0014070;GO:0015179;GO:0016020;GO:0016021;GO:0021591;GO:0021756;GO:0022857;GO:0030534;GO:0031526;GO:0033029;GO:0034599;GO:0034775;GO:0035094;GO:0042127;GO:0043231;GO:0045177;GO:0048021;GO:0048286;GO:0050804;GO:0050807;GO:0051223;GO:0051775;GO:0055085;GO:0060173;GO:0070306;GO:0070527;GO:…	K13869	-	E	KOG1287;35GPF;38BBK;3B9U2;3CYME;3JDW2;488CW;4948R;4Q1HW	solute carrier family 7 (cationic amino acid transporter, y+ system), member 11 [Source:MGI Symbol;Acc:MGI:1347355]	26570	Q9WTR6;Q542C8	GO:0006749//glutathione metabolic process;GO:0006865//amino acid transport;GO:0006979//response to oxidative stress;GO:0007420//brain development;GO:0008542//visual learning;GO:0009636//response to toxic substance;GO:0014070//response to organic cyclic compound;GO:0021591//ventricular system development;GO:0021756//striatum development;GO:0030534//adult behavior;GO:0033029//regulation of neutroph…	GO:0005791//rough endoplasmic reticulum;GO:0005856//cytoskeleton;GO:0005886//plasma membrane;GO:0009986//cell surface;GO:0016020//membrane;GO:0016021//integral component of membrane;GO:0031526//brush border membrane;GO:0043231//intracellular membrane-bounded organelle;GO:0045177//apical part of cell;GO:0097449//astrocyte projection;	GO:0015179//L-amino acid transmembrane transporter activity;GO:0022857//transmembrane transporter activity;	ko04216(Ferroptosis)
ENSMUSG00000070305	287.62	128.519	446.721	3.47592	1.7974	6.99815e-05	0.00148975	9	44966484	44988734	+	6987	Mpzl3	GO:0005886;GO:0007155;GO:0016020;GO:0016021;GO:0030198;GO:0042633	-	-	S;T	2RYH4;35NNK;39UZU;3BDI0;3CWVJ;3J3B6;480ME;494IZ;4PVJG	myelin protein zero-like 3 [Source:MGI Symbol;Acc:MGI:2442647]	319742	Q3V3F6	GO:0007155//cell adhesion;GO:0030198//extracellular matrix organization;GO:0042633//hair cycle;	GO:0005886//plasma membrane;GO:0016020//membrane;GO:0016021//integral component of membrane;	-	-
ENSMUSG00000026114	5.32751	0	10.655	Inf	Inf	7.06485e-05	0.00149869	1	37253515	37302465	+	3957	Cnga3	GO:0000166;GO:0001750;GO:0005216;GO:0005221;GO:0005222;GO:0005223;GO:0005515;GO:0005737;GO:0005886;GO:0006811;GO:0006812;GO:0007601;GO:0008022;GO:0016020;GO:0016021;GO:0017071;GO:0030425;GO:0030553;GO:0031960;GO:0032026;GO:0034220;GO:0043025;GO:0043194;GO:0043204;GO:0044877;GO:0046549;GO:0050896;GO:0051591;GO:0055085;GO:0097386;GO:0098655;GO:0098659;GO:0120199;GO:1902495	K04950	-	P;U	KOG0500;35GR9;38CC1;3BAEP;3CUYQ;3J7AZ;47YYQ;495ER;4PYFR	cyclic nucleotide gated channel alpha 3 [Source:MGI Symbol;Acc:MGI:1341818]	12790	Q9JJZ8	GO:0006811//ion transport;GO:0006812//cation transport;GO:0007601//visual perception;GO:0031960//response to corticosteroid;GO:0032026//response to magnesium ion;GO:0034220//ion transmembrane transport;GO:0046549//retinal cone cell development;GO:0050896//response to stimulus;GO:0051591//response to cAMP;GO:0055085//transmembrane transport;GO:0098655//cation transmembrane transport;GO:0098659//in…	GO:0001750//photoreceptor outer segment;GO:0005737//cytoplasm;GO:0005886//plasma membrane;GO:0016020//membrane;GO:0016021//integral component of membrane;GO:0017071//intracellular cyclic nucleotide activated cation channel complex;GO:0030425//dendrite;GO:0043025//neuronal cell body;GO:0043194//axon initial segment;GO:0043204//perikaryon;GO:0097386//glial cell projection;GO:0120199//cone photorece…	GO:0000166//nucleotide binding;GO:0005216//ion channel activity;GO:0005221//intracellular cyclic nucleotide activated cation channel activity;GO:0005222//intracellular cAMP-activated cation channel activity;GO:0005223//intracellular cGMP-activated cation channel activity;GO:0005515//protein binding;GO:0008022//protein C-terminus binding;GO:0030553//cGMP binding;GO:0044877//protein-containing comp…	ko04740(Olfactory transduction);ko04024(cAMP signaling pathway)
ENSMUSG00000024401	2954.73	42.8097	5866.66	137.04	7.09846	7.16711e-05	0.00151684	17	35418357	35420983	-	1639	Tnf	GO:0000122;GO:0000165;GO:0000976;GO:0001666;GO:0001774;GO:0001775;GO:0001819;GO:0001891;GO:0001932;GO:0001934;GO:0001937;GO:0002020;GO:0002037;GO:0002439;GO:0002523;GO:0002526;GO:0002637;GO:0002719;GO:0002876;GO:0002925;GO:0003009;GO:0003085;GO:0005125;GO:0005164;GO:0005515;GO:0005576;GO:0005615;GO:0005737;GO:0005886;GO:0005887;GO:0006006;GO:0006357;GO:0006915;GO:0006919;GO:0006952;GO:0006954;GO:…	K03156	-	M;T	2S4K8;35A9X;38GBD;3BQ37;3D2WA;3JEBQ;48BGU;491ZA;4PVSI	tumor necrosis factor [Source:MGI Symbol;Acc:MGI:104798]	21926	P06804;Q3U593	GO:0000122//negative regulation of transcription by RNA polymerase II;GO:0000165//MAPK cascade;GO:0001666//response to hypoxia;GO:0001774//microglial cell activation;GO:0001775//cell activation;GO:0001819//positive regulation of cytokine production;GO:0001932//regulation of protein phosphorylation;GO:0001934//positive regulation of protein phosphorylation;GO:0001937//negative regulation of endoth…	GO:0001891//phagocytic cup;GO:0005576//extracellular region;GO:0005615//extracellular space;GO:0005737//cytoplasm;GO:0005886//plasma membrane;GO:0005887//integral component of plasma membrane;GO:0009897//external side of plasma membrane;GO:0009986//cell surface;GO:0016020//membrane;GO:0016021//integral component of membrane;GO:0030141//secretory granule;GO:0043025//neuronal cell body;GO:0045121//…	GO:0000976//transcription cis-regulatory region binding;GO:0002020//protease binding;GO:0005125//cytokine activity;GO:0005164//tumor necrosis factor receptor binding;GO:0005515//protein binding;GO:0042802//identical protein binding;	ko05418(Fluid shear stress and atherosclerosis);ko05417(Lipid and atherosclerosis);ko05414(Dilated cardiomyopathy);ko05410(Hypertrophic cardiomyopathy);ko05332(Graft-versus-host disease);ko05330(Allograft rejection);ko05323(Rheumatoid arthritis);ko05322(Systemic lupus erythematosus);ko05321(Inflammatory bowel disease);ko05310(Asthma);ko05205(Proteoglycans in cancer);ko05171(Coronavirus disease - …
ENSMUSG00000032231	15569.8	6301.37	24838.3	3.94173	1.97883	7.195e-05	0.00151745	9	69360902	69399077	+	3731	Anxa2	GO:0001525;GO:0001533;GO:0001726;GO:0001765;GO:0001786;GO:0001921;GO:0001934;GO:0002020;GO:0002091;GO:0004859;GO:0004867;GO:0005262;GO:0005509;GO:0005515;GO:0005544;GO:0005546;GO:0005576;GO:0005604;GO:0005615;GO:0005634;GO:0005737;GO:0005765;GO:0005768;GO:0005769;GO:0005811;GO:0005829;GO:0005886;GO:0005938;GO:0006900;GO:0007589;GO:0008092;GO:0009986;GO:0010756;GO:0010951;GO:0016020;GO:0016323;GO:…	K17092	-	S;U	KOG0819;35HQI;38DK4;3BI0C;3CRGC;3J84U;47YW4;48XIZ;4PTQC	annexin A2 [Source:MGI Symbol;Acc:MGI:88246]	12306	P07356;Q542G9	GO:0001525//angiogenesis;GO:0001765//membrane raft assembly;GO:0001921//positive regulation of receptor recycling;GO:0001934//positive regulation of protein phosphorylation;GO:0002091//negative regulation of receptor internalization;GO:0006900//vesicle budding from membrane;GO:0007589//body fluid secretion;GO:0010756//positive regulation of plasminogen activation;GO:0010951//negative regulation o…	GO:0001533//cornified envelope;GO:0001726//ruffle;GO:0005576//extracellular region;GO:0005604//basement membrane;GO:0005615//extracellular space;GO:0005634//nucleus;GO:0005737//cytoplasm;GO:0005765//lysosomal membrane;GO:0005768//endosome;GO:0005769//early endosome;GO:0005811//lipid droplet;GO:0005829//cytosol;GO:0005886//plasma membrane;GO:0005938//cell cortex;GO:0009986//cell surface;GO:0016020…	GO:0001786//phosphatidylserine binding;GO:0002020//protease binding;GO:0004859//phospholipase inhibitor activity;GO:0004867//serine-type endopeptidase inhibitor activity;GO:0005262//calcium channel activity;GO:0005509//calcium ion binding;GO:0005515//protein binding;GO:0005544//calcium-dependent phospholipid binding;GO:0005546//phosphatidylinositol-4,5-bisphosphate binding;GO:0008092//cytoskeleta…	ko05132(Salmonella infection)
ENSMUSG00000000628	1897.26	543.373	3251.14	5.98327	2.58093	7.24071e-05	0.00152533	6	82702006	82751435	-	5969	Hk2	GO:0000166;GO:0001666;GO:0001678;GO:0002931;GO:0003824;GO:0004340;GO:0004396;GO:0005524;GO:0005536;GO:0005737;GO:0005739;GO:0005741;GO:0005813;GO:0005829;GO:0005886;GO:0005975;GO:0006002;GO:0006006;GO:0006096;GO:0007595;GO:0008152;GO:0008637;GO:0008865;GO:0016020;GO:0016301;GO:0016310;GO:0016529;GO:0016740;GO:0016773;GO:0019318;GO:0035795;GO:0043231;GO:0045766;GO:0046324;GO:0046835;GO:0051156;GO:…	K00844	EC:2.7.1.1	G	KOG1369;35JJN;38DFC;3BD1K;3CU23;3JEIG;47ZA3;48YYS;4PXPN	hexokinase 2 [Source:MGI Symbol;Acc:MGI:1315197]	15277	O08528	GO:0001666//response to hypoxia;GO:0001678//cellular glucose homeostasis;GO:0002931//response to ischemia;GO:0005975//carbohydrate metabolic process;GO:0006002//fructose 6-phosphate metabolic process;GO:0006006//glucose metabolic process;GO:0006096//glycolytic process;GO:0007595//lactation;GO:0008152//metabolic process;GO:0008637//apoptotic mitochondrial changes;GO:0016310//phosphorylation;GO:001…	GO:0005737//cytoplasm;GO:0005739//mitochondrion;GO:0005741//mitochondrial outer membrane;GO:0005813//centrosome;GO:0005829//cytosol;GO:0005886//plasma membrane;GO:0016020//membrane;GO:0016529//sarcoplasmic reticulum;GO:0043231//intracellular membrane-bounded organelle;	GO:0000166//nucleotide binding;GO:0003824//catalytic activity;GO:0004340//glucokinase activity;GO:0004396//hexokinase activity;GO:0005524//ATP binding;GO:0005536//glucose binding;GO:0008865//fructokinase activity;GO:0016301//kinase activity;GO:0016740//transferase activity;GO:0016773//phosphotransferase activity, alcohol group as acceptor;	ko05230(Central carbon metabolism in cancer);ko04973(Carbohydrate digestion and absorption);ko04930(Type II diabetes mellitus);ko04910(Insulin signaling pathway);ko04066(HIF-1 signaling pathway);ko00524(Neomycin, kanamycin and gentamicin biosynthesis);ko00520(Amino sugar and nucleotide sugar metabolism);ko00500(Starch and sucrose metabolism);ko00052(Galactose metabolism);ko00051(Fructose and mann…
ENSMUSG00000030069	1084.18	0.960995	2167.39	2255.36	11.1391	7.34255e-05	0.00154143	6	99688260	99703353	-	1917	Prok2	GO:0001525;GO:0001664;GO:0001935;GO:0003349;GO:0005576;GO:0006935;GO:0007218;GO:0007283;GO:0007623;GO:0043066;GO:0045987;GO:0048511;GO:0060976;GO:0060979;GO:0060983	K24191	-	S;T	2SU1D;35QB1;3A6TP;3BSQ2;3D761;3JH5Y;48EKP;49BN9;4Q60I	prokineticin 2 [Source:MGI Symbol;Acc:MGI:1354178]	50501	Q9QXU7;Q14AB2	GO:0001525//angiogenesis;GO:0001935//endothelial cell proliferation;GO:0003349//epicardium-derived cardiac endothelial cell differentiation;GO:0006935//chemotaxis;GO:0007218//neuropeptide signaling pathway;GO:0007283//spermatogenesis;GO:0007623//circadian rhythm;GO:0043066//negative regulation of apoptotic process;GO:0045987//positive regulation of smooth muscle contraction;GO:0048511//rhythmic p…	GO:0005576//extracellular region;	GO:0001664//G protein-coupled receptor binding;	-
ENSMUSG00000001473	2740.74	632.475	4849.01	7.66672	2.93861	7.4182e-05	0.0015541	18	67523787	67535819	+	2437	Tubb6	GO:0000166;GO:0000226;GO:0000278;GO:0003924;GO:0005200;GO:0005525;GO:0005737;GO:0005856;GO:0005874;GO:0007010;GO:0007017;GO:0015630;GO:0045171;GO:0072686	K07375	-	Z	KOG1375;35PC9;39VBW;3BCXA;3D0Y7;3JFAR;48IX4;49E5M;4Q6SR	tubulin, beta 6 class V [Source:MGI Symbol;Acc:MGI:1915201]	67951	Q922F4;Q3UMM1	GO:0000226//microtubule cytoskeleton organization;GO:0000278//mitotic cell cycle;GO:0007010//cytoskeleton organization;GO:0007017//microtubule-based process;	GO:0005737//cytoplasm;GO:0005856//cytoskeleton;GO:0005874//microtubule;GO:0015630//microtubule cytoskeleton;GO:0045171//intercellular bridge;GO:0072686//mitotic spindle;	GO:0000166//nucleotide binding;GO:0003924//GTPase activity;GO:0005200//structural constituent of cytoskeleton;GO:0005525//GTP binding;	ko05132(Salmonella infection);ko05022(Pathways of neurodegeneration - multiple diseases);ko05020(Prion disease);ko05016(Huntington disease);ko05014(Amyotrophic lateral sclerosis);ko05012(Parkinson disease);ko05010(Alzheimer disease);ko04540(Gap junction);ko04145(Phagosome)
ENSMUSG00000026064	67.5728	12.0575	123.088	10.2084	3.35169	7.5324e-05	0.00156862	1	30979383	30988390	-	5541	Ptp4a1	GO:0004721;GO:0004725;GO:0004727;GO:0005634;GO:0005737;GO:0005768;GO:0005769;GO:0005783;GO:0005819;GO:0005856;GO:0005886;GO:0006470;GO:0007049;GO:0008138;GO:0009898;GO:0016020;GO:0016311;GO:0016787;GO:0016791;GO:0030335	K18041	EC:3.1.3.48	-	-	protein tyrosine phosphatase 4a1 [Source:MGI Symbol;Acc:MGI:1277096]	19243	Q63739;B9EKL6	GO:0006470//protein dephosphorylation;GO:0007049//cell cycle;GO:0016311//dephosphorylation;GO:0030335//positive regulation of cell migration;	GO:0005634//nucleus;GO:0005737//cytoplasm;GO:0005768//endosome;GO:0005769//early endosome;GO:0005783//endoplasmic reticulum;GO:0005819//spindle;GO:0005856//cytoskeleton;GO:0005886//plasma membrane;GO:0009898//cytoplasmic side of plasma membrane;GO:0016020//membrane;	GO:0004721//phosphoprotein phosphatase activity;GO:0004725//protein tyrosine phosphatase activity;GO:0004727//prenylated protein tyrosine phosphatase activity;GO:0008138//protein tyrosine/serine/threonine phosphatase activity;GO:0016787//hydrolase activity;GO:0016791//phosphatase activity;	-
ENSMUSG00000053268	3.08663	0	6.17326	Inf	Inf	7.56158e-05	0.0015729	5	104318578	104327993	+	4431	Dspp	-	K23573	-	S	2S0YS;35I0G;38GZF;3BKQE;3D429;3JDH4;48BF3;493IU	dentin sialophosphoprotein [Source:MGI Symbol;Acc:MGI:109172]	666279	E9Q9Z9	-	-	-	ko04512(ECM-receptor interaction)
ENSMUSG00000063524	8523.27	1575.79	15470.8	9.8178	3.2954	7.60161e-05	0.00157942	4	150321178	150333336	+	5379	Eno1	GO:0000015;GO:0000122;GO:0000287;GO:0000977;GO:0001222;GO:0001227;GO:0001701;GO:0003714;GO:0003723;GO:0004634;GO:0005515;GO:0005640;GO:0005737;GO:0005829;GO:0005886;GO:0005938;GO:0006094;GO:0006096;GO:0009986;GO:0010756;GO:0016020;GO:0016829;GO:0019897;GO:0019899;GO:0030308;GO:0030426;GO:0031072;GO:0042802;GO:0042803;GO:0043005;GO:0043209;GO:0044877;GO:0045121;GO:0045892;GO:0045933;GO:0046872;GO:…	K01689	EC:4.2.1.11	G	KOG2670;35E0A;38C66;3BE2S;3CU4G;3J1VU;480BN;48V1P;4Q4U1	enolase 1, alpha non-neuron [Source:MGI Symbol;Acc:MGI:95393]	13806	P17182;Q5FW97	GO:0000122//negative regulation of transcription by RNA polymerase II;GO:0001701//in utero embryonic development;GO:0006094//gluconeogenesis;GO:0006096//glycolytic process;GO:0010756//positive regulation of plasminogen activation;GO:0030308//negative regulation of cell growth;GO:0045892//negative regulation of transcription, DNA-templated;GO:0045933//positive regulation of muscle contraction;GO:0…	GO:0000015//phosphopyruvate hydratase complex;GO:0005640//nuclear outer membrane;GO:0005737//cytoplasm;GO:0005829//cytosol;GO:0005886//plasma membrane;GO:0005938//cell cortex;GO:0009986//cell surface;GO:0016020//membrane;GO:0019897//extrinsic component of plasma membrane;GO:0030426//growth cone;GO:0043005//neuron projection;GO:0043209//myelin sheath;GO:0045121//membrane raft;GO:0097060//synaptic …	GO:0000287//magnesium ion binding;GO:0000977//RNA polymerase II transcription regulatory region sequence-specific DNA binding;GO:0001222//transcription corepressor binding;GO:0001227//DNA-binding transcription repressor activity, RNA polymerase II-specific;GO:0003714//transcription corepressor activity;GO:0003723//RNA binding;GO:0004634//phosphopyruvate hydratase activity;GO:0005515//protein bind…	ko04066(HIF-1 signaling pathway);ko03018(RNA degradation);ko00010(Glycolysis / Gluconeogenesis)
ENSMUSG00000053113	8269.64	1158.76	15380.5	13.2733	3.73046	7.67426e-05	0.00158907	11	117856905	117860873	-	2891	Socs3	GO:0001784;GO:0001932;GO:0005515;GO:0005634;GO:0005737;GO:0005829;GO:0005942;GO:0007165;GO:0007259;GO:0009968;GO:0016567;GO:0030154;GO:0035198;GO:0035556;GO:0042532;GO:0043066;GO:0043551;GO:0045597;GO:0046426;GO:0046627;GO:0046854;GO:0046935;GO:0050728;GO:0060670;GO:0060674;GO:0097398;GO:1990830	K04696	-	S;T	KOG4566;358W4;39CNN;3BHTQ;3CTR2;3J9MS;486AY;4939Y;4PTNV	suppressor of cytokine signaling 3 [Source:MGI Symbol;Acc:MGI:1201791]	12702	O35718	GO:0001932//regulation of protein phosphorylation;GO:0007165//signal transduction;GO:0007259//receptor signaling pathway via JAK-STAT;GO:0009968//negative regulation of signal transduction;GO:0016567//protein ubiquitination;GO:0030154//cell differentiation;GO:0035556//intracellular signal transduction;GO:0042532//negative regulation of tyrosine phosphorylation of STAT protein;GO:0043066//negative…	GO:0005634//nucleus;GO:0005737//cytoplasm;GO:0005829//cytosol;GO:0005942//phosphatidylinositol 3-kinase complex;	GO:0001784//phosphotyrosine residue binding;GO:0005515//protein binding;GO:0035198//miRNA binding;GO:0046935//1-phosphatidylinositol-3-kinase regulator activity;	ko05168(Herpes simplex virus 1 infection);ko05164(Influenza A);ko05160(Hepatitis C);ko04935(Growth hormone synthesis, secretion and action);ko04932(Non-alcoholic fatty liver disease);ko04931(Insulin resistance);ko04930(Type II diabetes mellitus);ko04920(Adipocytokine signaling pathway);ko04917(Prolactin signaling pathway);ko04910(Insulin signaling pathway);ko04668(TNF signaling pathway);ko04630(J…
ENSMUSG00000022582	620.572	9.03133	1232.11	136.426	7.09198	7.7362e-05	0.00160007	15	75027089	75030975	+	942	Ly6g	GO:0005886;GO:0009897;GO:0016020;GO:0031225	K06846	-	M;T	2TD4F;35R0Z;3AQCN;3C22C;3DBN5;3JI3A;48GFH;49DBZ	lymphocyte antigen 6 complex, locus G [Source:MGI Symbol;Acc:MGI:109440]	546644	P35461	-	GO:0005886//plasma membrane;GO:0009897//external side of plasma membrane;GO:0016020//membrane;GO:0031225//anchored component of membrane;	-	-
ENSMUSG00000017724	60.6143	19.4854	101.743	5.22151	2.38447	7.88278e-05	0.00162523	11	101660568	101676197	-	3104	Etv4	GO:0000978;GO:0000981;GO:0001228;GO:0003677;GO:0003700;GO:0005634;GO:0005694;GO:0005730;GO:0006355;GO:0006357;GO:0006366;GO:0008045;GO:0010628;GO:0030154;GO:0033600;GO:0043565;GO:0045618;GO:0045893;GO:0045944;GO:0048863;GO:0060444;GO:1990837	K15592	-	K	KOG3806;35NXJ;38QW9;3BDHQ;3D2EP;3J4HV;48003;492XC;4Q3KV	ets variant 4 [Source:MGI Symbol;Acc:MGI:99423]	18612	P28322;A6MDC6	GO:0006355//regulation of transcription, DNA-templated;GO:0006357//regulation of transcription by RNA polymerase II;GO:0006366//transcription by RNA polymerase II;GO:0008045//motor neuron axon guidance;GO:0010628//positive regulation of gene expression;GO:0030154//cell differentiation;GO:0033600//negative regulation of mammary gland epithelial cell proliferation;GO:0045618//positive regulation of…	GO:0005634//nucleus;GO:0005694//chromosome;GO:0005730//nucleolus;	GO:0000978//RNA polymerase II cis-regulatory region sequence-specific DNA binding;GO:0000981//DNA-binding transcription factor activity, RNA polymerase II-specific;GO:0001228//DNA-binding transcription activator activity, RNA polymerase II-specific;GO:0003677//DNA binding;GO:0003700//DNA-binding transcription factor activity;GO:0043565//sequence-specific DNA binding;GO:1990837//sequence-specific …	ko05202(Transcriptional misregulation in cancer)
ENSMUSG00000022378	2011.58	830.93	3192.23	3.84176	1.94177	7.98125e-05	0.00163773	15	63800946	63932327	-	11412	Cyrib	GO:0001916;GO:0005515;GO:0005739;GO:0005929;GO:0016020;GO:0023030;GO:0030334;GO:0030833;GO:0030837;GO:0031267;GO:0032729;GO:0050870;GO:0050920;GO:0051058;GO:0071219;GO:0090140;GO:2000114;GO:2000568	-	-	S	KOG3951;35I1G;38CD4;3BAD1;3CVQZ;3J235;4814R;494JP;4PWEI	CYFIP related Rac1 interactor B [Source:MGI Symbol;Acc:MGI:1923520]	223601	Q921M7	GO:0001916//positive regulation of T cell mediated cytotoxicity;GO:0030334//regulation of cell migration;GO:0030833//regulation of actin filament polymerization;GO:0030837//negative regulation of actin filament polymerization;GO:0032729//positive regulation of interferon-gamma production;GO:0050870//positive regulation of T cell activation;GO:0050920//regulation of chemotaxis;GO:0051058//negative…	GO:0005739//mitochondrion;GO:0005929//cilium;GO:0016020//membrane;	GO:0005515//protein binding;GO:0023030//MHC class Ib protein binding, via antigen binding groove;GO:0031267//small GTPase binding;	-
ENSMUSG00000063234	722.328	14.1982	1430.46	100.749	6.65462	8.25165e-05	0.00168184	15	103216662	103219039	-	1725	Gpr84	GO:0004930;GO:0007186;GO:0016020;GO:0016021	K08421	-	S;O;T	KOG3656;35IG6;38M95;3BKHZ;3D2R2;3J6YZ;48A25;48VBI;4PVUQ	G protein-coupled receptor 84 [Source:MGI Symbol;Acc:MGI:1934129]	80910	Q8CIM5;A0A0R4J100	GO:0007186//G protein-coupled receptor signaling pathway;	GO:0016020//membrane;GO:0016021//integral component of membrane;	GO:0004930//G protein-coupled receptor activity;	-
ENSMUSG00000027397	1235.74	546.846	1924.64	3.51953	1.81538	8.39689e-05	0.00170762	2	129040684	129053536	+	5580	Slc20a1	GO:0005315;GO:0005316;GO:0005886;GO:0006814;GO:0006817;GO:0015293;GO:0016020;GO:0016021;GO:0031214;GO:0035435;GO:0035725;GO:0110165	K14640	-	P;U	KOG2493;35A29;38HXZ;3BAM9;3CRGE;3JPK6;4822U;493JM;4PYZC	solute carrier family 20, member 1 [Source:MGI Symbol;Acc:MGI:108392]	20515	Q61609	GO:0006814//sodium ion transport;GO:0006817//phosphate ion transport;GO:0031214//biomineral tissue development;GO:0035435//phosphate ion transmembrane transport;GO:0035725//sodium ion transmembrane transport;	GO:0005886//plasma membrane;GO:0016020//membrane;GO:0016021//integral component of membrane;GO:0110165//cellular anatomical entity;	GO:0005315//inorganic phosphate transmembrane transporter activity;GO:0005316//high-affinity inorganic phosphate:sodium symporter activity;GO:0015293//symporter activity;	-
ENSMUSG00000059657	13787.8	47.5605	27528	578.799	9.17692	8.59893e-05	0.00174286	16	35977181	35982323	+	419	Stfa2l1	GO:0001533;GO:0002020;GO:0004866;GO:0004869;GO:0005615;GO:0005654;GO:0005737;GO:0005829;GO:0010466;GO:0010951;GO:0018149;GO:0030216;GO:0045861;GO:0098609;GO:1904090	-	-	S	2SF2X;35QTZ;3AAXA;3BV1M;3D90I;3JHEY;48F89;49CV1;4Q6D5	stefin A2 like 1 [Source:MGI Symbol;Acc:MGI:3524944]	268885	Q8BWM3	GO:0010466//negative regulation of peptidase activity;GO:0010951//negative regulation of endopeptidase activity;GO:0018149//peptide cross-linking;GO:0030216//keratinocyte differentiation;GO:0045861//negative regulation of proteolysis;GO:0098609//cell-cell adhesion;	GO:0001533//cornified envelope;GO:0005615//extracellular space;GO:0005654//nucleoplasm;GO:0005737//cytoplasm;GO:0005829//cytosol;GO:1904090//peptidase inhibitor complex;	GO:0002020//protease binding;GO:0004866//endopeptidase inhibitor activity;GO:0004869//cysteine-type endopeptidase inhibitor activity;	-
ENSMUSG00000037613	803.985	33.3256	1574.64	47.2503	5.56225	8.68265e-05	0.00175592	7	143219546	143239609	-	3962	Tnfrsf23	GO:0005031;GO:0005515;GO:0005886;GO:0006924;GO:0009897;GO:0016020;GO:0031225;GO:0031265;GO:0031362;GO:0032872;GO:0033209;GO:0043066;GO:0045121;GO:0097049;GO:0097192;GO:0097527;GO:1902042;GO:2001269	K05159	-	S;T	2RBEC;35QRB;39YYK;3BDMI;3D0TV;3JHF8;48FRU;49CJA;4Q8UC	tumor necrosis factor receptor superfamily, member 23 [Source:MGI Symbol;Acc:MGI:1930269]	79201	Q9ER63;Q3U3F7	GO:0006924//activation-induced cell death of T cells;GO:0032872//regulation of stress-activated MAPK cascade;GO:0033209//tumor necrosis factor-mediated signaling pathway;GO:0043066//negative regulation of apoptotic process;GO:0097049//motor neuron apoptotic process;GO:0097192//extrinsic apoptotic signaling pathway in absence of ligand;GO:0097527//necroptotic signaling pathway;GO:1902042//negative…	GO:0005886//plasma membrane;GO:0009897//external side of plasma membrane;GO:0016020//membrane;GO:0031225//anchored component of membrane;GO:0031265//CD95 death-inducing signaling complex;GO:0031362//anchored component of external side of plasma membrane;GO:0045121//membrane raft;	GO:0005031//tumor necrosis factor-activated receptor activity;GO:0005515//protein binding;	-
ENSMUSG00000043557	73.7962	28.2517	119.341	4.22418	2.07867	8.75864e-05	0.00176932	17	30046923	30189061	-	9515	Mdga1	GO:0001764;GO:0003674;GO:0005515;GO:0005794;GO:0005886;GO:0007399;GO:0016020;GO:0021799;GO:0030154;GO:0031225;GO:0045121;GO:0046658;GO:0051964;GO:0098982;GO:0099179;GO:1905606	-	-	S;T	2QUWH;35PE9;3AIWQ;3BYIW;3DBV2;3JEIV;48HYC;49EY7;4Q2JQ	MAM domain containing glycosylphosphatidylinositol anchor 1 [Source:MGI Symbol;Acc:MGI:1922012]	74762	D3Z499	GO:0001764//neuron migration;GO:0007399//nervous system development;GO:0021799//cerebral cortex radially oriented cell migration;GO:0030154//cell differentiation;GO:0051964//negative regulation of synapse assembly;GO:0099179//regulation of synaptic membrane adhesion;GO:1905606//regulation of presynapse assembly;	GO:0005794//Golgi apparatus;GO:0005886//plasma membrane;GO:0016020//membrane;GO:0031225//anchored component of membrane;GO:0045121//membrane raft;GO:0046658//anchored component of plasma membrane;GO:0098982//GABA-ergic synapse;	GO:0003674//molecular_function;GO:0005515//protein binding;	-
ENSMUSG00000041324	2041.73	45.3915	4038.06	88.9608	6.4751	8.78483e-05	0.00177265	13	16186436	16206206	+	6390	Inhba	GO:0001541;GO:0001707;GO:0001934;GO:0001942;GO:0002244;GO:0005102;GO:0005125;GO:0005179;GO:0005576;GO:0005615;GO:0006357;GO:0006366;GO:0008083;GO:0008285;GO:0008584;GO:0009410;GO:0010259;GO:0010628;GO:0010862;GO:0017046;GO:0021773;GO:0030308;GO:0032924;GO:0032967;GO:0035987;GO:0042476;GO:0042541;GO:0042701;GO:0042802;GO:0043509;GO:0043512;GO:0044877;GO:0045648;GO:0045893;GO:0045944;GO:0045945;GO:…	K04667	-	M;T	KOG3900;35ERA;38HHA;3BGAE;3CWK6;3J4PI;48A21;491IH;4Q0Q7	inhibin beta-A [Source:MGI Symbol;Acc:MGI:96570]	16323	Q04998;Q3UY39	GO:0001541//ovarian follicle development;GO:0001707//mesoderm formation;GO:0001934//positive regulation of protein phosphorylation;GO:0001942//hair follicle development;GO:0002244//hematopoietic progenitor cell differentiation;GO:0006357//regulation of transcription by RNA polymerase II;GO:0006366//transcription by RNA polymerase II;GO:0008285//negative regulation of cell population proliferation…	GO:0005576//extracellular region;GO:0005615//extracellular space;GO:0043509//activin A complex;GO:0043512//inhibin A complex;GO:0048471//perinuclear region of cytoplasm;	GO:0005102//signaling receptor binding;GO:0005125//cytokine activity;GO:0005179//hormone activity;GO:0008083//growth factor activity;GO:0017046//peptide hormone binding;GO:0042802//identical protein binding;GO:0044877//protein-containing complex binding;GO:0070699//type II activin receptor binding;	ko04550(Signaling pathways regulating pluripotency of stem cells);ko04350(TGF-beta signaling pathway);ko04060(Cytokine-cytokine receptor interaction)
ENSMUSG00000037966	1888.69	358.14	3419.24	9.54721	3.25508	8.9262e-05	0.00179719	13	49340961	49349720	+	1570	Ninj1	GO:0001525;GO:0001530;GO:0001954;GO:0002232;GO:0005576;GO:0005886;GO:0005887;GO:0006954;GO:0007155;GO:0007610;GO:0012501;GO:0016020;GO:0016021;GO:0019835;GO:0031527;GO:0034113;GO:0034145;GO:0042246;GO:0042692;GO:0045202;GO:0045765;GO:0045766;GO:0048246;GO:0050729;GO:0051260;GO:0070265;GO:0090025;GO:0097060;GO:0098631;GO:0098632;GO:1905351;GO:1990384;GO:2001206	-	-	S	2S12Z;35JEA;3A1V5;3BQ98;3D7J3;3JG6X;48EJ4;49BV4;4Q5D8	ninjurin 1 [Source:MGI Symbol;Acc:MGI:1196617]	18081	O70131;Q3TXT8	GO:0001525//angiogenesis;GO:0001954//positive regulation of cell-matrix adhesion;GO:0002232//leukocyte chemotaxis involved in inflammatory response;GO:0006954//inflammatory response;GO:0007155//cell adhesion;GO:0007610//behavior;GO:0012501//programmed cell death;GO:0019835//cytolysis;GO:0034113//heterotypic cell-cell adhesion;GO:0034145//positive regulation of toll-like receptor 4 signaling pathw…	GO:0005576//extracellular region;GO:0005886//plasma membrane;GO:0005887//integral component of plasma membrane;GO:0016020//membrane;GO:0016021//integral component of membrane;GO:0031527//filopodium membrane;GO:0045202//synapse;GO:0097060//synaptic membrane;	GO:0001530//lipopolysaccharide binding;GO:0098631//cell adhesion mediator activity;GO:0098632//cell-cell adhesion mediator activity;	-
ENSMUSG00000040511	1838.01	654.432	3021.59	4.61712	2.20699	9.00665e-05	0.0018054	7	19637503	19655085	-	6122	Pvr	GO:0001618;GO:0002860;GO:0005515;GO:0005886;GO:0005912;GO:0007156;GO:0007157;GO:0009986;GO:0016020;GO:0016021;GO:0016477;GO:0042271;GO:0045503;GO:0045954;GO:0046718;GO:0050839;GO:0060370;GO:0098609	K06539	-	S;T	2QWSY;35MT8;39U9M;3BKY6;3CSTW;3JCCE;48874;49533;4Q6KE	poliovirus receptor [Source:MGI Symbol;Acc:MGI:107741]	52118	Q8K094	GO:0002860//positive regulation of natural killer cell mediated cytotoxicity directed against tumor cell target;GO:0007156//homophilic cell adhesion via plasma membrane adhesion molecules;GO:0007157//heterophilic cell-cell adhesion via plasma membrane cell adhesion molecules;GO:0016477//cell migration;GO:0042271//susceptibility to natural killer cell mediated cytotoxicity;GO:0045954//positive reg…	GO:0005886//plasma membrane;GO:0005912//adherens junction;GO:0009986//cell surface;GO:0016020//membrane;GO:0016021//integral component of membrane;	GO:0001618//virus receptor activity;GO:0005515//protein binding;GO:0045503//dynein light chain binding;GO:0050839//cell adhesion molecule binding;	ko04514(Cell adhesion molecules)
ENSMUSG00000037035	2245.17	307.775	4182.57	13.5897	3.76444	9.04896e-05	0.00181188	1	119343195	119349978	-	4255	Inhbb	GO:0001654;GO:0005125;GO:0005179;GO:0005576;GO:0005615;GO:0007283;GO:0008083;GO:0008584;GO:0008585;GO:0009267;GO:0009611;GO:0010259;GO:0010862;GO:0014070;GO:0017085;GO:0021983;GO:0032686;GO:0032869;GO:0032924;GO:0034698;GO:0042803;GO:0044320;GO:0045444;GO:0046676;GO:0046881;GO:0046882;GO:0048471;GO:0048599;GO:0060279;GO:0060395;GO:0071277;GO:0071320;GO:0071347;GO:0071397;GO:0071407;GO:0071944;GO:…	K22687	-	M;T	KOG3900;35KSX;39RUX;3BCF3;3CVBF;3J9AM;489ZQ;48UZ4;4PY7A	inhibin beta-B [Source:MGI Symbol;Acc:MGI:96571]	16324	Q04999	GO:0001654//eye development;GO:0007283//spermatogenesis;GO:0008584//male gonad development;GO:0008585//female gonad development;GO:0009267//cellular response to starvation;GO:0009611//response to wounding;GO:0010259//multicellular organism aging;GO:0010862//positive regulation of pathway-restricted SMAD protein phosphorylation;GO:0014070//response to organic cyclic compound;GO:0017085//response t…	GO:0005576//extracellular region;GO:0005615//extracellular space;GO:0048471//perinuclear region of cytoplasm;GO:0071944//cell periphery;	GO:0005125//cytokine activity;GO:0005179//hormone activity;GO:0008083//growth factor activity;GO:0042803//protein homodimerization activity;	ko04550(Signaling pathways regulating pluripotency of stem cells);ko04350(TGF-beta signaling pathway);ko04060(Cytokine-cytokine receptor interaction)
ENSMUSG00000054679	10.2597	0.806369	19.713	24.4467	4.61157	9.08665e-05	0.00181743	4	33208991	33233340	+	3148	Srsf12	GO:0000381;GO:0000395;GO:0000398;GO:0003676;GO:0003723;GO:0005634;GO:0006397;GO:0008380;GO:0016607	K25101	-	H;A	KOG0118;35B6D;39RA0;3BETU;3CX2U;3J89E;48BYF;48W8H;4Q6ZQ	serine and arginine-rich splicing factor 12 [Source:MGI Symbol;Acc:MGI:2661424]	272009	Q8C8K3	GO:0000381//regulation of alternative mRNA splicing, via spliceosome;GO:0000395//mRNA 5'-splice site recognition;GO:0000398//mRNA splicing, via spliceosome;GO:0006397//mRNA processing;GO:0008380//RNA splicing;	GO:0005634//nucleus;GO:0016607//nuclear speck;	GO:0003676//nucleic acid binding;GO:0003723//RNA binding;	-
ENSMUSG00000028211	2908.97	1153.05	4664.89	4.0457	2.01639	9.13337e-05	0.00182477	4	11156431	11174379	+	6475	Trp53inp1	GO:0000045;GO:0005634;GO:0005737;GO:0005776;GO:0005829;GO:0006355;GO:0006914;GO:0006915;GO:0008285;GO:0009408;GO:0010506;GO:0010508;GO:0010628;GO:0010629;GO:0016209;GO:0016605;GO:0030336;GO:0031410;GO:0034644;GO:0043065;GO:0045893;GO:0048102;GO:0048147;GO:0071361;GO:0071447;GO:0072703;GO:0098869;GO:1904761	K15310	-	S;K	2QTG4;35P73;38CFW;3BI7K;3CTSZ;3JAJI;485KD;496C4;4Q3V1	transformation related protein 53 inducible nuclear protein 1 [Source:MGI Symbol;Acc:MGI:1926609]	60599	Q9QXE4;Q3UQK9	GO:0000045//autophagosome assembly;GO:0006355//regulation of transcription, DNA-templated;GO:0006914//autophagy;GO:0006915//apoptotic process;GO:0008285//negative regulation of cell population proliferation;GO:0009408//response to heat;GO:0010506//regulation of autophagy;GO:0010508//positive regulation of autophagy;GO:0010628//positive regulation of gene expression;GO:0010629//negative regulation…	GO:0005634//nucleus;GO:0005737//cytoplasm;GO:0005776//autophagosome;GO:0005829//cytosol;GO:0016605//PML body;GO:0031410//cytoplasmic vesicle;	GO:0016209//antioxidant activity;	-
ENSMUSG00000069873	244.825	1.79168	487.857	272.291	8.08901	9.25458e-05	0.00184223	11	58165625	58185115	+	2093	4930438A08Rik	GO:0001716;GO:0005575;GO:0009063;GO:0016491;GO:0046592;GO:1901564	K03334	EC:1.4.3.2	Q;E	KOG0029;35NSD;38F1Z;3B9CJ;3D0AM;3JBQY;486I4;49873;4Q317	RIKEN cDNA 4930438A08 gene [Source:MGI Symbol;Acc:MGI:1921238]	73988	-	GO:0009063//cellular amino acid catabolic process;GO:1901564//organonitrogen compound metabolic process;	GO:0005575//cellular_component;	GO:0001716//L-amino-acid oxidase activity;GO:0016491//oxidoreductase activity;GO:0046592//polyamine oxidase activity;	ko00400(Phenylalanine, tyrosine and tryptophan biosynthesis);ko00380(Tryptophan metabolism);ko00360(Phenylalanine metabolism);ko00350(Tyrosine metabolism);ko00280(Valine, leucine and isoleucine degradation);ko00270(Cysteine and methionine metabolism);ko00250(Alanine, aspartate and glutamate metabolism)
ENSMUSG00000024223	9.54534	0.410991	18.6797	45.4504	5.50622	9.33277e-05	0.00184993	17	28749780	28758084	+	1593	Armc12	GO:0005515;GO:0005634;GO:0005739;GO:0005741;GO:0007283;GO:0016020;GO:0016021;GO:0019898;GO:0030154;GO:0030307;GO:0030317;GO:0120317	K24168	-	S	2QTRM;35GC4;38DDB;3BIHE;3D051;3J8VA;486TF;4944B;4PVB0	armadillo repeat containing 12 [Source:MGI Symbol;Acc:MGI:1914895]	67645	Q80X86	GO:0007283//spermatogenesis;GO:0030154//cell differentiation;GO:0030307//positive regulation of cell growth;GO:0030317//flagellated sperm motility;GO:0120317//sperm mitochondrial sheath assembly;	GO:0005634//nucleus;GO:0005739//mitochondrion;GO:0005741//mitochondrial outer membrane;GO:0016020//membrane;GO:0016021//integral component of membrane;GO:0019898//extrinsic component of membrane;	GO:0005515//protein binding;	-
ENSMUSG00000042451	265.653	5.09519	526.21	103.276	6.69036	9.42232e-05	0.00186004	1	134121186	134128970	+	2329	Mybph	GO:0005515;GO:0007155;GO:0032982	K24494	-	S;Z;T	2QVIQ;35FVU;38F81;3BDS1;3CV97;3JE07;48C81;491Q6;4Q4HF	myosin binding protein H [Source:MGI Symbol;Acc:MGI:1858196]	53311	P70402	GO:0007155//cell adhesion;	GO:0032982//myosin filament;	GO:0005515//protein binding;	-
ENSMUSG00000021477	8163	2704.77	13621.2	5.03599	2.33228	9.7386e-05	0.00190799	13	64507151	64518704	-	6489	Ctsl	GO:0001968;GO:0004175;GO:0004177;GO:0004197;GO:0005515;GO:0005518;GO:0005576;GO:0005615;GO:0005634;GO:0005730;GO:0005737;GO:0005764;GO:0005771;GO:0005773;GO:0005794;GO:0005886;GO:0005902;GO:0006508;GO:0006590;GO:0006955;GO:0007154;GO:0007283;GO:0008233;GO:0008234;GO:0008584;GO:0009267;GO:0009749;GO:0009897;GO:0010259;GO:0010839;GO:0014070;GO:0016020;GO:0016324;GO:0016787;GO:0016807;GO:0021675;GO:…	K01365	EC:3.4.22.15	O	KOG1543;35KYQ;38I5R;3BF68;3CWSV;3JAQ7;48056;494DD;4PYQJ	cathepsin L [Source:MGI Symbol;Acc:MGI:88564]	13039	P06797;Q543M3	GO:0006508//proteolysis;GO:0006590//thyroid hormone generation;GO:0006955//immune response;GO:0007154//cell communication;GO:0007283//spermatogenesis;GO:0008584//male gonad development;GO:0009267//cellular response to starvation;GO:0009749//response to glucose;GO:0010259//multicellular organism aging;GO:0010839//negative regulation of keratinocyte proliferation;GO:0014070//response to organic cyc…	GO:0005576//extracellular region;GO:0005615//extracellular space;GO:0005634//nucleus;GO:0005730//nucleolus;GO:0005737//cytoplasm;GO:0005764//lysosome;GO:0005771//multivesicular body;GO:0005773//vacuole;GO:0005794//Golgi apparatus;GO:0005886//plasma membrane;GO:0005902//microvillus;GO:0009897//external side of plasma membrane;GO:0016020//membrane;GO:0016324//apical plasma membrane;GO:0030141//secr…	GO:0001968//fibronectin binding;GO:0004175//endopeptidase activity;GO:0004177//aminopeptidase activity;GO:0004197//cysteine-type endopeptidase activity;GO:0005515//protein binding;GO:0005518//collagen binding;GO:0008233//peptidase activity;GO:0008234//cysteine-type peptidase activity;GO:0016787//hydrolase activity;GO:0016807//cysteine-type carboxypeptidase activity;GO:0030984//kininogen binding;G…	ko05418(Fluid shear stress and atherosclerosis);ko05323(Rheumatoid arthritis);ko05205(Proteoglycans in cancer);ko04612(Antigen processing and presentation);ko04210(Apoptosis);ko04145(Phagosome);ko04142(Lysosome);ko04140(Autophagy - animal)
ENSMUSG00000000567	41.9697	17.7972	66.1421	3.71643	1.89392	9.80296e-05	0.00191647	11	112673050	112678586	+	4135	Sox9	GO:0000122;GO:0000976;GO:0000978;GO:0000981;GO:0000987;GO:0001228;GO:0001501;GO:0001502;GO:0001503;GO:0001658;GO:0001837;GO:0001894;GO:0001934;GO:0001942;GO:0002009;GO:0002053;GO:0002062;GO:0002063;GO:0002067;GO:0002683;GO:0003170;GO:0003179;GO:0003180;GO:0003188;GO:0003203;GO:0003413;GO:0003415;GO:0003430;GO:0003677;GO:0003682;GO:0003700;GO:0005515;GO:0005634;GO:0005654;GO:0005667;GO:0006334;GO:…	K18435	-	K;B	KOG0527;35FRI;38I0M;3BD79;3CTF7;3J2BV;481DC;48XV6;4Q2P9	SRY (sex determining region Y)-box 9 [Source:MGI Symbol;Acc:MGI:98371]	20682	Q04887	GO:0000122//negative regulation of transcription by RNA polymerase II;GO:0001501//skeletal system development;GO:0001502//cartilage condensation;GO:0001503//ossification;GO:0001658//branching involved in ureteric bud morphogenesis;GO:0001837//epithelial to mesenchymal transition;GO:0001894//tissue homeostasis;GO:0001934//positive regulation of protein phosphorylation;GO:0001942//hair follicle dev…	GO:0005634//nucleus;GO:0005654//nucleoplasm;GO:0005667//transcription regulator complex;GO:0032991//protein-containing complex;	GO:0000976//transcription cis-regulatory region binding;GO:0000978//RNA polymerase II cis-regulatory region sequence-specific DNA binding;GO:0000981//DNA-binding transcription factor activity, RNA polymerase II-specific;GO:0000987//cis-regulatory region sequence-specific DNA binding;GO:0001228//DNA-binding transcription activator activity, RNA polymerase II-specific;GO:0003677//DNA binding;GO:000…	ko04024(cAMP signaling pathway)
ENSMUSG00000010406	548.92	237.771	860.069	3.61722	1.85488	9.97812e-05	0.0019387	14	54664366	54667213	+	1109	Mrpl52	GO:0003735;GO:0005654;GO:0005739;GO:0005743;GO:0005762;GO:0005840;GO:0006412;GO:0032543;GO:1990904	K17433	-	S;J	2S4I0;35VN7;3AA6P;3BTWM;3DAJ0;3JPVY;48QW0;49MG0;4QA0V	mitochondrial ribosomal protein L52 [Source:MGI Symbol;Acc:MGI:1916086]	68836	Q9D0Y8	GO:0006412//translation;GO:0032543//mitochondrial translation;	GO:0005654//nucleoplasm;GO:0005739//mitochondrion;GO:0005743//mitochondrial inner membrane;GO:0005762//mitochondrial large ribosomal subunit;GO:0005840//ribosome;GO:1990904//ribonucleoprotein complex;	GO:0003735//structural constituent of ribosome;	-
ENSMUSG00000062345	1347.91	7.63338	2688.18	352.161	8.46009	0.00010079	0.0019495	1	107439153	107463208	+	2349	Serpinb2	GO:0001533;GO:0004867;GO:0005576;GO:0005615;GO:0005737;GO:0010466;GO:0010951;GO:0030414;GO:0042060;GO:0043066	K19821	-	O;V	KOG2392;35GPC;38GMH;3BK0V;3D5RY;3J79Z;488HZ;48WJU;4Q3GS	serine (or cysteine) peptidase inhibitor, clade B, member 2 [Source:MGI Symbol;Acc:MGI:97609]	18788	P12388;Q542A3	GO:0010466//negative regulation of peptidase activity;GO:0010951//negative regulation of endopeptidase activity;GO:0042060//wound healing;GO:0043066//negative regulation of apoptotic process;	GO:0001533//cornified envelope;GO:0005576//extracellular region;GO:0005615//extracellular space;GO:0005737//cytoplasm;	GO:0004867//serine-type endopeptidase inhibitor activity;GO:0030414//peptidase inhibitor activity;	ko04610(Complement and coagulation cascades)
ENSMUSG00000079597	13991.1	27.3705	27954.9	1021.35	9.99626	0.000102267	0.00197142	16	36004582	36008481	+	1862	Cstdc4	GO:0001533;GO:0002020;GO:0004866;GO:0004869;GO:0005615;GO:0005654;GO:0005737;GO:0005829;GO:0010466;GO:0010951;GO:0018149;GO:0030216;GO:0045861;GO:0098609;GO:1904090	-	-	S	2SF2X;35QTZ;3AAXA;3BV1M;3D90I;3JHEY;48F89;49CV1;4Q6D5	cystatin domain containing 4 [Source:MGI Symbol;Acc:MGI:3645124]	433016	B2RV77	GO:0010466//negative regulation of peptidase activity;GO:0010951//negative regulation of endopeptidase activity;GO:0018149//peptide cross-linking;GO:0030216//keratinocyte differentiation;GO:0045861//negative regulation of proteolysis;GO:0098609//cell-cell adhesion;	GO:0001533//cornified envelope;GO:0005615//extracellular space;GO:0005654//nucleoplasm;GO:0005737//cytoplasm;GO:0005829//cytosol;GO:1904090//peptidase inhibitor complex;	GO:0002020//protease binding;GO:0004866//endopeptidase inhibitor activity;GO:0004869//cysteine-type endopeptidase inhibitor activity;	-
ENSMUSG00000035020	36.1773	0.400174	71.9544	179.808	7.49031	0.000102619	0.00197438	5	91175323	91183074	+	1807	Epgn	GO:0000165;GO:0001525;GO:0005154;GO:0005615;GO:0005887;GO:0007165;GO:0007171;GO:0007173;GO:0008083;GO:0008284;GO:0016020;GO:0016021;GO:0030297;GO:0043406;GO:0045741;GO:0045840;GO:0048018;GO:0050679	K24471	-	S;T	2S4QW;35PQW;3A2TC;3BQS0;3D6FH;3JGGK;48DXV;49B04;4Q5I0	epithelial mitogen [Source:MGI Symbol;Acc:MGI:1919170]	71920	Q924X1;Q0VEB7	GO:0000165//MAPK cascade;GO:0001525//angiogenesis;GO:0007165//signal transduction;GO:0007171//activation of transmembrane receptor protein tyrosine kinase activity;GO:0007173//epidermal growth factor receptor signaling pathway;GO:0008284//positive regulation of cell population proliferation;GO:0043406//positive regulation of MAP kinase activity;GO:0045741//positive regulation of epidermal growth …	GO:0005615//extracellular space;GO:0005887//integral component of plasma membrane;GO:0016020//membrane;GO:0016021//integral component of membrane;	GO:0005154//epidermal growth factor receptor binding;GO:0008083//growth factor activity;GO:0030297//transmembrane receptor protein tyrosine kinase activator activity;GO:0048018//receptor ligand activity;	-
ENSMUSG00000035274	86.2169	26.2486	146.185	5.56927	2.47749	0.000102922	0.00197449	9	85724433	85729093	+	3828	Tpbg	GO:0005515;GO:0005737;GO:0005783;GO:0005886;GO:0008285;GO:0008355;GO:0016020;GO:0016021;GO:0030425;GO:0043679;GO:0050921;GO:0051897;GO:0051932;GO:0051965;GO:0060326;GO:0070374;GO:0072659;GO:0090090;GO:0090497;GO:0140059	-	-	T;U	KOG0619;35G8W;39S1P;3BA5R;3CX8S;3J3SF;480UZ;4977Q;4PVW8	trophoblast glycoprotein [Source:MGI Symbol;Acc:MGI:1341264]	21983	Q9Z0L0	GO:0008285//negative regulation of cell population proliferation;GO:0008355//olfactory learning;GO:0050921//positive regulation of chemotaxis;GO:0051897//positive regulation of protein kinase B signaling;GO:0051932//synaptic transmission, GABAergic;GO:0051965//positive regulation of synapse assembly;GO:0060326//cell chemotaxis;GO:0070374//positive regulation of ERK1 and ERK2 cascade;GO:0072659//p…	GO:0005737//cytoplasm;GO:0005783//endoplasmic reticulum;GO:0005886//plasma membrane;GO:0016020//membrane;GO:0016021//integral component of membrane;GO:0030425//dendrite;GO:0043679//axon terminus;	GO:0005515//protein binding;	-
ENSMUSG00000029707	3.24256	0	6.48512	Inf	Inf	0.00010295	0.00197449	6	28427788	28438621	+	2083	Fscn3	GO:0001726;GO:0003779;GO:0005737;GO:0005856;GO:0005902;GO:0007015;GO:0007163;GO:0007286;GO:0015629;GO:0016477;GO:0030027;GO:0030036;GO:0030175;GO:0030426;GO:0030674;GO:0031253;GO:0051015;GO:0051017	K17456	-	S;Z	2QSD9;35ERC;39WN9;3BJC9;3CYIX;3JAQM;484S3;498SQ;4Q4QU	fascin actin-bundling protein 3 [Source:MGI Symbol;Acc:MGI:1890386]	56223	Q9QXW4	GO:0007015//actin filament organization;GO:0007163//establishment or maintenance of cell polarity;GO:0007286//spermatid development;GO:0016477//cell migration;GO:0030036//actin cytoskeleton organization;GO:0051017//actin filament bundle assembly;	GO:0001726//ruffle;GO:0005737//cytoplasm;GO:0005856//cytoskeleton;GO:0005902//microvillus;GO:0015629//actin cytoskeleton;GO:0030027//lamellipodium;GO:0030175//filopodium;GO:0030426//growth cone;GO:0031253//cell projection membrane;	GO:0003779//actin binding;GO:0030674//protein-macromolecule adaptor activity;GO:0051015//actin filament binding;	-
ENSMUSG00000051314	61.5855	22.6086	100.562	4.44798	2.15315	0.000103536	0.00198155	7	30517773	30523200	-	2790	Ffar2	GO:0002232;GO:0002376;GO:0002385;GO:0002673;GO:0002720;GO:0002752;GO:0002879;GO:0004930;GO:0005886;GO:0005887;GO:0006954;GO:0007165;GO:0007186;GO:0008289;GO:0016020;GO:0016021;GO:0019915;GO:0032722;GO:0032757;GO:0042593;GO:0042995;GO:0045444;GO:0071398;GO:0090276	K04328	-	S;T	2QQGM;35A0F;38G0W;3B9ED;3CYEH;3JBZQ;487R6;48ZCZ;4Q2YM	free fatty acid receptor 2 [Source:MGI Symbol;Acc:MGI:2441731]	233079	Q8VCK6	GO:0002232//leukocyte chemotaxis involved in inflammatory response;GO:0002376//immune system process;GO:0002385//mucosal immune response;GO:0002673//regulation of acute inflammatory response;GO:0002720//positive regulation of cytokine production involved in immune response;GO:0002752//cell surface pattern recognition receptor signaling pathway;GO:0002879//positive regulation of acute inflammatory…	GO:0005886//plasma membrane;GO:0005887//integral component of plasma membrane;GO:0016020//membrane;GO:0016021//integral component of membrane;GO:0042995//cell projection;	GO:0004930//G protein-coupled receptor activity;GO:0008289//lipid binding;	ko04024(cAMP signaling pathway)
ENSMUSG00000025591	244.064	110.206	377.922	3.42921	1.77788	0.000105328	0.00201161	8	66925770	66939182	-	7641	Tma16	GO:0003674;GO:0005634;GO:0005654;GO:0005730;GO:0008150;GO:0042254;GO:0042273;GO:1990275	K14860	-	S	2RXYZ;35NJW;39VZI;3BNIV;3D4JI;3JFBY;483ZK;496PV;4PXZR	translation machinery associated 16 [Source:MGI Symbol;Acc:MGI:1913532]	66282	Q9CR02	GO:0008150//biological_process;GO:0042254//ribosome biogenesis;GO:0042273//ribosomal large subunit biogenesis;	GO:0005634//nucleus;GO:0005654//nucleoplasm;GO:0005730//nucleolus;	GO:0003674//molecular_function;GO:1990275//preribosome binding;	-
ENSMUSG00000030748	8403.69	2401.6	14405.8	5.99842	2.58458	0.000105546	0.00201368	7	125151292	125178646	+	6002	Il4ra	GO:0002376;GO:0002532;GO:0002639;GO:0004896;GO:0005515;GO:0005576;GO:0005615;GO:0005654;GO:0005886;GO:0009897;GO:0016020;GO:0016021;GO:0016064;GO:0019221;GO:0032722;GO:0034451;GO:0042127;GO:0042832;GO:0043032;GO:0043235;GO:0043306;GO:0045063;GO:0045064;GO:0045626;GO:0045630;GO:0120162;GO:1901741	K05071	-	S;T	2S3Y8;35GSG;38DTI;3BMW2;3CX2Y;3JDHK;48BCE;498J7;4PZJK	interleukin 4 receptor, alpha [Source:MGI Symbol;Acc:MGI:105367]	16190	P16382;Q3U905	GO:0002376//immune system process;GO:0002532//production of molecular mediator involved in inflammatory response;GO:0002639//positive regulation of immunoglobulin production;GO:0016064//immunoglobulin mediated immune response;GO:0019221//cytokine-mediated signaling pathway;GO:0032722//positive regulation of chemokine production;GO:0042127//regulation of cell population proliferation;GO:0042832//d…	GO:0005576//extracellular region;GO:0005615//extracellular space;GO:0005654//nucleoplasm;GO:0005886//plasma membrane;GO:0009897//external side of plasma membrane;GO:0016020//membrane;GO:0016021//integral component of membrane;GO:0034451//centriolar satellite;GO:0043235//receptor complex;	GO:0004896//cytokine receptor activity;GO:0005515//protein binding;	ko05321(Inflammatory bowel disease);ko05200(Pathways in cancer);ko04659(Th17 cell differentiation);ko04658(Th1 and Th2 cell differentiation);ko04640(Hematopoietic cell lineage);ko04630(JAK-STAT signaling pathway);ko04151(PI3K-Akt signaling pathway);ko04060(Cytokine-cytokine receptor interaction)
ENSMUSG00000032726	9.64188	2.31546	16.9683	7.32825	2.87347	0.000106188	0.00202381	4	123206438	123237045	-	2405	Bmp8a	GO:0001503;GO:0001649;GO:0005125;GO:0005576;GO:0005615;GO:0007165;GO:0007179;GO:0007281;GO:0007283;GO:0008083;GO:0010862;GO:0030154;GO:0030509;GO:0051216;GO:0060395;GO:0070700	K16622	-	M;T	KOG3900;35NUX;39VBR;3BJAX;3D1Z0;3JBPF;48BTS;48ZZY;4Q3AP	bone morphogenetic protein 8a [Source:MGI Symbol;Acc:MGI:104515]	12163	P34821;Q80VZ0;Q3TZB2	GO:0001503//ossification;GO:0001649//osteoblast differentiation;GO:0007165//signal transduction;GO:0007179//transforming growth factor beta receptor signaling pathway;GO:0007281//germ cell development;GO:0007283//spermatogenesis;GO:0010862//positive regulation of pathway-restricted SMAD protein phosphorylation;GO:0030154//cell differentiation;GO:0030509//BMP signaling pathway;GO:0051216//cartilag…	GO:0005576//extracellular region;GO:0005615//extracellular space;	GO:0005125//cytokine activity;GO:0008083//growth factor activity;GO:0070700//BMP receptor binding;	ko04714(Thermogenesis);ko04390(Hippo signaling pathway);ko04350(TGF-beta signaling pathway);ko04060(Cytokine-cytokine receptor interaction)
ENSMUSG00000006589	808.613	339.806	1277.42	3.75926	1.91045	0.000106714	0.0020317	8	123301374	123303648	-	1615	Aprt	GO:0002055;GO:0003999;GO:0005654;GO:0005737;GO:0005829;GO:0006166;GO:0006168;GO:0007595;GO:0007625;GO:0016208;GO:0016740;GO:0016757;GO:0032263;GO:0032264;GO:0032869;GO:0044209;GO:0046083	K00759	EC:2.4.2.7	F	KOG1712;35M5A;3A3HY;3BREW;3D864;3J25G;481CS;48W8F;4Q6IA	adenine phosphoribosyl transferase [Source:MGI Symbol;Acc:MGI:88061]	11821	P08030	GO:0006166//purine ribonucleoside salvage;GO:0006168//adenine salvage;GO:0007595//lactation;GO:0007625//grooming behavior;GO:0032263//GMP salvage;GO:0032264//IMP salvage;GO:0032869//cellular response to insulin stimulus;GO:0044209//AMP salvage;GO:0046083//adenine metabolic process;	GO:0005654//nucleoplasm;GO:0005737//cytoplasm;GO:0005829//cytosol;	GO:0002055//adenine binding;GO:0003999//adenine phosphoribosyltransferase activity;GO:0016208//AMP binding;GO:0016740//transferase activity;GO:0016757//glycosyltransferase activity;	ko00230(Purine metabolism)
ENSMUSG00000041754	524.83	36.7035	1012.96	27.5983	4.78651	0.000108496	0.00206131	17	48554805	48565869	+	994	Trem3	GO:0005515;GO:0005886;GO:0016020;GO:0016021;GO:0016477;GO:0030593;GO:0045089;GO:0070945;GO:0072672	-	-	S;T	2TE0T;35QCD;3AHD7;3BYC0;3D6V8;3JH7F;48E5G;49BIB;4Q8TH	triggering receptor expressed on myeloid cells 3 [Source:MGI Symbol;Acc:MGI:1930003]	58218	Q9JKE1	GO:0016477//cell migration;GO:0030593//neutrophil chemotaxis;GO:0045089//positive regulation of innate immune response;GO:0070945//neutrophil-mediated killing of gram-negative bacterium;GO:0072672//neutrophil extravasation;	GO:0005886//plasma membrane;GO:0016020//membrane;GO:0016021//integral component of membrane;	GO:0005515//protein binding;	-
ENSMUSG00000036353	85.8784	39.6819	132.075	3.32834	1.7348	0.000112399	0.00211996	3	59123693	59170292	-	2546	P2ry12	GO:0001609;GO:0001621;GO:0001973;GO:0004930;GO:0005739;GO:0005886;GO:0005887;GO:0005901;GO:0006811;GO:0006930;GO:0007165;GO:0007186;GO:0007188;GO:0007193;GO:0007200;GO:0007596;GO:0007599;GO:0008347;GO:0009897;GO:0009925;GO:0010700;GO:0016020;GO:0016021;GO:0019722;GO:0021808;GO:0030030;GO:0030032;GO:0030168;GO:0031224;GO:0031253;GO:0033626;GO:0033630;GO:0035585;GO:0035589;GO:0043270;GO:0043491;GO:…	K04298	-	S;T	2QUS2;35K22;39RN4;3BHA5;3CVG7;3J6X3;484US;4919M;4PTN2	purinergic receptor P2Y, G-protein coupled 12 [Source:MGI Symbol;Acc:MGI:1918089]	70839	Q9CPV9;Q546L4	GO:0001973//G protein-coupled adenosine receptor signaling pathway;GO:0006811//ion transport;GO:0006930//substrate-dependent cell migration, cell extension;GO:0007165//signal transduction;GO:0007186//G protein-coupled receptor signaling pathway;GO:0007188//adenylate cyclase-modulating G protein-coupled receptor signaling pathway;GO:0007193//adenylate cyclase-inhibiting G protein-coupled receptor …	GO:0005739//mitochondrion;GO:0005886//plasma membrane;GO:0005887//integral component of plasma membrane;GO:0005901//caveola;GO:0009897//external side of plasma membrane;GO:0009925//basal plasma membrane;GO:0016020//membrane;GO:0016021//integral component of membrane;GO:0031224//intrinsic component of membrane;GO:0031253//cell projection membrane;GO:0044298//cell body membrane;	GO:0001609//G protein-coupled adenosine receptor activity;GO:0001621//G protein-coupled ADP receptor activity;GO:0004930//G protein-coupled receptor activity;GO:0045028//G protein-coupled purinergic nucleotide receptor activity;	ko04611(Platelet activation)
ENSMUSG00000042487	384.93	168.626	601.234	3.56548	1.8341	0.000112813	0.00212338	9	75348806	75373714	+	4846	Leo1	GO:0001650;GO:0001711;GO:0005515;GO:0005634;GO:0005654;GO:0005813;GO:0006368;GO:0006378;GO:0010390;GO:0016055;GO:0016570;GO:0016593;GO:0019827;GO:0031442;GO:0032968;GO:0033523;GO:0045638;GO:1990269	K15177	-	S;O;K	KOG1181;KOG2428;35ETJ;38GZW;3BDXJ;3CRWV;3J8BW;4864M;494Y4;4Q0WD	Leo1, Paf1/RNA polymerase II complex component [Source:MGI Symbol;Acc:MGI:2685031]	235497	Q5XJE5	GO:0001711//endodermal cell fate commitment;GO:0006368//transcription elongation from RNA polymerase II promoter;GO:0006378//mRNA polyadenylation;GO:0010390//histone monoubiquitination;GO:0016055//Wnt signaling pathway;GO:0016570//histone modification;GO:0019827//stem cell population maintenance;GO:0031442//positive regulation of mRNA 3'-end processing;GO:0032968//positive regulation of transcrip…	GO:0001650//fibrillar center;GO:0005634//nucleus;GO:0005654//nucleoplasm;GO:0005813//centrosome;GO:0016593//Cdc73/Paf1 complex;	GO:0005515//protein binding;GO:1990269//RNA polymerase II C-terminal domain phosphoserine binding;	-
ENSMUSG00000029664	321.24	28.4488	614.032	21.5837	4.43187	0.000113371	0.00212948	6	3962595	3988919	-	1747	Tfpi2	GO:0004867;GO:0005576;GO:0005615;GO:0007596;GO:0007599;GO:0010466;GO:0010951;GO:0030414;GO:0071498	K23087	-	S;O	KOG4295;35GB5;39W2M;3BFPP;3D4UK;3J494;48BPC;4972A;4Q5BQ	tissue factor pathway inhibitor 2 [Source:MGI Symbol;Acc:MGI:108543]	21789	O35536;Q3V1S9	GO:0007596//blood coagulation;GO:0007599//hemostasis;GO:0010466//negative regulation of peptidase activity;GO:0010951//negative regulation of endopeptidase activity;GO:0071498//cellular response to fluid shear stress;	GO:0005576//extracellular region;GO:0005615//extracellular space;	GO:0004867//serine-type endopeptidase inhibitor activity;GO:0030414//peptidase inhibitor activity;	-
ENSMUSG00000057561	1941.44	892.336	2990.55	3.35137	1.74475	0.000114874	0.00215326	18	46730768	46749523	+	4168	Eif1a	GO:0003723;GO:0003743;GO:0005737;GO:0006412;GO:0006413;GO:0016020;GO:0016021;GO:0043023	K03236	-	J	KOG3403;35IYD;3A1R5;3BG78;3CVCE;3J689;483AA;4958X;4Q8DY	eukaryotic translation initiation factor 1A [Source:MGI Symbol;Acc:MGI:95298]	13664	Q60872;Q4FJR7	GO:0006412//translation;GO:0006413//translational initiation;	GO:0005737//cytoplasm;GO:0016020//membrane;GO:0016021//integral component of membrane;	GO:0003723//RNA binding;GO:0003743//translation initiation factor activity;GO:0043023//ribosomal large subunit binding;	-
ENSMUSG00000026074	6772.73	3102.15	10443.3	3.36648	1.75124	0.000117311	0.00218768	1	39940073	40065470	+	9579	Map4k4	GO:0000166;GO:0004672;GO:0004674;GO:0005524;GO:0006468	K04407	EC:2.7.11.1	Z;T	KOG0587;35KMY;38FUR;3BB8N;3CUVT;3J49X;481UA;48WWV;4Q6FN	mitogen-activated protein kinase kinase kinase kinase 4 [Source:MGI Symbol;Acc:MGI:1349394]	26921	P97820;Q3UTY9;A0A0A6YWR8	GO:0006468//protein phosphorylation;	-	GO:0000166//nucleotide binding;GO:0004672//protein kinase activity;GO:0004674//protein serine/threonine kinase activity;GO:0005524//ATP binding;	ko04010(MAPK signaling pathway)
ENSMUSG00000044576	9.12065	1.21735	17.024	13.9844	3.80575	0.000117931	0.002197	5	30310159	30323376	+	3865	Garem2	GO:0003674;GO:0008150	-	-	S	2QQU8;35JT3;39S70;3BHWH;3CS6Z;3JBK4;48AJA;494TD;4Q22X	GRB2 associated regulator of MAPK1 subtype 2 [Source:MGI Symbol;Acc:MGI:2685290]	242915	Q6PAJ3	GO:0008150//biological_process;	-	GO:0003674//molecular_function;	-
ENSMUSG00000026558	996.926	466.8	1527.05	3.27132	1.70987	0.000119467	0.00221623	1	167050452	167112889	-	5464	Uck2	GO:0000166;GO:0004849;GO:0005515;GO:0005524;GO:0005737;GO:0005829;GO:0009224;GO:0016301;GO:0016310;GO:0016740;GO:0019206;GO:0042802;GO:0043231;GO:0043771;GO:0044206;GO:0044211;GO:0044238;GO:1901564	K00876	EC:2.7.1.48	F;Z;T	KOG4203;35HU2;38GJ8;3BBER;3CS7Z;3JERS;47ZJV;48ZWD;4Q2SX	uridine-cytidine kinase 2 [Source:MGI Symbol;Acc:MGI:1931744]	80914	Q99PM9;Q543C2	GO:0009224//CMP biosynthetic process;GO:0016310//phosphorylation;GO:0044206//UMP salvage;GO:0044211//CTP salvage;GO:0044238//primary metabolic process;GO:1901564//organonitrogen compound metabolic process;	GO:0005737//cytoplasm;GO:0005829//cytosol;GO:0043231//intracellular membrane-bounded organelle;	GO:0000166//nucleotide binding;GO:0004849//uridine kinase activity;GO:0005515//protein binding;GO:0005524//ATP binding;GO:0016301//kinase activity;GO:0016740//transferase activity;GO:0019206//nucleoside kinase activity;GO:0042802//identical protein binding;GO:0043771//cytidine kinase activity;	ko00983(Drug metabolism - other enzymes);ko00240(Pyrimidine metabolism)
ENSMUSG00000032902	1758.83	566.516	2951.14	5.20927	2.38108	0.000121097	0.00223765	3	104545984	104565778	+	4426	Slc16a1	GO:0005739;GO:0005813;GO:0005886;GO:0005887;GO:0006629;GO:0007098;GO:0008028;GO:0009925;GO:0015129;GO:0015141;GO:0015293;GO:0015718;GO:0016020;GO:0016021;GO:0016323;GO:0016324;GO:0016328;GO:0022857;GO:0030054;GO:0032094;GO:0035873;GO:0035879;GO:0042593;GO:0042802;GO:0043231;GO:0045202;GO:0046943;GO:0050796;GO:0051780;GO:0055085;GO:0071407;GO:0071422;GO:0097159;GO:1905039	K08179	-	Q;I;G	KOG2504;35GT8;38CCN;3BIF0;3D0TB;3J3G0;4847U;48XBT;4PYM2	solute carrier family 16 (monocarboxylic acid transporters), member 1 [Source:MGI Symbol;Acc:MGI:106013]	20501	P53986;Q544N9	GO:0006629//lipid metabolic process;GO:0007098//centrosome cycle;GO:0015718//monocarboxylic acid transport;GO:0032094//response to food;GO:0035873//lactate transmembrane transport;GO:0035879//plasma membrane lactate transport;GO:0042593//glucose homeostasis;GO:0050796//regulation of insulin secretion;GO:0051780//behavioral response to nutrient;GO:0055085//transmembrane transport;GO:0071407//cellu…	GO:0005739//mitochondrion;GO:0005813//centrosome;GO:0005886//plasma membrane;GO:0005887//integral component of plasma membrane;GO:0009925//basal plasma membrane;GO:0016020//membrane;GO:0016021//integral component of membrane;GO:0016323//basolateral plasma membrane;GO:0016324//apical plasma membrane;GO:0016328//lateral plasma membrane;GO:0030054//cell junction;GO:0043231//intracellular membrane-bo…	GO:0008028//monocarboxylic acid transmembrane transporter activity;GO:0015129//lactate transmembrane transporter activity;GO:0015141//succinate transmembrane transporter activity;GO:0015293//symporter activity;GO:0022857//transmembrane transporter activity;GO:0042802//identical protein binding;GO:0046943//carboxylic acid transmembrane transporter activity;GO:0097159//organic cyclic compound bindi…	-
ENSMUSG00000034394	883.826	108.6	1659.05	15.2767	3.93326	0.000127234	0.00234154	11	4207557	4222514	+	4350	Lif	GO:0001974;GO:0005102;GO:0005125;GO:0005146;GO:0005576;GO:0005615;GO:0005829;GO:0006955;GO:0007165;GO:0007260;GO:0007566;GO:0008083;GO:0008283;GO:0008284;GO:0008285;GO:0010628;GO:0010646;GO:0010976;GO:0016525;GO:0023051;GO:0030324;GO:0031100;GO:0033138;GO:0033141;GO:0033630;GO:0035019;GO:0042531;GO:0043410;GO:0045595;GO:0045651;GO:0045835;GO:0045944;GO:0046697;GO:0046888;GO:0048144;GO:0048146;GO:…	K05419	-	S;T	2S3JD;35JHE;39WD6;3BPWG;3D3UW;3JCMH;48BI1;492VV;4PTNZ	leukemia inhibitory factor [Source:MGI Symbol;Acc:MGI:96787]	16878	P09056	GO:0001974//blood vessel remodeling;GO:0006955//immune response;GO:0007165//signal transduction;GO:0007260//tyrosine phosphorylation of STAT protein;GO:0007566//embryo implantation;GO:0008283//cell population proliferation;GO:0008284//positive regulation of cell population proliferation;GO:0008285//negative regulation of cell population proliferation;GO:0010628//positive regulation of gene expres…	GO:0005576//extracellular region;GO:0005615//extracellular space;GO:0005829//cytosol;	GO:0005102//signaling receptor binding;GO:0005125//cytokine activity;GO:0005146//leukemia inhibitory factor receptor binding;GO:0008083//growth factor activity;	ko04668(TNF signaling pathway);ko04630(JAK-STAT signaling pathway);ko04550(Signaling pathways regulating pluripotency of stem cells);ko04060(Cytokine-cytokine receptor interaction)
ENSMUSG00000019874	20.1416	1.51224	38.771	25.6381	4.68022	0.00012893	0.00236565	10	57660977	57664546	+	1250	Fabp7	GO:0001964;GO:0005504;GO:0005634;GO:0005737;GO:0005829;GO:0005911;GO:0008289;GO:0015908;GO:0021846;GO:0022008;GO:0042995;GO:0043025;GO:0050673;GO:0060134;GO:0071944	K08756	-	H;I	KOG4015;35PZ7;3A0PY;3BPES;3D6CC;3JGFN;48E1P;49ATS;4Q57P	fatty acid binding protein 7, brain [Source:MGI Symbol;Acc:MGI:101916]	12140	P51880	GO:0001964//startle response;GO:0015908//fatty acid transport;GO:0021846//cell proliferation in forebrain;GO:0022008//neurogenesis;GO:0050673//epithelial cell proliferation;GO:0060134//prepulse inhibition;	GO:0005634//nucleus;GO:0005737//cytoplasm;GO:0005829//cytosol;GO:0005911//cell-cell junction;GO:0042995//cell projection;GO:0043025//neuronal cell body;GO:0071944//cell periphery;	GO:0005504//fatty acid binding;GO:0008289//lipid binding;	ko03320(PPAR signaling pathway)
ENSMUSG00000082976	247.855	48.582	447.127	9.20357	3.20219	0.000133997	0.00244133	8	21390622	21392643	-	558	Gm15056	-	-	-	S	2TJ46;3ASBT;3C4NW;3DKWE;3JID4;48H6Z;49E19	predicted gene 15056 [Source:MGI Symbol;Acc:MGI:3705859]	100504014	F6ZR08	-	-	-	-
ENSMUSG00000049303	67.3636	19.1652	115.562	6.02978	2.5921	0.000134235	0.0024432	19	4495936	4527475	-	5539	Syt12	GO:0000149;GO:0001786;GO:0005509;GO:0005544;GO:0005886;GO:0008021;GO:0014059;GO:0016020;GO:0016021;GO:0016192;GO:0017156;GO:0017158;GO:0019905;GO:0030276;GO:0030672;GO:0031410;GO:0045202;GO:0046928;GO:0048792;GO:0060291;GO:0070382;GO:0071277;GO:0098686;GO:0098793	K19912	-	S;T;U	KOG1028;35J7S;38TEH;3BB7Z;3D1IA;3JFQ3;481F2;48V66;4PYS1	synaptotagmin XII [Source:MGI Symbol;Acc:MGI:2159601]	171180	Q920N7;Q14AG7	GO:0014059//regulation of dopamine secretion;GO:0016192//vesicle-mediated transport;GO:0017156//calcium-ion regulated exocytosis;GO:0017158//regulation of calcium ion-dependent exocytosis;GO:0046928//regulation of neurotransmitter secretion;GO:0048792//spontaneous exocytosis of neurotransmitter;GO:0060291//long-term synaptic potentiation;GO:0071277//cellular response to calcium ion;	GO:0005886//plasma membrane;GO:0008021//synaptic vesicle;GO:0016020//membrane;GO:0016021//integral component of membrane;GO:0030672//synaptic vesicle membrane;GO:0031410//cytoplasmic vesicle;GO:0045202//synapse;GO:0070382//exocytic vesicle;GO:0098686//hippocampal mossy fiber to CA3 synapse;GO:0098793//presynapse;	GO:0000149//SNARE binding;GO:0001786//phosphatidylserine binding;GO:0005509//calcium ion binding;GO:0005544//calcium-dependent phospholipid binding;GO:0019905//syntaxin binding;GO:0030276//clathrin binding;	-
ENSMUSG00000046223	14718.8	804.407	28633.2	35.5954	5.15362	0.000135136	0.00245047	7	24161909	24175393	+	2617	Plaur	GO:0001934;GO:0005102;GO:0005515;GO:0005576;GO:0005886;GO:0005887;GO:0009986;GO:0010755;GO:0016020;GO:0016021;GO:0019899;GO:0019904;GO:0030155;GO:0030162;GO:0030377;GO:0031225;GO:0034112;GO:0038195;GO:0043066;GO:0043388;GO:0045742;GO:0048762;GO:0051917;GO:0060742;GO:0090200;GO:0098637;GO:1905370;GO:2001243;GO:2001268	K03985	-	S;T	2S36D;35KJI;39YI3;3BN50;3D509;3JE26;48AA7;48V8X;4Q3T5	plasminogen activator, urokinase receptor [Source:MGI Symbol;Acc:MGI:97612]	18793	P35456;Q545X5	GO:0001934//positive regulation of protein phosphorylation;GO:0010755//regulation of plasminogen activation;GO:0030155//regulation of cell adhesion;GO:0030162//regulation of proteolysis;GO:0034112//positive regulation of homotypic cell-cell adhesion;GO:0038195//urokinase plasminogen activator signaling pathway;GO:0043066//negative regulation of apoptotic process;GO:0043388//positive regulation of…	GO:0005576//extracellular region;GO:0005886//plasma membrane;GO:0005887//integral component of plasma membrane;GO:0009986//cell surface;GO:0016020//membrane;GO:0016021//integral component of membrane;GO:0031225//anchored component of membrane;GO:0098637//protein complex involved in cell-matrix adhesion;GO:1905370//serine-type endopeptidase complex;	GO:0005102//signaling receptor binding;GO:0005515//protein binding;GO:0019899//enzyme binding;GO:0019904//protein domain specific binding;GO:0030377//urokinase plasminogen activator receptor activity;	ko05205(Proteoglycans in cancer);ko04610(Complement and coagulation cascades)
ENSMUSG00000045514	9.64259	0	19.2852	Inf	Inf	0.000136122	0.00245789	6	40546421	40551277	+	3371	Olfr460	GO:0004930;GO:0004984;GO:0005886;GO:0007165;GO:0007186;GO:0007608;GO:0016020;GO:0016021;GO:0050896;GO:0050911	K04257	-	S;T;I	2QVH7;35BSS;393EX;3BNQA;3D2NI;3J9IG;47ZT3;49578;4Q8K6	olfactory receptor 460 [Source:MGI Symbol;Acc:MGI:3030294]	258381	Q8VF31	GO:0007165//signal transduction;GO:0007186//G protein-coupled receptor signaling pathway;GO:0007608//sensory perception of smell;GO:0050896//response to stimulus;GO:0050911//detection of chemical stimulus involved in sensory perception of smell;	GO:0005886//plasma membrane;GO:0016020//membrane;GO:0016021//integral component of membrane;	GO:0004930//G protein-coupled receptor activity;GO:0004984//olfactory receptor activity;	ko04740(Olfactory transduction)
ENSMUSG00000089942	171.898	12.317	331.478	26.9123	4.75019	0.000138815	0.00250155	7	3839811	3848050	-	3462	Pira2	GO:0001791;GO:0005102;GO:0005886;GO:0005887;GO:0015026;GO:0019221;GO:0032396;GO:0032998;GO:0045671	K06512	-	S;T	2RYEX;35IAN;3AH9G;3BMC1;3D6AJ;3J453;47ZV8;48YSX;4PYYQ	paired-Ig-like receptor A2 [Source:MGI Symbol;Acc:MGI:1195970]	18725	-	GO:0019221//cytokine-mediated signaling pathway;GO:0045671//negative regulation of osteoclast differentiation;	GO:0005886//plasma membrane;GO:0005887//integral component of plasma membrane;GO:0032998//Fc-epsilon receptor I complex;	GO:0001791//IgM binding;GO:0005102//signaling receptor binding;GO:0015026//coreceptor activity;GO:0032396//inhibitory MHC class I receptor activity;	ko04662(B cell receptor signaling pathway);ko04380(Osteoclast differentiation)
ENSMUSG00000030144	3621.13	105.44	7136.82	67.6858	6.08078	0.000140188	0.0025213	6	123239070	123252224	+	1599	Clec4d	GO:0002250;GO:0002292;GO:0002376;GO:0005537;GO:0005886;GO:0006955;GO:0009897;GO:0016020;GO:0016021;GO:0030246;GO:0030887;GO:0034987;GO:0038094;GO:0038187;GO:0042742;GO:0043123;GO:0045087;GO:0046872;GO:0061760	K10058	-	S;T;V	KOG4297;359IQ;39US2;3BFSE;3D4FC;3J4FW;47ZNC;48YT3;4Q57E	C-type lectin domain family 4, member d [Source:MGI Symbol;Acc:MGI:1298389]	17474	Q9Z2H6;Q4KL29	GO:0002250//adaptive immune response;GO:0002292//T cell differentiation involved in immune response;GO:0002376//immune system process;GO:0006955//immune response;GO:0030887//positive regulation of myeloid dendritic cell activation;GO:0038094//Fc-gamma receptor signaling pathway;GO:0042742//defense response to bacterium;GO:0043123//positive regulation of I-kappaB kinase/NF-kappaB signaling;GO:0045…	GO:0005886//plasma membrane;GO:0009897//external side of plasma membrane;GO:0016020//membrane;GO:0016021//integral component of membrane;	GO:0005537//mannose binding;GO:0030246//carbohydrate binding;GO:0034987//immunoglobulin receptor binding;GO:0038187//pattern recognition receptor activity;GO:0046872//metal ion binding;	ko04625(C-type lectin receptor signaling pathway)
ENSMUSG00000024729	6.54495	0.271237	12.8187	47.26	5.56255	0.000140389	0.00252243	19	11074180	11108240	-	3661	Ms4a20	GO:0003674;GO:0005886;GO:0008150;GO:0016020;GO:0016021	K22191	-	S	2TFBR;35R3N;3APWY;3C27B;3DBW9;3JI2P;48GD8;49CWX;4Q8ZF	membrane-spanning 4-domains, subfamily A, member 20 [Source:MGI Symbol;Acc:MGI:1916619]	69369	Q9DA92;G5E851	GO:0008150//biological_process;	GO:0005886//plasma membrane;GO:0016020//membrane;GO:0016021//integral component of membrane;	GO:0003674//molecular_function;	-
ENSMUSG00000032311	73.0013	32.8617	113.141	3.44294	1.78364	0.000143949	0.00256472	9	55127506	55234128	-	6075	Nrg4	GO:0005102;GO:0005576;GO:0005615;GO:0005886;GO:0007399;GO:0008083;GO:0016020;GO:0016021;GO:0035556;GO:0038138;GO:0048018;GO:0048513;GO:0110165	K05458	-	S;T	2S5EK;35QHV;3A254;3BQZE;3D7Z0;3JH49;48F4T;49BVV;4Q8TT	neuregulin 4 [Source:MGI Symbol;Acc:MGI:1933833]	83961	Q9WTX4	GO:0007399//nervous system development;GO:0035556//intracellular signal transduction;GO:0038138//ERBB4-ERBB4 signaling pathway;GO:0048513//animal organ development;	GO:0005576//extracellular region;GO:0005615//extracellular space;GO:0005886//plasma membrane;GO:0016020//membrane;GO:0016021//integral component of membrane;GO:0110165//cellular anatomical entity;	GO:0005102//signaling receptor binding;GO:0008083//growth factor activity;GO:0048018//receptor ligand activity;	ko05014(Amyotrophic lateral sclerosis);ko04012(ErbB signaling pathway)
ENSMUSG00000032515	2865.9	841.692	4890.1	5.80984	2.5385	0.00014426	0.00256606	9	119800229	119813724	-	3473	Csrnp1	GO:0000981;GO:0001228;GO:0003677;GO:0003700;GO:0005634;GO:0006355;GO:0006357;GO:0006915;GO:0009791;GO:0043565;GO:0045944;GO:0048008;GO:0048705;GO:0060021;GO:0060325	K17494	-	S;K	KOG3813;35J97;39MMR;3BECG;3CXQI;3JFCW;48A2I;492WN;4Q2P6	cysteine-serine-rich nuclear protein 1 [Source:MGI Symbol;Acc:MGI:2387989]	215418	P59054	GO:0006355//regulation of transcription, DNA-templated;GO:0006357//regulation of transcription by RNA polymerase II;GO:0006915//apoptotic process;GO:0009791//post-embryonic development;GO:0045944//positive regulation of transcription by RNA polymerase II;GO:0048008//platelet-derived growth factor receptor signaling pathway;GO:0048705//skeletal system morphogenesis;GO:0060021//roof of mouth develo…	GO:0005634//nucleus;	GO:0000981//DNA-binding transcription factor activity, RNA polymerase II-specific;GO:0001228//DNA-binding transcription activator activity, RNA polymerase II-specific;GO:0003677//DNA binding;GO:0003700//DNA-binding transcription factor activity;GO:0043565//sequence-specific DNA binding;	-
ENSMUSG00000033508	12072.9	74.9686	24070.8	321.078	8.32678	0.000149011	0.00262805	6	86605146	86606692	+	1547	Asprv1	GO:0004190;GO:0006508;GO:0016021;GO:0016485;GO:0016787	-	-	S;T	2SQVT;35E8S;3AAKZ;3BMW0;3CRR1;3J9MK;481KT;491CB;4PUBQ	aspartic peptidase, retroviral-like 1 [Source:MGI Symbol;Acc:MGI:1915105]	-	-	GO:0006508//proteolysis;GO:0016485//protein processing;	GO:0016021//integral component of membrane;	GO:0004190//aspartic-type endopeptidase activity;GO:0016787//hydrolase activity;	-
ENSMUSG00000059040	2012.53	369.292	3655.76	9.89938	3.30734	0.000149662	0.00263698	18	48178402	48181479	+	1877	Eno1b	GO:0000015;GO:0000122;GO:0000287;GO:0000977;GO:0001222;GO:0001227;GO:0001701;GO:0003714;GO:0003723;GO:0004634;GO:0005515;GO:0005640;GO:0005737;GO:0005829;GO:0005886;GO:0005938;GO:0006094;GO:0006096;GO:0009986;GO:0010756;GO:0016020;GO:0016829;GO:0019897;GO:0019899;GO:0030308;GO:0030426;GO:0031072;GO:0042802;GO:0042803;GO:0043005;GO:0043209;GO:0044877;GO:0045121;GO:0045892;GO:0045933;GO:0046872;GO:…	K01689	EC:4.2.1.11	G	KOG2670;35E0A;38C66;3BE2S;3CU4G;3J1VU;480BN;48V1P;4Q4U1	enolase 1B, retrotransposed [Source:MGI Symbol;Acc:MGI:3648653]	433182	P17182;Q5FW97	GO:0000122//negative regulation of transcription by RNA polymerase II;GO:0001701//in utero embryonic development;GO:0006094//gluconeogenesis;GO:0006096//glycolytic process;GO:0010756//positive regulation of plasminogen activation;GO:0030308//negative regulation of cell growth;GO:0045892//negative regulation of transcription, DNA-templated;GO:0045933//positive regulation of muscle contraction;GO:0…	GO:0000015//phosphopyruvate hydratase complex;GO:0005640//nuclear outer membrane;GO:0005737//cytoplasm;GO:0005829//cytosol;GO:0005886//plasma membrane;GO:0005938//cell cortex;GO:0009986//cell surface;GO:0016020//membrane;GO:0019897//extrinsic component of plasma membrane;GO:0030426//growth cone;GO:0043005//neuron projection;GO:0043209//myelin sheath;GO:0045121//membrane raft;GO:0097060//synaptic …	GO:0000287//magnesium ion binding;GO:0000977//RNA polymerase II transcription regulatory region sequence-specific DNA binding;GO:0001222//transcription corepressor binding;GO:0001227//DNA-binding transcription repressor activity, RNA polymerase II-specific;GO:0003714//transcription corepressor activity;GO:0003723//RNA binding;GO:0004634//phosphopyruvate hydratase activity;GO:0005515//protein bind…	ko04066(HIF-1 signaling pathway);ko03018(RNA degradation);ko00010(Glycolysis / Gluconeogenesis)
ENSMUSG00000027219	739.206	135.261	1343.15	9.93008	3.31181	0.000150224	0.00264431	2	122256958	122291618	+	4208	Slc28a2	GO:0001895;GO:0005326;GO:0005337;GO:0005345;GO:0005415;GO:0005886;GO:0005887;GO:0006836;GO:0012506;GO:0015211;GO:0015213;GO:0015293;GO:0015389;GO:0015855;GO:0015860;GO:0015862;GO:0016020;GO:0016021;GO:0030135;GO:0031526;GO:0032238;GO:0034394;GO:0035340;GO:0072531;GO:1901642;GO:1904823	K11536	-	F;P	KOG3747;35ISA;38CC4;3BEAF;3CZWK;3J3CW;483X3;491NQ;4PSY9	solute carrier family 28 (sodium-coupled nucleoside transporter), member 2 [Source:MGI Symbol;Acc:MGI:1913105]	269346	O88627	GO:0001895//retina homeostasis;GO:0006836//neurotransmitter transport;GO:0015855//pyrimidine nucleobase transport;GO:0015860//purine nucleoside transmembrane transport;GO:0015862//uridine transport;GO:0032238//adenosine transport;GO:0034394//protein localization to cell surface;GO:0035340//inosine transport;GO:0072531//pyrimidine-containing compound transmembrane transport;GO:1901642//nucleoside …	GO:0005886//plasma membrane;GO:0005887//integral component of plasma membrane;GO:0012506//vesicle membrane;GO:0016020//membrane;GO:0016021//integral component of membrane;GO:0030135//coated vesicle;GO:0031526//brush border membrane;	GO:0005326//neurotransmitter transmembrane transporter activity;GO:0005337//nucleoside transmembrane transporter activity;GO:0005345//purine nucleobase transmembrane transporter activity;GO:0005415//nucleoside:sodium symporter activity;GO:0015211//purine nucleoside transmembrane transporter activity;GO:0015213//uridine transmembrane transporter activity;GO:0015293//symporter activity;GO:0015389//…	-
ENSMUSG00000028645	4864.87	402.829	9326.91	23.1535	4.53316	0.000152977	0.00268499	4	118965908	118995180	+	3506	Slc2a1	GO:0000139;GO:0001666;GO:0001674;GO:0001917;GO:0001939;GO:0005324;GO:0005355;GO:0005515;GO:0005737;GO:0005829;GO:0005886;GO:0005887;GO:0005901;GO:0005911;GO:0006970;GO:0007417;GO:0007565;GO:0008643;GO:0008645;GO:0014704;GO:0015149;GO:0015749;GO:0015911;GO:0016020;GO:0016021;GO:0016323;GO:0016324;GO:0019900;GO:0021987;GO:0022857;GO:0030018;GO:0030496;GO:0030864;GO:0031982;GO:0032868;GO:0033300;GO:…	K07299	-	G;U	KOG0569;35C8B;38DNJ;3BAAV;3CS42;3J4QI;489FI;48YW6;4PZNX	solute carrier family 2 (facilitated glucose transporter), member 1 [Source:MGI Symbol;Acc:MGI:95755]	20525	P17809	GO:0001666//response to hypoxia;GO:0006970//response to osmotic stress;GO:0007417//central nervous system development;GO:0007565//female pregnancy;GO:0008643//carbohydrate transport;GO:0008645//hexose transmembrane transport;GO:0015749//monosaccharide transmembrane transport;GO:0015911//long-chain fatty acid import across plasma membrane;GO:0021987//cerebral cortex development;GO:0032868//respons…	GO:0000139//Golgi membrane;GO:0001674//female germ cell nucleus;GO:0001917//photoreceptor inner segment;GO:0001939//female pronucleus;GO:0005737//cytoplasm;GO:0005829//cytosol;GO:0005886//plasma membrane;GO:0005887//integral component of plasma membrane;GO:0005901//caveola;GO:0005911//cell-cell junction;GO:0014704//intercalated disc;GO:0016020//membrane;GO:0016021//integral component of membrane;…	GO:0005324//long-chain fatty acid transporter activity;GO:0005355//glucose transmembrane transporter activity;GO:0005515//protein binding;GO:0015149//hexose transmembrane transporter activity;GO:0019900//kinase binding;GO:0022857//transmembrane transporter activity;GO:0033300//dehydroascorbic acid transmembrane transporter activity;GO:0042802//identical protein binding;GO:0042910//xenobiotic tran…	ko05415(Diabetic cardiomyopathy);ko05230(Central carbon metabolism in cancer);ko05211(Renal cell carcinoma);ko05200(Pathways in cancer);ko05166(Human T-cell leukemia virus 1 infection);ko04976(Bile secretion);ko04931(Insulin resistance);ko04922(Glucagon signaling pathway);ko04920(Adipocytokine signaling pathway);ko04919(Thyroid hormone signaling pathway);ko04911(Insulin secretion);ko04066(HIF-1 s…
ENSMUSG00000051748	1385.65	15.1513	2756.16	181.908	7.50707	0.000153465	0.00268836	11	83637766	83643468	+	434	Wfdc21	GO:0004867;GO:0005576;GO:0005615;GO:0008047;GO:0010951;GO:0019731;GO:0030414;GO:0032496;GO:0034612;GO:0043086;GO:0045087;GO:0050790;GO:0050872;GO:0052547	-	-	S;T;W	2TDX4;35R6N;3AB8V;3BU8Y;3DAZP;3JI5C;48GIX;49DED;4Q96Q	WAP four-disulfide core domain 21 [Source:MGI Symbol;Acc:MGI:1913357]	66107	Q8BTE6	GO:0010951//negative regulation of endopeptidase activity;GO:0019731//antibacterial humoral response;GO:0032496//response to lipopolysaccharide;GO:0034612//response to tumor necrosis factor;GO:0043086//negative regulation of catalytic activity;GO:0045087//innate immune response;GO:0050790//regulation of catalytic activity;GO:0050872//white fat cell differentiation;GO:0052547//regulation of peptid…	GO:0005576//extracellular region;GO:0005615//extracellular space;	GO:0004867//serine-type endopeptidase inhibitor activity;GO:0008047//enzyme activator activity;GO:0030414//peptidase inhibitor activity;	-
ENSMUSG00000038357	1780.15	7.54424	3552.76	470.924	8.87935	0.000154139	0.00269498	9	109676447	109678685	-	758	Camp	GO:0001530;GO:0001878;GO:0001934;GO:0002227;GO:0002544;GO:0005576;GO:0005615;GO:0005737;GO:0006952;GO:0008284;GO:0019731;GO:0019732;GO:0032757;GO:0035821;GO:0042119;GO:0042581;GO:0042742;GO:0042995;GO:0045087;GO:0045766;GO:0050829;GO:0050830;GO:0051838;GO:0051873;GO:0061844;GO:0071222;GO:0071224;GO:0071347;GO:0071354;GO:0071356;GO:0098542	K13916	-	S;O	2SAES;35Q14;3A78E;3BQNE;3DA4G;3JGUP;48E02;49AXW;4Q5PF	cathelicidin antimicrobial peptide [Source:MGI Symbol;Acc:MGI:108443]	12796	P51437	GO:0001878//response to yeast;GO:0001934//positive regulation of protein phosphorylation;GO:0002227//innate immune response in mucosa;GO:0002544//chronic inflammatory response;GO:0006952//defense response;GO:0008284//positive regulation of cell population proliferation;GO:0019731//antibacterial humoral response;GO:0019732//antifungal humoral response;GO:0032757//positive regulation of interleukin…	GO:0005576//extracellular region;GO:0005615//extracellular space;GO:0005737//cytoplasm;GO:0042581//specific granule;GO:0042995//cell projection;	GO:0001530//lipopolysaccharide binding;	ko05152(Tuberculosis);ko05150(Staphylococcus aureus infection);ko04970(Salivary secretion);ko04621(NOD-like receptor signaling pathway);ko04613(Neutrophil extracellular trap formation)
ENSMUSG00000026095	16.0155	4.21158	27.8195	6.60548	2.72366	0.000154824	0.00269868	1	53383776	53391911	-	3528	Asnsd1	GO:0003674;GO:0004066;GO:0005575;GO:0006529;GO:0006541;GO:0008150;GO:0008652	-	-	E	KOG0573;35PHB;38G4S;3B9JS;3CYJ2;3JCMS;489XS;4950J;4Q31S	asparagine synthetase domain containing 1 [Source:MGI Symbol;Acc:MGI:1917646]	70396	Q8BFS9;Q3TGY6	GO:0006529//asparagine biosynthetic process;GO:0006541//glutamine metabolic process;GO:0008150//biological_process;GO:0008652//cellular amino acid biosynthetic process;	GO:0005575//cellular_component;	GO:0003674//molecular_function;GO:0004066//asparagine synthase (glutamine-hydrolyzing) activity;	-
ENSMUSG00000018930	4940.82	45.6665	9835.97	215.387	7.75079	0.000154845	0.00269868	11	83553410	83555509	+	660	Ccl4	GO:0002548;GO:0005125;GO:0005515;GO:0005576;GO:0005615;GO:0006935;GO:0006954;GO:0006955;GO:0007165;GO:0007186;GO:0008009;GO:0030593;GO:0030595;GO:0031726;GO:0031730;GO:0032760;GO:0042802;GO:0043117;GO:0043547;GO:0048020;GO:0048245;GO:0048247;GO:0060326;GO:0070098;GO:0070374;GO:0071346;GO:0071347;GO:0071356;GO:0071466	K12964	-	M;T	2S8M4;35QG9;3A6YT;3C1FD;3D8E3;3JHGM;48F88;49C81;4Q62E	chemokine (C-C motif) ligand 4 [Source:MGI Symbol;Acc:MGI:98261]	20303	P14097;Q5QNV9	GO:0002548//monocyte chemotaxis;GO:0006935//chemotaxis;GO:0006954//inflammatory response;GO:0006955//immune response;GO:0007165//signal transduction;GO:0007186//G protein-coupled receptor signaling pathway;GO:0030593//neutrophil chemotaxis;GO:0030595//leukocyte chemotaxis;GO:0032760//positive regulation of tumor necrosis factor production;GO:0043117//positive regulation of vascular permeability;G…	GO:0005576//extracellular region;GO:0005615//extracellular space;	GO:0005125//cytokine activity;GO:0005515//protein binding;GO:0008009//chemokine activity;GO:0031726//CCR1 chemokine receptor binding;GO:0031730//CCR5 chemokine receptor binding;GO:0042802//identical protein binding;GO:0048020//CCR chemokine receptor binding;	ko05163(Human cytomegalovirus infection);ko04623(Cytosolic DNA-sensing pathway);ko04620(Toll-like receptor signaling pathway);ko04064(NF-kappa B signaling pathway);ko04062(Chemokine signaling pathway);ko04061(Viral protein interaction with cytokine and cytokine receptor);ko04060(Cytokine-cytokine receptor interaction)
ENSMUSG00000026475	239.8	38.7452	440.856	11.3783	3.50822	0.000155312	0.00270252	1	153616095	153621214	+	2339	Rgs16	GO:0005096;GO:0005515;GO:0005737;GO:0007186;GO:0009968;GO:0016020;GO:0031224;GO:0043547;GO:0045121	K16449	-	S;T	KOG3589;359QT;39TFT;3BI20;3D50W;3J74A;486G4;492P8;4PTA2	regulator of G-protein signaling 16 [Source:MGI Symbol;Acc:MGI:108407]	19734	P97428;Q542U0	GO:0007186//G protein-coupled receptor signaling pathway;GO:0009968//negative regulation of signal transduction;GO:0043547//positive regulation of GTPase activity;	GO:0005737//cytoplasm;GO:0016020//membrane;GO:0031224//intrinsic component of membrane;GO:0045121//membrane raft;	GO:0005096//GTPase activator activity;GO:0005515//protein binding;	-
ENSMUSG00000042244	24.6879	1.69895	47.6768	28.0626	4.81057	0.000156858	0.00272681	3	91921890	91938889	+	1107	Pglyrp3	GO:0002376;GO:0005576;GO:0008270;GO:0008745;GO:0009253;GO:0016019;GO:0016045;GO:0031640;GO:0032689;GO:0032827;GO:0032991;GO:0042742;GO:0042834;GO:0045087;GO:0046982;GO:0050830;GO:0051239;GO:0051701;GO:0061844	K01446	-	M	2S2KY;35BGI;39YQ1;3BJ8H;3D3BY;3J78D;4810M;48UXD;4Q42G	peptidoglycan recognition protein 3 [Source:MGI Symbol;Acc:MGI:2685266]	242100	A1A547	GO:0002376//immune system process;GO:0009253//peptidoglycan catabolic process;GO:0016045//detection of bacterium;GO:0031640//killing of cells of other organism;GO:0032689//negative regulation of interferon-gamma production;GO:0032827//negative regulation of natural killer cell differentiation involved in immune response;GO:0042742//defense response to bacterium;GO:0045087//innate immune response;…	GO:0005576//extracellular region;GO:0032991//protein-containing complex;	GO:0008270//zinc ion binding;GO:0008745//N-acetylmuramoyl-L-alanine amidase activity;GO:0016019//peptidoglycan immune receptor activity;GO:0042834//peptidoglycan binding;GO:0046982//protein heterodimerization activity;	-
ENSMUSG00000004814	136.915	21.9909	251.839	11.452	3.51753	0.000158451	0.00275188	5	135598791	135601903	-	1295	Ccl24	GO:0001938;GO:0002548;GO:0005125;GO:0005576;GO:0005615;GO:0006935;GO:0006954;GO:0006955;GO:0007010;GO:0007165;GO:0007186;GO:0008009;GO:0008360;GO:0030335;GO:0030593;GO:0030838;GO:0031728;GO:0043547;GO:0045766;GO:0048018;GO:0048020;GO:0048245;GO:0048247;GO:0050729;GO:0070098;GO:0070374;GO:0071346;GO:0071347;GO:0071356;GO:2000418	K21097	-	S;T	2S6ZP;35R0N;3A7XE;3BSB3;3D8JX;3JHNM;48FG7;49CA0;4Q668	chemokine (C-C motif) ligand 24 [Source:MGI Symbol;Acc:MGI:1928953]	56221	Q9JKC0;Q3U0A4	GO:0001938//positive regulation of endothelial cell proliferation;GO:0002548//monocyte chemotaxis;GO:0006935//chemotaxis;GO:0006954//inflammatory response;GO:0006955//immune response;GO:0007010//cytoskeleton organization;GO:0007165//signal transduction;GO:0007186//G protein-coupled receptor signaling pathway;GO:0008360//regulation of cell shape;GO:0030335//positive regulation of cell migration;GO…	GO:0005576//extracellular region;GO:0005615//extracellular space;	GO:0005125//cytokine activity;GO:0008009//chemokine activity;GO:0031728//CCR3 chemokine receptor binding;GO:0048018//receptor ligand activity;GO:0048020//CCR chemokine receptor binding;	ko04062(Chemokine signaling pathway);ko04061(Viral protein interaction with cytokine and cytokine receptor);ko04060(Cytokine-cytokine receptor interaction)
ENSMUSG00000045349	367.739	12.1596	723.319	59.4854	5.89446	0.000159956	0.00277136	4	137977714	137988643	+	3740	Sh2d5	GO:0003674;GO:0005515;GO:0008150;GO:0014069;GO:0045202	K23701	-	S;T	2RXFM;35959;38Z98;3BHT6;3CU3C;3J7RJ;485Q3;491RK;4PZVZ	SH2 domain containing 5 [Source:MGI Symbol;Acc:MGI:2446215]	230863	Q8JZW5;A2AM67	GO:0008150//biological_process;	GO:0014069//postsynaptic density;GO:0045202//synapse;	GO:0003674//molecular_function;GO:0005515//protein binding;	-
ENSMUSG00000006179	58.6272	7.78092	109.473	14.0695	3.81449	0.00016224	0.00280429	13	22186343	22193912	-	4183	Prss16	GO:0005764;GO:0005768;GO:0006508;GO:0008233;GO:0008236;GO:0008239;GO:0016787;GO:0031410	K09649	EC:3.4.-.-	S;O	KOG2182;35HCG;38H6D;3BBCG;3CS02;3J4YX;481ZB;49754;4Q4EY	protease, serine 16 (thymus) [Source:MGI Symbol;Acc:MGI:1859181]	54373	Q9QXE5;Q5SZ30	GO:0006508//proteolysis;	GO:0005764//lysosome;GO:0005768//endosome;GO:0031410//cytoplasmic vesicle;	GO:0008233//peptidase activity;GO:0008236//serine-type peptidase activity;GO:0008239//dipeptidyl-peptidase activity;GO:0016787//hydrolase activity;	-
ENSMUSG00000053469	91.5189	41.7211	141.317	3.38717	1.76008	0.000164494	0.00282715	15	66542602	66722570	+	8883	Tg	GO:0005102;GO:0005179;GO:0005576;GO:0005615;GO:0005783;GO:0005794;GO:0006590;GO:0007165;GO:0009268;GO:0015705;GO:0030878;GO:0031641;GO:0032991;GO:0042403;GO:0042446;GO:0042802;GO:0043168;GO:0044877;GO:0045056;GO:0048471;GO:0051087	K10809	-	T;I	KOG1214;35G1S;38H1H;3BGYV;3CTBW;3JC4M;482FC;4923W;4Q4EW	thyroglobulin [Source:MGI Symbol;Acc:MGI:98733]	21819	O08710	GO:0006590//thyroid hormone generation;GO:0007165//signal transduction;GO:0009268//response to pH;GO:0015705//iodide transport;GO:0030878//thyroid gland development;GO:0031641//regulation of myelination;GO:0042403//thyroid hormone metabolic process;GO:0042446//hormone biosynthetic process;GO:0045056//transcytosis;	GO:0005576//extracellular region;GO:0005615//extracellular space;GO:0005783//endoplasmic reticulum;GO:0005794//Golgi apparatus;GO:0032991//protein-containing complex;GO:0048471//perinuclear region of cytoplasm;	GO:0005102//signaling receptor binding;GO:0005179//hormone activity;GO:0042802//identical protein binding;GO:0043168//anion binding;GO:0044877//protein-containing complex binding;GO:0051087//chaperone binding;	ko05320(Autoimmune thyroid disease);ko04918(Thyroid hormone synthesis)
ENSMUSG00000039361	8036.14	3680.5	12391.8	3.36688	1.75141	0.000164766	0.00282916	7	89779421	89862673	+	15732	Picalm	GO:0000149;GO:0005543;GO:0005545;GO:0005546;GO:0005634;GO:0005768;GO:0005769;GO:0005794;GO:0005886;GO:0005905;GO:0006897;GO:0006898;GO:0006900;GO:0007409;GO:0007611;GO:0008021;GO:0009986;GO:0010629;GO:0014069;GO:0016020;GO:0016185;GO:0016188;GO:0016192;GO:0016197;GO:0017124;GO:0030097;GO:0030100;GO:0030132;GO:0030136;GO:0030276;GO:0031224;GO:0031267;GO:0031410;GO:0031623;GO:0031982;GO:0032050;GO:…	K20044	-	S;T;U	KOG0251;358Y7;38DCG;3BCAH;3CSQI;3J6QV;484KX;495K1;4Q7F6	phosphatidylinositol binding clathrin assembly protein [Source:MGI Symbol;Acc:MGI:2385902]	233489	Q7M6Y3	GO:0006897//endocytosis;GO:0006898//receptor-mediated endocytosis;GO:0006900//vesicle budding from membrane;GO:0007409//axonogenesis;GO:0007611//learning or memory;GO:0010629//negative regulation of gene expression;GO:0016185//synaptic vesicle budding from presynaptic endocytic zone membrane;GO:0016188//synaptic vesicle maturation;GO:0016192//vesicle-mediated transport;GO:0016197//endosomal trans…	GO:0005634//nucleus;GO:0005768//endosome;GO:0005769//early endosome;GO:0005794//Golgi apparatus;GO:0005886//plasma membrane;GO:0005905//clathrin-coated pit;GO:0008021//synaptic vesicle;GO:0009986//cell surface;GO:0014069//postsynaptic density;GO:0016020//membrane;GO:0030132//clathrin coat of coated pit;GO:0030136//clathrin-coated vesicle;GO:0031224//intrinsic component of membrane;GO:0031410//cyt…	GO:0000149//SNARE binding;GO:0005543//phospholipid binding;GO:0005545//1-phosphatidylinositol binding;GO:0005546//phosphatidylinositol-4,5-bisphosphate binding;GO:0017124//SH3 domain binding;GO:0030276//clathrin binding;GO:0031267//small GTPase binding;GO:0032050//clathrin heavy chain binding;GO:0042802//identical protein binding;GO:0048156//tau protein binding;GO:0050750//low-density lipoprotein…	-
ENSMUSG00000060639	52.9735	21.3021	84.6448	3.97353	1.99042	0.000166533	0.0028489	13	22224806	22225532	-	727	H4c9	GO:0000228;GO:0000786;GO:0003677;GO:0005515;GO:0005634;GO:0005654;GO:0005694;GO:0006334;GO:0019904;GO:0030527;GO:0032991;GO:0043505;GO:0046982;GO:0061644	K11254	-	B	KOG3467	H4 clustered histone 9 [Source:MGI Symbol;Acc:MGI:2448432]	319158	P62806;B2RTM0	GO:0006334//nucleosome assembly;GO:0061644//protein localization to CENP-A containing chromatin;	GO:0000228//nuclear chromosome;GO:0000786//nucleosome;GO:0005634//nucleus;GO:0005654//nucleoplasm;GO:0005694//chromosome;GO:0032991//protein-containing complex;GO:0043505//CENP-A containing nucleosome;	GO:0003677//DNA binding;GO:0005515//protein binding;GO:0019904//protein domain specific binding;GO:0030527//structural constituent of chromatin;GO:0046982//protein heterodimerization activity;	ko05322(Systemic lupus erythematosus);ko05203(Viral carcinogenesis);ko05034(Alcoholism);ko04613(Neutrophil extracellular trap formation)
ENSMUSG00000027456	141.299	40.4709	242.128	5.98277	2.58081	0.000166986	0.00285382	2	151414542	151431925	+	1399	Sdcbp2	GO:0004222;GO:0005515;GO:0005546;GO:0005634;GO:0005654;GO:0005730;GO:0005737;GO:0005794;GO:0005829;GO:0005886;GO:0006508;GO:0008022;GO:0008283;GO:0008289;GO:0016020;GO:0016607;GO:0042802;GO:0042803;GO:0046982	K17254	-	S;T	2S0HE;35NNP;38V14;3BH49;3D3ZJ;3JE9W;486FK;48ZJG;4PZUV	syndecan binding protein (syntenin) 2 [Source:MGI Symbol;Acc:MGI:2385156]	228765	Q99JZ0	GO:0006508//proteolysis;GO:0008283//cell population proliferation;	GO:0005634//nucleus;GO:0005654//nucleoplasm;GO:0005730//nucleolus;GO:0005737//cytoplasm;GO:0005794//Golgi apparatus;GO:0005829//cytosol;GO:0005886//plasma membrane;GO:0016020//membrane;GO:0016607//nuclear speck;	GO:0004222//metalloendopeptidase activity;GO:0005515//protein binding;GO:0005546//phosphatidylinositol-4,5-bisphosphate binding;GO:0008022//protein C-terminus binding;GO:0008289//lipid binding;GO:0042802//identical protein binding;GO:0042803//protein homodimerization activity;GO:0046982//protein heterodimerization activity;	-
ENSMUSG00000037451	24.3241	2.61098	46.0373	17.6322	4.14014	0.000168341	0.00287084	19	6020262	6036171	-	1897	Slc22a20	GO:0006811;GO:0008514;GO:0015711;GO:0016020;GO:0016021;GO:0022857;GO:0055085	K08216	-	S;M;G	KOG0255;35BBK;3985G;3BCKM;3CXIM;3J4YV;47ZSC;49454;4PWAP	solute carrier family 22 (organic anion transporter), member 20 [Source:MGI Symbol;Acc:MGI:2685809]	381203	Q80UJ1	GO:0006811//ion transport;GO:0015711//organic anion transport;GO:0055085//transmembrane transport;	GO:0016020//membrane;GO:0016021//integral component of membrane;	GO:0008514//organic anion transmembrane transporter activity;GO:0022857//transmembrane transporter activity;	-
ENSMUSG00000051439	31337.7	543.34	62132.1	114.352	6.83734	0.000168843	0.00287476	18	36858120	36859851	-	1732	Cd14	GO:0001530;GO:0001819;GO:0002237;GO:0002376;GO:0005515;GO:0005576;GO:0005615;GO:0005794;GO:0005886;GO:0006898;GO:0006954;GO:0009408;GO:0009617;GO:0009897;GO:0009986;GO:0016020;GO:0031225;GO:0031362;GO:0031663;GO:0031666;GO:0032026;GO:0032481;GO:0032496;GO:0032729;GO:0032757;GO:0032760;GO:0034142;GO:0034145;GO:0034612;GO:0045087;GO:0045121;GO:0045471;GO:0045807;GO:0046696;GO:0051602;GO:0070891;GO:…	K04391	-	M;T	2SNYQ;35GNU;3AFAC;3BRUS;3D326;3JCDA;486VE;48WSA;4PSCN	CD14 antigen [Source:MGI Symbol;Acc:MGI:88318]	12475	P10810;Q4FJP7;Q3UE54;Q3UB18	GO:0001819//positive regulation of cytokine production;GO:0002237//response to molecule of bacterial origin;GO:0002376//immune system process;GO:0006898//receptor-mediated endocytosis;GO:0006954//inflammatory response;GO:0009408//response to heat;GO:0009617//response to bacterium;GO:0031663//lipopolysaccharide-mediated signaling pathway;GO:0031666//positive regulation of lipopolysaccharide-mediat…	GO:0005576//extracellular region;GO:0005615//extracellular space;GO:0005794//Golgi apparatus;GO:0005886//plasma membrane;GO:0009897//external side of plasma membrane;GO:0009986//cell surface;GO:0016020//membrane;GO:0031225//anchored component of membrane;GO:0031362//anchored component of external side of plasma membrane;GO:0045121//membrane raft;GO:0046696//lipopolysaccharide receptor complex;	GO:0001530//lipopolysaccharide binding;GO:0005515//protein binding;GO:0070891//lipoteichoic acid binding;GO:0071723//lipopeptide binding;	ko05417(Lipid and atherosclerosis);ko05221(Acute myeloid leukemia);ko05202(Transcriptional misregulation in cancer);ko05152(Tuberculosis);ko05146(Amoebiasis);ko05134(Legionellosis);ko05133(Pertussis);ko05132(Salmonella infection);ko04936(Alcoholic liver disease);ko04640(Hematopoietic cell lineage);ko04620(Toll-like receptor signaling pathway);ko04145(Phagosome);ko04064(NF-kappa B signaling pathwa…
ENSMUSG00000040489	8.98608	0.691388	17.2808	24.9943	4.64353	0.000169888	0.00288714	11	45871137	45908821	+	2997	Sox30	GO:0000122;GO:0000978;GO:0000981;GO:0001227;GO:0001228;GO:0003677;GO:0003700;GO:0005634;GO:0005654;GO:0005737;GO:0005829;GO:0006357;GO:0007286;GO:0008013;GO:0010369;GO:0030178;GO:0031960;GO:0043231;GO:0045944;GO:0120211;GO:1990837	K09271	-	K;B	KOG0527;35KNS;3931A;3BBHA;3D1WD;3J7YR;484AX;493C7;4PSZV	SRY (sex determining region Y)-box 30 [Source:MGI Symbol;Acc:MGI:1341157]	214105	Q8CGW4	GO:0000122//negative regulation of transcription by RNA polymerase II;GO:0006357//regulation of transcription by RNA polymerase II;GO:0007286//spermatid development;GO:0030178//negative regulation of Wnt signaling pathway;GO:0031960//response to corticosteroid;GO:0045944//positive regulation of transcription by RNA polymerase II;GO:0120211//proacrosomal vesicle fusion;	GO:0005634//nucleus;GO:0005654//nucleoplasm;GO:0005737//cytoplasm;GO:0005829//cytosol;GO:0010369//chromocenter;GO:0043231//intracellular membrane-bounded organelle;	GO:0000978//RNA polymerase II cis-regulatory region sequence-specific DNA binding;GO:0000981//DNA-binding transcription factor activity, RNA polymerase II-specific;GO:0001227//DNA-binding transcription repressor activity, RNA polymerase II-specific;GO:0001228//DNA-binding transcription activator activity, RNA polymerase II-specific;GO:0003677//DNA binding;GO:0003700//DNA-binding transcription fac…	-
ENSMUSG00000004668	622.322	8.90745	1235.74	138.731	7.11614	0.000170408	0.00289328	11	9141942	9634259	+	19737	Abca13	GO:0000166;GO:0005319;GO:0005524;GO:0006869;GO:0016020;GO:0016021;GO:0030659;GO:0031410;GO:0032376;GO:0035627;GO:0042626;GO:0043231;GO:0055085;GO:0097708;GO:0110165;GO:0140359;GO:1900244	K05647	-	I;V	KOG0059;359S2;38BPG;3BF1J;3D1R8;3JBY3;489VP;492U9;4Q03B	ATP-binding cassette, sub-family A (ABC1), member 13 [Source:MGI Symbol;Acc:MGI:2388707]	268379	Q5SSE9	GO:0006869//lipid transport;GO:0032376//positive regulation of cholesterol transport;GO:0035627//ceramide transport;GO:0055085//transmembrane transport;GO:1900244//positive regulation of synaptic vesicle endocytosis;	GO:0016020//membrane;GO:0016021//integral component of membrane;GO:0030659//cytoplasmic vesicle membrane;GO:0031410//cytoplasmic vesicle;GO:0043231//intracellular membrane-bounded organelle;GO:0097708//intracellular vesicle;GO:0110165//cellular anatomical entity;	GO:0000166//nucleotide binding;GO:0005319//lipid transporter activity;GO:0005524//ATP binding;GO:0042626//ATPase-coupled transmembrane transporter activity;GO:0140359//ABC-type transporter activity;	ko02010(ABC transporters)
ENSMUSG00000049751	13.5094	3.56926	23.4495	6.56986	2.71586	0.000172332	0.00292323	12	69229505	69230857	-	1353	Rpl36al	GO:0002181;GO:0003674;GO:0003735;GO:0005737;GO:0005783;GO:0005829;GO:0005840;GO:0005886;GO:0006412;GO:0008150;GO:0022625;GO:0022626;GO:0042788;GO:1990904	K02929	-	J	KOG3464;35PSE;3A3DQ;3BRG4;3D8JT;3JGI5;48EKD;4Q563	ribosomal protein L36A-like [Source:MGI Symbol;Acc:MGI:1913733]	66483	P83882;Q5M9P1	GO:0002181//cytoplasmic translation;GO:0006412//translation;GO:0008150//biological_process;	GO:0005737//cytoplasm;GO:0005783//endoplasmic reticulum;GO:0005829//cytosol;GO:0005840//ribosome;GO:0005886//plasma membrane;GO:0022625//cytosolic large ribosomal subunit;GO:0022626//cytosolic ribosome;GO:0042788//polysomal ribosome;GO:1990904//ribonucleoprotein complex;	GO:0003674//molecular_function;GO:0003735//structural constituent of ribosome;	ko05171(Coronavirus disease - COVID-19);ko03010(Ribosome)
ENSMUSG00000032014	308.573	126.427	490.719	3.88143	1.95659	0.000172527	0.0029238	9	43132532	43151208	-	2629	Oaf	GO:0003674;GO:0008150	-	-	S	2QWDA;35DD4;39NUG;3BJQ5;3D04J;3JC5J;480BQ;48XI5;4PSIS	out at first homolog [Source:MGI Symbol;Acc:MGI:94852]	102644	Q8QZR4	GO:0008150//biological_process;	-	GO:0003674//molecular_function;	-
ENSMUSG00000042265	4530.9	79.8589	8981.94	112.473	6.81343	0.000172722	0.00292439	17	48539796	48553952	+	2996	Trem1	GO:0001954;GO:0002250;GO:0002376;GO:0002526;GO:0005886;GO:0010666;GO:0010759;GO:0016020;GO:0016021;GO:0030593;GO:0038023;GO:0045087;GO:0070945;GO:0072672;GO:0097110;GO:1990266	K14362	-	S;T	2TE0T;35PZM;3AHD7;3BYC0;3D6V8;3JGSZ;48E5G;49AY7;4Q6H4	triggering receptor expressed on myeloid cells 1 [Source:MGI Symbol;Acc:MGI:1930005]	58217	Q9JKE2	GO:0001954//positive regulation of cell-matrix adhesion;GO:0002250//adaptive immune response;GO:0002376//immune system process;GO:0002526//acute inflammatory response;GO:0010666//positive regulation of cardiac muscle cell apoptotic process;GO:0010759//positive regulation of macrophage chemotaxis;GO:0030593//neutrophil chemotaxis;GO:0045087//innate immune response;GO:0070945//neutrophil-mediated k…	GO:0005886//plasma membrane;GO:0016020//membrane;GO:0016021//integral component of membrane;	GO:0038023//signaling receptor activity;GO:0097110//scaffold protein binding;	-
ENSMUSG00000029380	4764.12	115.251	9412.98	81.674	6.35181	0.000175878	0.00296788	5	91039100	91040974	+	1875	Cxcl1	GO:0002526;GO:0005125;GO:0005576;GO:0005615;GO:0006935;GO:0006952;GO:0006954;GO:0006955;GO:0007165;GO:0007204;GO:0008009;GO:0008083;GO:0010765;GO:0030593;GO:0032930;GO:0043268;GO:0045236;GO:0060326;GO:0061844;GO:0070098;GO:0070965;GO:0071222;GO:0097398;GO:1902035	K05505	-	M;T	2S7MM;35QP2;3AN5U;3C1H4;3D9P3;3JHGA;48FJD;49CIQ;4Q64N	chemokine (C-X-C motif) ligand 1 [Source:MGI Symbol;Acc:MGI:108068]	14825	P12850;A2RTH0	GO:0002526//acute inflammatory response;GO:0006935//chemotaxis;GO:0006952//defense response;GO:0006954//inflammatory response;GO:0006955//immune response;GO:0007165//signal transduction;GO:0007204//positive regulation of cytosolic calcium ion concentration;GO:0010765//positive regulation of sodium ion transport;GO:0030593//neutrophil chemotaxis;GO:0032930//positive regulation of superoxide anion …	GO:0005576//extracellular region;GO:0005615//extracellular space;	GO:0005125//cytokine activity;GO:0008009//chemokine activity;GO:0008083//growth factor activity;GO:0045236//CXCR chemokine receptor binding;	ko05417(Lipid and atherosclerosis);ko05323(Rheumatoid arthritis);ko05167(Kaposi sarcoma-associated herpesvirus infection);ko05146(Amoebiasis);ko05134(Legionellosis);ko04936(Alcoholic liver disease);ko04668(TNF signaling pathway);ko04657(IL-17 signaling pathway);ko04621(NOD-like receptor signaling pathway);ko04064(NF-kappa B signaling pathway);ko04062(Chemokine signaling pathway);ko04061(Viral pro…
ENSMUSG00000040152	30775.8	3217.96	58333.6	18.1275	4.18011	0.000176269	0.00296788	2	117942357	117957614	+	6073	Thbs1	GO:0001786;GO:0001937;GO:0001953;GO:0001968;GO:0002040;GO:0002544;GO:0002581;GO:0002605;GO:0005178;GO:0005509;GO:0005515;GO:0005576;GO:0005577;GO:0005615;GO:0005737;GO:0006954;GO:0006955;GO:0007155;GO:0008201;GO:0008284;GO:0008285;GO:0009410;GO:0009612;GO:0009749;GO:0009897;GO:0009986;GO:0010595;GO:0010596;GO:0010748;GO:0010751;GO:0010754;GO:0010757;GO:0010763;GO:0016477;GO:0016525;GO:0017134;GO:…	K16857	-	O;T;W	2QRK8;35IZP;38BZ6;3BC6D;3CRA6;3J4MU;4834K;48UZ9;4Q3H9	thrombospondin 1 [Source:MGI Symbol;Acc:MGI:98737]	21825	Q80YQ1;Q3TR40	GO:0001937//negative regulation of endothelial cell proliferation;GO:0001953//negative regulation of cell-matrix adhesion;GO:0002040//sprouting angiogenesis;GO:0002544//chronic inflammatory response;GO:0002581//negative regulation of antigen processing and presentation of peptide or polysaccharide antigen via MHC class II;GO:0002605//negative regulation of dendritic cell antigen processing and pr…	GO:0005576//extracellular region;GO:0005577//fibrinogen complex;GO:0005615//extracellular space;GO:0005737//cytoplasm;GO:0009897//external side of plasma membrane;GO:0009986//cell surface;GO:0030141//secretory granule;GO:0031012//extracellular matrix;GO:0031091//platelet alpha granule;	GO:0001786//phosphatidylserine binding;GO:0001968//fibronectin binding;GO:0005178//integrin binding;GO:0005509//calcium ion binding;GO:0005515//protein binding;GO:0008201//heparin binding;GO:0017134//fibroblast growth factor binding;GO:0030169//low-density lipoprotein particle binding;GO:0043236//laminin binding;GO:0050431//transforming growth factor beta binding;GO:0050840//extracellular matrix …	ko05219(Bladder cancer);ko05206(MicroRNAs in cancer);ko05205(Proteoglycans in cancer);ko05165(Human papillomavirus infection);ko05144(Malaria);ko04512(ECM-receptor interaction);ko04510(Focal adhesion);ko04350(TGF-beta signaling pathway);ko04151(PI3K-Akt signaling pathway);ko04145(Phagosome);ko04115(p53 signaling pathway);ko04015(Rap1 signaling pathway)
ENSMUSG00000059796	8404.83	3885.62	12924	3.32612	1.73384	0.00017854	0.00299425	11	69557762	69563249	-	4334	Eif4a1	GO:0000166;GO:0002183;GO:0003676;GO:0003723;GO:0003724;GO:0003725;GO:0003743;GO:0004386;GO:0005515;GO:0005524;GO:0005737;GO:0006412;GO:0006413;GO:0016281;GO:0016787;GO:0016887	K03257	-	A;J;K;L	KOG0327;35NIQ;38CTS;3BC8P;3CVNR;3JF61;481CR;48ZRJ;4PYCX	eukaryotic translation initiation factor 4A1 [Source:MGI Symbol;Acc:MGI:95303]	13681	P60843;Q5F2A7	GO:0002183//cytoplasmic translational initiation;GO:0006412//translation;GO:0006413//translational initiation;	GO:0005737//cytoplasm;GO:0016281//eukaryotic translation initiation factor 4F complex;	GO:0000166//nucleotide binding;GO:0003676//nucleic acid binding;GO:0003723//RNA binding;GO:0003724//RNA helicase activity;GO:0003725//double-stranded RNA binding;GO:0003743//translation initiation factor activity;GO:0004386//helicase activity;GO:0005515//protein binding;GO:0005524//ATP binding;GO:0016787//hydrolase activity;GO:0016887//ATP hydrolysis activity;	-
ENSMUSG00000074622	1143.04	460.089	1826	3.96879	1.9887	0.000183356	0.00305862	2	160205623	160208985	-	3363	Mafb	GO:0000978;GO:0000981;GO:0001228;GO:0003677;GO:0003700;GO:0005515;GO:0005634;GO:0005654;GO:0005667;GO:0006355;GO:0006357;GO:0007379;GO:0007585;GO:0010467;GO:0016485;GO:0021571;GO:0021572;GO:0021599;GO:0030216;GO:0033077;GO:0035284;GO:0042472;GO:0042802;GO:0043565;GO:0044877;GO:0045637;GO:0045647;GO:0045671;GO:0045893;GO:0045944;GO:0048538;GO:0090575;GO:1903575;GO:1990837	K09036	-	K	KOG4196;35DWC;38DA7;3BJZV;3CUKP;3J3CA;4881N;493TH;4Q1ZY	v-maf musculoaponeurotic fibrosarcoma oncogene family, protein B (avian) [Source:MGI Symbol;Acc:MGI:104555]	16658	P54841	GO:0006355//regulation of transcription, DNA-templated;GO:0006357//regulation of transcription by RNA polymerase II;GO:0007379//segment specification;GO:0007585//respiratory gaseous exchange by respiratory system;GO:0010467//gene expression;GO:0016485//protein processing;GO:0021571//rhombomere 5 development;GO:0021572//rhombomere 6 development;GO:0021599//abducens nerve formation;GO:0030216//kera…	GO:0005634//nucleus;GO:0005654//nucleoplasm;GO:0005667//transcription regulator complex;GO:0090575//RNA polymerase II transcription regulator complex;	GO:0000978//RNA polymerase II cis-regulatory region sequence-specific DNA binding;GO:0000981//DNA-binding transcription factor activity, RNA polymerase II-specific;GO:0001228//DNA-binding transcription activator activity, RNA polymerase II-specific;GO:0003677//DNA binding;GO:0003700//DNA-binding transcription factor activity;GO:0005515//protein binding;GO:0042802//identical protein binding;GO:004…	ko04928(Parathyroid hormone synthesis, secretion and action)
ENSMUSG00000005413	12724.3	928.82	24519.7	26.3988	4.7224	0.000183507	0.00305862	8	75820249	75827217	+	1751	Hmox1	GO:0001525;GO:0001666;GO:0002246;GO:0004392;GO:0004630;GO:0005198;GO:0005634;GO:0005730;GO:0005783;GO:0005789;GO:0005829;GO:0005901;GO:0006788;GO:0006879;GO:0006915;GO:0006979;GO:0007264;GO:0008217;GO:0008285;GO:0008630;GO:0009410;GO:0010656;GO:0016020;GO:0016021;GO:0016236;GO:0016239;GO:0016242;GO:0016491;GO:0019899;GO:0020037;GO:0031670;GO:0032764;GO:0034101;GO:0034395;GO:0034605;GO:0035094;GO:…	K00510	EC:1.14.14.18	P	KOG4480;35VPZ;3A0WQ;3BPXV;3E4CU;3JNIM;48R2A;49MNC;4Q0N3	heme oxygenase 1 [Source:MGI Symbol;Acc:MGI:96163]	15368	P14901;Q3U5U6	GO:0001525//angiogenesis;GO:0001666//response to hypoxia;GO:0002246//wound healing involved in inflammatory response;GO:0006788//heme oxidation;GO:0006879//cellular iron ion homeostasis;GO:0006915//apoptotic process;GO:0006979//response to oxidative stress;GO:0007264//small GTPase mediated signal transduction;GO:0008217//regulation of blood pressure;GO:0008285//negative regulation of cell populat…	GO:0005634//nucleus;GO:0005730//nucleolus;GO:0005783//endoplasmic reticulum;GO:0005789//endoplasmic reticulum membrane;GO:0005829//cytosol;GO:0005901//caveola;GO:0016020//membrane;GO:0016021//integral component of membrane;GO:0048471//perinuclear region of cytoplasm;	GO:0004392//heme oxygenase (decyclizing) activity;GO:0004630//phospholipase D activity;GO:0005198//structural molecule activity;GO:0016491//oxidoreductase activity;GO:0019899//enzyme binding;GO:0020037//heme binding;GO:0042802//identical protein binding;GO:0042803//protein homodimerization activity;GO:0046872//metal ion binding;	ko05418(Fluid shear stress and atherosclerosis);ko05225(Hepatocellular carcinoma);ko05208(Chemical carcinogenesis - reactive oxygen species);ko05206(MicroRNAs in cancer);ko05200(Pathways in cancer);ko04978(Mineral absorption);ko04216(Ferroptosis);ko04066(HIF-1 signaling pathway);ko00860(Porphyrin metabolism)
ENSMUSG00000016559	15638.6	7119.71	24157.6	3.39306	1.76259	0.00018767	0.00311658	11	115912738	115918788	-	2976	H3f3b	GO:0000228;GO:0000775;GO:0000781;GO:0000785;GO:0000786;GO:0000939;GO:0000978;GO:0000979;GO:0001556;GO:0001649;GO:0001740;GO:0003677;GO:0005634;GO:0005654;GO:0005694;GO:0006997;GO:0007283;GO:0007286;GO:0007338;GO:0007420;GO:0007566;GO:0008283;GO:0008584;GO:0009725;GO:0030527;GO:0031492;GO:0031508;GO:0031509;GO:0032991;GO:0035264;GO:0042692;GO:0046982;GO:0048477;GO:0090230;GO:1902340	K11253	-	B	KOG1745;35U96;39ZTV;3BPDH;3D6BK;3JIMA;48IDX;49FGB;4Q9Z8	H3.3 histone B [Source:MGI Symbol;Acc:MGI:1101768]	15081	P84244	GO:0001556//oocyte maturation;GO:0001649//osteoblast differentiation;GO:0006997//nucleus organization;GO:0007283//spermatogenesis;GO:0007286//spermatid development;GO:0007338//single fertilization;GO:0007420//brain development;GO:0007566//embryo implantation;GO:0008283//cell population proliferation;GO:0008584//male gonad development;GO:0009725//response to hormone;GO:0031508//pericentric heteroc…	GO:0000228//nuclear chromosome;GO:0000775//chromosome, centromeric region;GO:0000781//chromosome, telomeric region;GO:0000785//chromatin;GO:0000786//nucleosome;GO:0000939//inner kinetochore;GO:0001740//Barr body;GO:0005634//nucleus;GO:0005654//nucleoplasm;GO:0005694//chromosome;GO:0032991//protein-containing complex;	GO:0000978//RNA polymerase II cis-regulatory region sequence-specific DNA binding;GO:0000979//RNA polymerase II core promoter sequence-specific DNA binding;GO:0003677//DNA binding;GO:0030527//structural constituent of chromatin;GO:0031492//nucleosomal DNA binding;GO:0046982//protein heterodimerization activity;	ko05322(Systemic lupus erythematosus);ko05202(Transcriptional misregulation in cancer);ko05034(Alcoholism);ko04613(Neutrophil extracellular trap formation)
ENSMUSG00000017737	5992.11	341.838	11642.4	34.0582	5.08993	0.000189276	0.0031404	2	164782700	164797770	+	3539	Mmp9	GO:0001501;GO:0001503;GO:0001934;GO:0001968;GO:0002687;GO:0004175;GO:0004222;GO:0004252;GO:0005576;GO:0005615;GO:0006508;GO:0006915;GO:0006979;GO:0007507;GO:0007566;GO:0007568;GO:0008233;GO:0008237;GO:0008270;GO:0009410;GO:0016477;GO:0016787;GO:0019087;GO:0030163;GO:0030198;GO:0030335;GO:0030574;GO:0031012;GO:0031915;GO:0032991;GO:0034614;GO:0035987;GO:0042802;GO:0043065;GO:0043066;GO:0043388;GO:…	K01403	EC:3.4.24.35	O;M;W	KOG1565;35B8Z;39SEW;3B9DD;3CVA2;3J9CT;488CT;48ZJM;4Q3SE	matrix metallopeptidase 9 [Source:MGI Symbol;Acc:MGI:97011]	17395	P41245	GO:0001501//skeletal system development;GO:0001503//ossification;GO:0001934//positive regulation of protein phosphorylation;GO:0002687//positive regulation of leukocyte migration;GO:0006508//proteolysis;GO:0006915//apoptotic process;GO:0006979//response to oxidative stress;GO:0007507//heart development;GO:0007566//embryo implantation;GO:0007568//aging;GO:0009410//response to xenobiotic stimulus;G…	GO:0005576//extracellular region;GO:0005615//extracellular space;GO:0031012//extracellular matrix;GO:0032991//protein-containing complex;GO:0062023//collagen-containing extracellular matrix;	GO:0001968//fibronectin binding;GO:0004175//endopeptidase activity;GO:0004222//metalloendopeptidase activity;GO:0004252//serine-type endopeptidase activity;GO:0008233//peptidase activity;GO:0008237//metallopeptidase activity;GO:0008270//zinc ion binding;GO:0016787//hydrolase activity;GO:0042802//identical protein binding;GO:0044877//protein-containing complex binding;GO:0046872//metal ion binding;	ko05418(Fluid shear stress and atherosclerosis);ko05417(Lipid and atherosclerosis);ko05415(Diabetic cardiomyopathy);ko05219(Bladder cancer);ko05215(Prostate cancer);ko05206(MicroRNAs in cancer);ko05205(Proteoglycans in cancer);ko05202(Transcriptional misregulation in cancer);ko05200(Pathways in cancer);ko05161(Hepatitis B);ko04926(Relaxin signaling pathway);ko04915(Estrogen signaling pathway);ko0…
ENSMUSG00000069792	5208.56	130.371	10286.8	78.9039	6.30202	0.000189613	0.00314313	11	83594817	83597094	+	533	Wfdc17	GO:0004867;GO:0005576;GO:0005615;GO:0010951;GO:0019731;GO:0030414;GO:0043086;GO:0045087;GO:0052547	-	-	S;W	2RXHY;3ARMV;3C261;3DB9P;48GMC	WAP four-disulfide core domain 17 [Source:MGI Symbol;Acc:MGI:3649773]	100034251	Q5SSJ1	GO:0010951//negative regulation of endopeptidase activity;GO:0019731//antibacterial humoral response;GO:0043086//negative regulation of catalytic activity;GO:0045087//innate immune response;GO:0052547//regulation of peptidase activity;	GO:0005576//extracellular region;GO:0005615//extracellular space;	GO:0004867//serine-type endopeptidase inhibitor activity;GO:0030414//peptidase inhibitor activity;	-
ENSMUSG00000024798	95.97	17.7294	174.211	9.82607	3.29661	0.000190382	0.00315299	19	35936134	36034907	-	3399	Htr7	GO:0004930;GO:0004993;GO:0005791;GO:0005886;GO:0005887;GO:0006939;GO:0007165;GO:0007186;GO:0007187;GO:0007192;GO:0007210;GO:0007268;GO:0007613;GO:0007623;GO:0008021;GO:0010976;GO:0014063;GO:0014832;GO:0016020;GO:0016021;GO:0030425;GO:0030594;GO:0042310;GO:0042322;GO:0043025;GO:0043679;GO:0045202;GO:0048266;GO:0050966;GO:0051412;GO:0060073;GO:0060291;GO:0062086;GO:0071542;GO:0098664;GO:0099055;GO:…	K04163	-	O;T	KOG3656;35CMM;39S11;3BFSQ;3CW5D;3J7I9;4828R;4902S;4Q6JN	5-hydroxytryptamine (serotonin) receptor 7 [Source:MGI Symbol;Acc:MGI:99841]	15566	P32304	GO:0006939//smooth muscle contraction;GO:0007165//signal transduction;GO:0007186//G protein-coupled receptor signaling pathway;GO:0007187//G protein-coupled receptor signaling pathway, coupled to cyclic nucleotide second messenger;GO:0007192//adenylate cyclase-activating serotonin receptor signaling pathway;GO:0007210//serotonin receptor signaling pathway;GO:0007268//chemical synaptic transmissio…	GO:0005791//rough endoplasmic reticulum;GO:0005886//plasma membrane;GO:0005887//integral component of plasma membrane;GO:0008021//synaptic vesicle;GO:0016020//membrane;GO:0016021//integral component of membrane;GO:0030425//dendrite;GO:0043025//neuronal cell body;GO:0043679//axon terminus;GO:0045202//synapse;GO:0099055//integral component of postsynaptic membrane;GO:0099056//integral component of …	GO:0004930//G protein-coupled receptor activity;GO:0004993//G protein-coupled serotonin receptor activity;GO:0030594//neurotransmitter receptor activity;	ko04726(Serotonergic synapse);ko04080(Neuroactive ligand-receptor interaction);ko04020(Calcium signaling pathway);ko04014(Ras signaling pathway)
ENSMUSG00000027230	625.854	327.183	924.525	2.82571	1.49862	0.000192757	0.00318218	2	91812673	91854847	-	2603	Creb3l1	GO:0000122;GO:0000785;GO:0000976;GO:0001227;GO:0003700;GO:0005634;GO:0005783;GO:0006355;GO:0010629;GO:0016020;GO:0030968;GO:0032967;GO:0035497;GO:0040037;GO:0045892;GO:0045944;GO:0046332;GO:1902236;GO:1903671;GO:1990440;GO:1990837	K09048	-	K;L	KOG0709;35C9S;38H29;3BK6C;3CUUZ;3JG1A;47YTN;490X8;4PUYQ	cAMP responsive element binding protein 3-like 1 [Source:MGI Symbol;Acc:MGI:1347062]	26427	Q9Z125;A0A0R4J082	GO:0000122//negative regulation of transcription by RNA polymerase II;GO:0006355//regulation of transcription, DNA-templated;GO:0010629//negative regulation of gene expression;GO:0030968//endoplasmic reticulum unfolded protein response;GO:0032967//positive regulation of collagen biosynthetic process;GO:0040037//negative regulation of fibroblast growth factor receptor signaling pathway;GO:0045892/…	GO:0000785//chromatin;GO:0005634//nucleus;GO:0005783//endoplasmic reticulum;GO:0016020//membrane;	GO:0000976//transcription cis-regulatory region binding;GO:0001227//DNA-binding transcription repressor activity, RNA polymerase II-specific;GO:0003700//DNA-binding transcription factor activity;GO:0035497//cAMP response element binding;GO:0046332//SMAD binding;GO:1990837//sequence-specific double-stranded DNA binding;	ko05215(Prostate cancer);ko05207(Chemical carcinogenesis - receptor activation);ko05203(Viral carcinogenesis);ko05166(Human T-cell leukemia virus 1 infection);ko05165(Human papillomavirus infection);ko05163(Human cytomegalovirus infection);ko05161(Hepatitis B);ko05034(Alcoholism);ko05031(Amphetamine addiction);ko05030(Cocaine addiction);ko05020(Prion disease);ko05016(Huntington disease);ko04962(V…
ENSMUSG00000027399	4307.68	94.3573	8521.01	90.3057	6.49675	0.000192844	0.00318218	2	129141530	129151892	-	1974	Il1a	GO:0001660;GO:0001666;GO:0001819;GO:0002248;GO:0002526;GO:0005125;GO:0005149;GO:0005507;GO:0005576;GO:0005615;GO:0005634;GO:0005737;GO:0005829;GO:0005886;GO:0006883;GO:0006954;GO:0006955;GO:0007283;GO:0007507;GO:0008285;GO:0009408;GO:0009986;GO:0010033;GO:0010193;GO:0010243;GO:0010332;GO:0010575;GO:0010628;GO:0010893;GO:0014070;GO:0019221;GO:0031424;GO:0032308;GO:0032496;GO:0032743;GO:0032755;GO:…	K04383	-	J;T;K	2T3DD;35BXU;39U4M;3BGXE;3D433;3JB3X;48282;48YPM;4PWH3	interleukin 1 alpha [Source:MGI Symbol;Acc:MGI:96542]	16175	P01582;Q3U0Y6	GO:0001660//fever generation;GO:0001666//response to hypoxia;GO:0001819//positive regulation of cytokine production;GO:0002248//connective tissue replacement involved in inflammatory response wound healing;GO:0002526//acute inflammatory response;GO:0006883//cellular sodium ion homeostasis;GO:0006954//inflammatory response;GO:0006955//immune response;GO:0007283//spermatogenesis;GO:0007507//heart d…	GO:0005576//extracellular region;GO:0005615//extracellular space;GO:0005634//nucleus;GO:0005737//cytoplasm;GO:0005829//cytosol;GO:0005886//plasma membrane;GO:0009986//cell surface;	GO:0005125//cytokine activity;GO:0005149//interleukin-1 receptor binding;GO:0005507//copper ion binding;	ko05418(Fluid shear stress and atherosclerosis);ko05332(Graft-versus-host disease);ko05323(Rheumatoid arthritis);ko05321(Inflammatory bowel disease);ko05164(Influenza A);ko05162(Measles);ko05152(Tuberculosis);ko05140(Leishmaniasis);ko05133(Pertussis);ko05022(Pathways of neurodegeneration - multiple diseases);ko05020(Prion disease);ko05010(Alzheimer disease);ko04940(Type I diabetes mellitus);ko049…
ENSMUSG00000029449	409.32	186.383	632.258	3.39225	1.76224	0.000195271	0.00321883	5	123241107	123270755	-	4602	Rhof	GO:0000166;GO:0003924;GO:0005525;GO:0005737;GO:0005856;GO:0005886;GO:0005938;GO:0007015;GO:0007163;GO:0007264;GO:0008360;GO:0016020;GO:0016477;GO:0019901;GO:0030865;GO:0031410;GO:0032956;GO:0042995	K07872	-	B;U	KOG0393;35MUF;39V49;3BHVV;3D50B;3JC1E;4860I;48XF1;4Q3ZF	ras homolog family member F (in filopodia) [Source:MGI Symbol;Acc:MGI:1345629]	23912	Q8BYP3;Q4VA10	GO:0007015//actin filament organization;GO:0007163//establishment or maintenance of cell polarity;GO:0007264//small GTPase mediated signal transduction;GO:0008360//regulation of cell shape;GO:0016477//cell migration;GO:0030865//cortical cytoskeleton organization;GO:0032956//regulation of actin cytoskeleton organization;	GO:0005737//cytoplasm;GO:0005856//cytoskeleton;GO:0005886//plasma membrane;GO:0005938//cell cortex;GO:0016020//membrane;GO:0031410//cytoplasmic vesicle;GO:0042995//cell projection;	GO:0000166//nucleotide binding;GO:0003924//GTPase activity;GO:0005525//GTP binding;GO:0019901//protein kinase binding;	-
ENSMUSG00000046180	17.5092	0	35.0183	Inf	Inf	0.000198896	0.00326724	X	57954720	57965664	+	1684	Magea13	GO:0000122;GO:0003674;GO:0005634	K24127	-	S;J	KOG4562;35MQ7;39R6G;3BK9T;3D41D;3J873;488TP;4934W;4Q49R	MAGE family member A13 [Source:MGI Symbol;Acc:MGI:1922602]	75352	Q99PA7	GO:0000122//negative regulation of transcription by RNA polymerase II;	GO:0005634//nucleus;	GO:0003674//molecular_function;	-
ENSMUSG00000078651	129.484	52.6393	206.329	3.91969	1.97074	0.000203881	0.00333408	11	101215889	101220528	+	2543	Aoc2	GO:0005507;GO:0005886;GO:0006584;GO:0007601;GO:0008131;GO:0009308;GO:0016491;GO:0046872;GO:0048038;GO:0052593;GO:0052594;GO:0052595;GO:0052596	K00276	EC:1.4.3.21	Q	KOG1186;35I5F;38EP0;3CNN7;3E4TQ;3JQ3G;48REA;49N06;4QA89	amine oxidase, copper containing 2 (retina- specific) [Source:MGI Symbol;Acc:MGI:2668431]	237940	Q812C9	GO:0006584//catecholamine metabolic process;GO:0007601//visual perception;GO:0009308//amine metabolic process;	GO:0005886//plasma membrane;	GO:0005507//copper ion binding;GO:0008131//primary amine oxidase activity;GO:0016491//oxidoreductase activity;GO:0046872//metal ion binding;GO:0048038//quinone binding;GO:0052593//tryptamine:oxygen oxidoreductase (deaminating) activity;GO:0052594//aminoacetone:oxygen oxidoreductase(deaminating) activity;GO:0052595//aliphatic-amine oxidase activity;GO:0052596//phenethylamine:oxygen oxidoreductase …	ko00410(beta-Alanine metabolism);ko00360(Phenylalanine metabolism);ko00350(Tyrosine metabolism);ko00260(Glycine, serine and threonine metabolism)
ENSMUSG00000043953	4104.3	865.766	7342.83	8.48131	3.08429	0.000208331	0.00340075	9	110883554	110886587	-	2598	Ccrl2	GO:0004930;GO:0004950;GO:0005737;GO:0005886;GO:0005887;GO:0006935;GO:0006954;GO:0006955;GO:0007165;GO:0007186;GO:0007204;GO:0009897;GO:0016020;GO:0016021;GO:0016493;GO:0019722;GO:0019957;GO:0042379;GO:0048020;GO:0060326;GO:0070098	K08373	-	O;T	KOG3656;35GVC;39RKD;3BNT8;3D0ER;3JAHR;48BZE;48WTX;4Q8B7	chemokine (C-C motif) receptor-like 2 [Source:MGI Symbol;Acc:MGI:1920904]	54199	O35457	GO:0006935//chemotaxis;GO:0006954//inflammatory response;GO:0006955//immune response;GO:0007165//signal transduction;GO:0007186//G protein-coupled receptor signaling pathway;GO:0007204//positive regulation of cytosolic calcium ion concentration;GO:0019722//calcium-mediated signaling;GO:0060326//cell chemotaxis;GO:0070098//chemokine-mediated signaling pathway;	GO:0005737//cytoplasm;GO:0005886//plasma membrane;GO:0005887//integral component of plasma membrane;GO:0009897//external side of plasma membrane;GO:0016020//membrane;GO:0016021//integral component of membrane;	GO:0004930//G protein-coupled receptor activity;GO:0004950//chemokine receptor activity;GO:0016493//C-C chemokine receptor activity;GO:0019957//C-C chemokine binding;GO:0042379//chemokine receptor binding;GO:0048020//CCR chemokine receptor binding;	-
ENSMUSG00000038508	722.978	20.2051	1425.75	70.564	6.14086	0.000208609	0.00340223	8	71082043	71085106	-	1852	Gdf15	GO:0002023;GO:0005125;GO:0005576;GO:0005615;GO:0005634;GO:0005737;GO:0005794;GO:0008083;GO:0010862;GO:0030509;GO:0035860;GO:0040015;GO:0042803;GO:0043410;GO:0051897;GO:0060395;GO:0060400;GO:0070700;GO:1901741	K05504	-	M;T	KOG3900;35JNX;39RRE;3BPXQ;3CX8X;3J7SV;48AJN;4936A;4Q1FI	growth differentiation factor 15 [Source:MGI Symbol;Acc:MGI:1346047]	23886	Q9Z0J7	GO:0002023//reduction of food intake in response to dietary excess;GO:0010862//positive regulation of pathway-restricted SMAD protein phosphorylation;GO:0030509//BMP signaling pathway;GO:0035860//glial cell-derived neurotrophic factor receptor signaling pathway;GO:0040015//negative regulation of multicellular organism growth;GO:0043410//positive regulation of MAPK cascade;GO:0051897//positive reg…	GO:0005576//extracellular region;GO:0005615//extracellular space;GO:0005634//nucleus;GO:0005737//cytoplasm;GO:0005794//Golgi apparatus;	GO:0005125//cytokine activity;GO:0008083//growth factor activity;GO:0042803//protein homodimerization activity;GO:0070700//BMP receptor binding;	ko04060(Cytokine-cytokine receptor interaction)
ENSMUSG00000020363	540.613	271.235	809.991	2.9863	1.57836	0.000209359	0.00341141	11	49685005	49729440	+	5591	Gfpt2	GO:0004360;GO:0006002;GO:0006047;GO:0006048;GO:0006487;GO:0006541;GO:0008483;GO:0016740;GO:0097367;GO:1901135;GO:1901137;GO:1990830	K00820	EC:2.6.1.16	M	KOG1268;35DVI;38DW1;3BE4V;3CWJA;3J21R;48379;48YP6;4PY60	glutamine fructose-6-phosphate transaminase 2 [Source:MGI Symbol;Acc:MGI:1338883]	14584	Q9Z2Z9;Q3V0X4	GO:0006002//fructose 6-phosphate metabolic process;GO:0006047//UDP-N-acetylglucosamine metabolic process;GO:0006048//UDP-N-acetylglucosamine biosynthetic process;GO:0006487//protein N-linked glycosylation;GO:0006541//glutamine metabolic process;GO:1901135//carbohydrate derivative metabolic process;GO:1901137//carbohydrate derivative biosynthetic process;GO:1990830//cellular response to leukemia i…	-	GO:0004360//glutamine-fructose-6-phosphate transaminase (isomerizing) activity;GO:0008483//transaminase activity;GO:0016740//transferase activity;GO:0097367//carbohydrate derivative binding;	ko05415(Diabetic cardiomyopathy);ko04931(Insulin resistance);ko00520(Amino sugar and nucleotide sugar metabolism);ko00250(Alanine, aspartate and glutamate metabolism)
ENSMUSG00000074656	1153.17	551.374	1754.96	3.18288	1.67033	0.00021294	0.00344508	2	154713330	154734855	-	6755	Eif2s2	GO:0001701;GO:0001731;GO:0001732;GO:0002176;GO:0003729;GO:0003743;GO:0005515;GO:0005737;GO:0005850;GO:0006412;GO:0006413;GO:0008584;GO:0031369;GO:0046872	K03238	-	J	KOG2768;35AUK;38MQN;3BD1P;3CUV4;3J63R;4842Z;48USV;4Q0G3	eukaryotic translation initiation factor 2, subunit 2 (beta) [Source:MGI Symbol;Acc:MGI:1914454]	67204	Q99L45;Q3ULL5	GO:0001701//in utero embryonic development;GO:0001731//formation of translation preinitiation complex;GO:0001732//formation of cytoplasmic translation initiation complex;GO:0002176//male germ cell proliferation;GO:0006412//translation;GO:0006413//translational initiation;GO:0008584//male gonad development;	GO:0005737//cytoplasm;GO:0005850//eukaryotic translation initiation factor 2 complex;	GO:0003729//mRNA binding;GO:0003743//translation initiation factor activity;GO:0005515//protein binding;GO:0031369//translation initiation factor binding;GO:0046872//metal ion binding;	-
ENSMUSG00000040809	8602.45	2331.1	14873.8	6.38059	2.67369	0.000213954	0.00345535	3	106054870	106074880	-	1632	Chil3	GO:0000272;GO:0002532;GO:0004563;GO:0005576;GO:0005615;GO:0005634;GO:0005635;GO:0005737;GO:0005783;GO:0005975;GO:0006032;GO:0006954;GO:0008061;GO:0008152;GO:0016787;GO:0016798;GO:0019900;GO:0030246;GO:0031410;GO:0032722;GO:0048237;GO:0102148	K17524	-	G	KOG2806;35GJM;38BJK;3BA7Q;3CS5K;3JEIP;4857F;4920T;4Q0EI	chitinase-like 3 [Source:MGI Symbol;Acc:MGI:1330860]	12655	O35744	GO:0000272//polysaccharide catabolic process;GO:0002532//production of molecular mediator involved in inflammatory response;GO:0005975//carbohydrate metabolic process;GO:0006032//chitin catabolic process;GO:0006954//inflammatory response;GO:0008152//metabolic process;GO:0032722//positive regulation of chemokine production;	GO:0005576//extracellular region;GO:0005615//extracellular space;GO:0005634//nucleus;GO:0005635//nuclear envelope;GO:0005737//cytoplasm;GO:0005783//endoplasmic reticulum;GO:0031410//cytoplasmic vesicle;GO:0048237//rough endoplasmic reticulum lumen;	GO:0004563//beta-N-acetylhexosaminidase activity;GO:0008061//chitin binding;GO:0016787//hydrolase activity;GO:0016798//hydrolase activity, acting on glycosyl bonds;GO:0019900//kinase binding;GO:0030246//carbohydrate binding;GO:0102148//N-acetyl-beta-D-galactosaminidase activity;	-
ENSMUSG00000039960	1362.61	276.725	2448.49	8.84809	3.14537	0.000214444	0.00346019	8	124380668	124390623	+	3806	Rhou	GO:0000082;GO:0000139;GO:0000166;GO:0002102;GO:0003924;GO:0005525;GO:0005794;GO:0005886;GO:0005925;GO:0006897;GO:0007010;GO:0007163;GO:0007264;GO:0008360;GO:0016020;GO:0016601;GO:0030036;GO:0032488;GO:0042995;GO:0046872;GO:0070161	K07865	-	S;B	KOG0393;359C8;38HQG;3BHDK;3D15M;3J946;48088;48Z2U;4PTWM	ras homolog family member U [Source:MGI Symbol;Acc:MGI:1916831]	69581	Q9EQT3	GO:0000082//G1/S transition of mitotic cell cycle;GO:0006897//endocytosis;GO:0007010//cytoskeleton organization;GO:0007163//establishment or maintenance of cell polarity;GO:0007264//small GTPase mediated signal transduction;GO:0008360//regulation of cell shape;GO:0016601//Rac protein signal transduction;GO:0030036//actin cytoskeleton organization;GO:0032488//Cdc42 protein signal transduction;	GO:0000139//Golgi membrane;GO:0002102//podosome;GO:0005794//Golgi apparatus;GO:0005886//plasma membrane;GO:0005925//focal adhesion;GO:0016020//membrane;GO:0042995//cell projection;GO:0070161//anchoring junction;	GO:0000166//nucleotide binding;GO:0003924//GTPase activity;GO:0005525//GTP binding;GO:0046872//metal ion binding;	-
ENSMUSG00000026020	521.017	264.412	777.622	2.94095	1.55628	0.000216546	0.00348485	1	59724130	59758203	+	10758	Nop58	GO:0001094;GO:0001650;GO:0005634;GO:0005654;GO:0005730;GO:0005732;GO:0005829;GO:0015030;GO:0030515;GO:0031428;GO:0032040;GO:0042254;GO:0048254;GO:0051117;GO:0070761;GO:1990904	K14565	-	A;J	KOG2572;35KT1;38CK4;3BATT;3CVKM;3J8D0;482DH;49000;4PZNW	NOP58 ribonucleoprotein [Source:MGI Symbol;Acc:MGI:1933184]	55989	Q6DFW4	GO:0042254//ribosome biogenesis;GO:0048254//snoRNA localization;	GO:0001650//fibrillar center;GO:0005634//nucleus;GO:0005654//nucleoplasm;GO:0005730//nucleolus;GO:0005732//sno(s)RNA-containing ribonucleoprotein complex;GO:0005829//cytosol;GO:0015030//Cajal body;GO:0031428//box C/D RNP complex;GO:0032040//small-subunit processome;GO:0070761//pre-snoRNP complex;GO:1990904//ribonucleoprotein complex;	GO:0001094//TFIID-class transcription factor complex binding;GO:0030515//snoRNA binding;GO:0051117//ATPase binding;	ko03008(Ribosome biogenesis in eukaryotes)
ENSMUSG00000079071	129.632	22.8952	236.368	10.3239	3.36792	0.000222208	0.00355396	2	122315422	122358521	+	4996	Slc28a2b	GO:0001895;GO:0005326;GO:0005337;GO:0005345;GO:0005415;GO:0005886;GO:0005887;GO:0006836;GO:0012506;GO:0015211;GO:0015213;GO:0015293;GO:0015389;GO:0015855;GO:0015860;GO:0015862;GO:0016020;GO:0016021;GO:0030135;GO:0032238;GO:0034394;GO:0035340;GO:0072531;GO:1901642;GO:1904823	K11536	-	F;P	KOG3747;35ISA;38CC4;3BEAF;3CZWK;3J3CW;483X3;491NQ;4PSY9	solute carrier family 28 member 2b [Source:MGI Symbol;Acc:MGI:3702173]	381417	A2AWR5	GO:0001895//retina homeostasis;GO:0006836//neurotransmitter transport;GO:0015855//pyrimidine nucleobase transport;GO:0015860//purine nucleoside transmembrane transport;GO:0015862//uridine transport;GO:0032238//adenosine transport;GO:0034394//protein localization to cell surface;GO:0035340//inosine transport;GO:0072531//pyrimidine-containing compound transmembrane transport;GO:1901642//nucleoside …	GO:0005886//plasma membrane;GO:0005887//integral component of plasma membrane;GO:0012506//vesicle membrane;GO:0016020//membrane;GO:0016021//integral component of membrane;GO:0030135//coated vesicle;	GO:0005326//neurotransmitter transmembrane transporter activity;GO:0005337//nucleoside transmembrane transporter activity;GO:0005345//purine nucleobase transmembrane transporter activity;GO:0005415//nucleoside:sodium symporter activity;GO:0015211//purine nucleoside transmembrane transporter activity;GO:0015213//uridine transmembrane transporter activity;GO:0015293//symporter activity;GO:0015389//…	-
ENSMUSG00000052837	10875.3	1697.95	20052.6	11.8099	3.56192	0.000222678	0.00355835	8	85701113	85705347	-	2301	Junb	GO:0000977;GO:0000978;GO:0000981;GO:0001228;GO:0001570;GO:0001649;GO:0001701;GO:0001829;GO:0002158;GO:0003677;GO:0003690;GO:0003700;GO:0005515;GO:0005634;GO:0005654;GO:0005667;GO:0006355;GO:0006357;GO:0006366;GO:0030154;GO:0030316;GO:0033687;GO:0035976;GO:0042127;GO:0043565;GO:0045597;GO:0045944;GO:0046697;GO:0051726;GO:0060136;GO:0060716;GO:0071277;GO:0090575;GO:1990837	K09028	-	T;K	KOG0837;35IGX;38GG5;3BEXA;3D2ZU;3J2HC;482A5;491XZ;4Q83Y	jun B proto-oncogene [Source:MGI Symbol;Acc:MGI:96647]	16477	P09450;Q569U6	GO:0001570//vasculogenesis;GO:0001649//osteoblast differentiation;GO:0001701//in utero embryonic development;GO:0001829//trophectodermal cell differentiation;GO:0002158//osteoclast proliferation;GO:0006355//regulation of transcription, DNA-templated;GO:0006357//regulation of transcription by RNA polymerase II;GO:0006366//transcription by RNA polymerase II;GO:0030154//cell differentiation;GO:00303…	GO:0005634//nucleus;GO:0005654//nucleoplasm;GO:0005667//transcription regulator complex;GO:0035976//transcription factor AP-1 complex;GO:0090575//RNA polymerase II transcription regulator complex;	GO:0000977//RNA polymerase II transcription regulatory region sequence-specific DNA binding;GO:0000978//RNA polymerase II cis-regulatory region sequence-specific DNA binding;GO:0000981//DNA-binding transcription factor activity, RNA polymerase II-specific;GO:0001228//DNA-binding transcription activator activity, RNA polymerase II-specific;GO:0003677//DNA binding;GO:0003690//double-stranded DNA bi…	ko04935(Growth hormone synthesis, secretion and action);ko04668(TNF signaling pathway);ko04380(Osteoclast differentiation)
ENSMUSG00000063354	1726.74	853.248	2600.23	3.04745	1.6076	0.000223835	0.00357058	15	76496583	76501584	-	3106	Slc39a4	GO:0005385;GO:0005768;GO:0005886;GO:0005887;GO:0006811;GO:0006829;GO:0006882;GO:0016020;GO:0016021;GO:0016324;GO:0030001;GO:0031410;GO:0034224;GO:0046872;GO:0046873;GO:0051238;GO:0055038;GO:0055085;GO:0071578	K14710	-	P	KOG2693;35IKV;38U95;3BEG6;3CTCQ;3J91R;482UM;48WC1;4PTIC	solute carrier family 39 (zinc transporter), member 4 [Source:MGI Symbol;Acc:MGI:1919277]	72027	Q78IQ7	GO:0006811//ion transport;GO:0006829//zinc ion transport;GO:0006882//cellular zinc ion homeostasis;GO:0030001//metal ion transport;GO:0034224//cellular response to zinc ion starvation;GO:0051238//sequestering of metal ion;GO:0055085//transmembrane transport;GO:0071578//zinc ion import across plasma membrane;	GO:0005768//endosome;GO:0005886//plasma membrane;GO:0005887//integral component of plasma membrane;GO:0016020//membrane;GO:0016021//integral component of membrane;GO:0016324//apical plasma membrane;GO:0031410//cytoplasmic vesicle;GO:0055038//recycling endosome membrane;	GO:0005385//zinc ion transmembrane transporter activity;GO:0046872//metal ion binding;GO:0046873//metal ion transmembrane transporter activity;	ko05012(Parkinson disease);ko05010(Alzheimer disease);ko04978(Mineral absorption)
ENSMUSG00000032294	25686.2	5214.7	46157.7	8.85146	3.14592	0.000226743	0.00360432	9	59563651	59586658	+	5001	Pkm	GO:0000166;GO:0000287;GO:0001889;GO:0003713;GO:0003729;GO:0003824;GO:0004713;GO:0004743;GO:0005515;GO:0005524;GO:0005634;GO:0005737;GO:0005739;GO:0005791;GO:0005829;GO:0005929;GO:0006006;GO:0006090;GO:0006096;GO:0006417;GO:0006754;GO:0008152;GO:0012501;GO:0016301;GO:0016310;GO:0016740;GO:0018108;GO:0030955;GO:0031100;GO:0032869;GO:0035402;GO:0042802;GO:0042803;GO:0042866;GO:0043209;GO:0043403;GO:…	K00873	EC:2.7.1.40	F;G	KOG2323;35NZD;38BPM;3BD41;3CV2P;3J21U;482Z2;48X1U;4Q727	pyruvate kinase, muscle [Source:MGI Symbol;Acc:MGI:97591]	18746	P52480	GO:0001889//liver development;GO:0006006//glucose metabolic process;GO:0006090//pyruvate metabolic process;GO:0006096//glycolytic process;GO:0006417//regulation of translation;GO:0006754//ATP biosynthetic process;GO:0008152//metabolic process;GO:0012501//programmed cell death;GO:0016310//phosphorylation;GO:0018108//peptidyl-tyrosine phosphorylation;GO:0031100//animal organ regeneration;GO:0032869…	GO:0005634//nucleus;GO:0005737//cytoplasm;GO:0005739//mitochondrion;GO:0005791//rough endoplasmic reticulum;GO:0005829//cytosol;GO:0005929//cilium;GO:0043209//myelin sheath;GO:0062023//collagen-containing extracellular matrix;GO:1902912//pyruvate kinase complex;	GO:0000166//nucleotide binding;GO:0000287//magnesium ion binding;GO:0003713//transcription coactivator activity;GO:0003729//mRNA binding;GO:0003824//catalytic activity;GO:0004713//protein tyrosine kinase activity;GO:0004743//pyruvate kinase activity;GO:0005515//protein binding;GO:0005524//ATP binding;GO:0016301//kinase activity;GO:0016740//transferase activity;GO:0030955//potassium ion binding;GO…	ko05230(Central carbon metabolism in cancer);ko05203(Viral carcinogenesis);ko05165(Human papillomavirus infection);ko04930(Type II diabetes mellitus);ko04922(Glucagon signaling pathway);ko00620(Pyruvate metabolism);ko00010(Glycolysis / Gluconeogenesis)
ENSMUSG00000030669	73.6814	31.9101	115.453	3.61805	1.85521	0.000228285	0.00361936	7	114230713	114235592	-	1684	Calca	GO:0001503;GO:0001976;GO:0001984;GO:0002548;GO:0005102;GO:0005179;GO:0005576;GO:0005615;GO:0005634;GO:0005737;GO:0006874;GO:0006939;GO:0006954;GO:0007165;GO:0007189;GO:0007190;GO:0007204;GO:0007218;GO:0007566;GO:0007568;GO:0007631;GO:0008016;GO:0009408;GO:0030279;GO:0030424;GO:0031716;GO:0032147;GO:0042311;GO:0042802;GO:0043005;GO:0043025;GO:0043195;GO:0044877;GO:0045776;GO:0045779;GO:0045892;GO:…	K12332	-	S;T	2RZI5;35QC6;3A0BQ;3BPG2;3D6P0;3JGW9;48EX3;49BQS;4Q5J9	calcitonin/calcitonin-related polypeptide, alpha [Source:MGI Symbol;Acc:MGI:2151253]	12310	Q99JA0	GO:0001503//ossification;GO:0001976//nervous system process involved in regulation of systemic arterial blood pressure;GO:0001984//artery vasodilation involved in baroreceptor response to increased systemic arterial blood pressure;GO:0002548//monocyte chemotaxis;GO:0006874//cellular calcium ion homeostasis;GO:0006939//smooth muscle contraction;GO:0006954//inflammatory response;GO:0007165//signal …	GO:0005576//extracellular region;GO:0005615//extracellular space;GO:0005634//nucleus;GO:0005737//cytoplasm;GO:0030424//axon;GO:0043005//neuron projection;GO:0043025//neuronal cell body;GO:0043195//terminal bouton;	GO:0005102//signaling receptor binding;GO:0005179//hormone activity;GO:0031716//calcitonin receptor binding;GO:0042802//identical protein binding;GO:0044877//protein-containing complex binding;	ko04270(Vascular smooth muscle contraction);ko04080(Neuroactive ligand-receptor interaction)
ENSMUSG00000034997	65.9449	18.4882	113.402	6.13373	2.61676	0.000230274	0.00364137	14	74878280	74946934	+	5606	Htr2a	GO:0001587;GO:0001659;GO:0004930;GO:0004993;GO:0005737;GO:0005829;GO:0005886;GO:0005887;GO:0005901;GO:0006096;GO:0006874;GO:0007165;GO:0007186;GO:0007187;GO:0007200;GO:0007202;GO:0007204;GO:0007208;GO:0007268;GO:0007568;GO:0007610;GO:0007613;GO:0008219;GO:0008284;GO:0009410;GO:0010513;GO:0014059;GO:0014065;GO:0014824;GO:0014832;GO:0016020;GO:0016021;GO:0018108;GO:0019233;GO:0030424;GO:0030425;GO:…	K04157	-	O;T	KOG3656;35MMF;39NIB;3BJ9C;3CZA4;3J2PC;487T4;48Y6Q;4PX9I	5-hydroxytryptamine (serotonin) receptor 2A [Source:MGI Symbol;Acc:MGI:109521]	15558	P35363;Q543D4	GO:0001659//temperature homeostasis;GO:0006096//glycolytic process;GO:0006874//cellular calcium ion homeostasis;GO:0007165//signal transduction;GO:0007186//G protein-coupled receptor signaling pathway;GO:0007187//G protein-coupled receptor signaling pathway, coupled to cyclic nucleotide second messenger;GO:0007200//phospholipase C-activating G protein-coupled receptor signaling pathway;GO:0007202…	GO:0005737//cytoplasm;GO:0005829//cytosol;GO:0005886//plasma membrane;GO:0005887//integral component of plasma membrane;GO:0005901//caveola;GO:0016020//membrane;GO:0016021//integral component of membrane;GO:0030424//axon;GO:0030425//dendrite;GO:0031410//cytoplasmic vesicle;GO:0042995//cell projection;GO:0043025//neuronal cell body;GO:0043198//dendritic shaft;GO:0045202//synapse;GO:0070161//anchor…	GO:0001587//Gq/11-coupled serotonin receptor activity;GO:0004930//G protein-coupled receptor activity;GO:0004993//G protein-coupled serotonin receptor activity;GO:0030594//neurotransmitter receptor activity;GO:0042802//identical protein binding;GO:0044877//protein-containing complex binding;GO:0051378//serotonin binding;GO:0071886//1-(4-iodo-2,5-dimethoxyphenyl)propan-2-amine binding;	ko04750(Inflammatory mediator regulation of TRP channels);ko04726(Serotonergic synapse);ko04540(Gap junction);ko04080(Neuroactive ligand-receptor interaction);ko04020(Calcium signaling pathway)
ENSMUSG00000030609	1145.33	485.691	1804.97	3.7163	1.89387	0.000237203	0.00374444	7	78545602	78560957	+	5801	Aen	GO:0003676;GO:0004518;GO:0004527;GO:0005634;GO:0005654;GO:0005730;GO:0006915;GO:0006974;GO:0010212;GO:0016787;GO:0031965;GO:0042771;GO:0090305	K18340	EC:3.1.-.-	L	KOG2249;35FFW;395VJ;3BGV2;3D3AQ;3JDZ0;47ZCH;48WK7;4PTED	apoptosis enhancing nuclease [Source:MGI Symbol;Acc:MGI:1915298]	68048	Q9CZI9	GO:0006915//apoptotic process;GO:0006974//cellular response to DNA damage stimulus;GO:0010212//response to ionizing radiation;GO:0042771//intrinsic apoptotic signaling pathway in response to DNA damage by p53 class mediator;GO:0090305//nucleic acid phosphodiester bond hydrolysis;	GO:0005634//nucleus;GO:0005654//nucleoplasm;GO:0005730//nucleolus;GO:0031965//nuclear membrane;	GO:0003676//nucleic acid binding;GO:0004518//nuclease activity;GO:0004527//exonuclease activity;GO:0016787//hydrolase activity;	-
ENSMUSG00000020407	2724.38	265.446	5183.31	19.5268	4.28738	0.000243624	0.00383913	11	9068103	9086170	+	1961	Upp1	GO:0003824;GO:0004850;GO:0005654;GO:0005737;GO:0005829;GO:0006218;GO:0006220;GO:0006248;GO:0006249;GO:0009032;GO:0009116;GO:0009164;GO:0009166;GO:0016740;GO:0016757;GO:0016763;GO:0042149;GO:0042802;GO:0044206;GO:0046050;GO:0046074;GO:0046079;GO:0046108;GO:0047847	K00757	EC:2.4.2.3	F	KOG3728;35D40;38C4J;3BAA7;3CWDD;3J1HE;484YC;48YF5;4PTB9	uridine phosphorylase 1 [Source:MGI Symbol;Acc:MGI:1097668]	22271	P52624;Q5SUC8	GO:0006218//uridine catabolic process;GO:0006220//pyrimidine nucleotide metabolic process;GO:0006248//CMP catabolic process;GO:0006249//dCMP catabolic process;GO:0009116//nucleoside metabolic process;GO:0009164//nucleoside catabolic process;GO:0009166//nucleotide catabolic process;GO:0042149//cellular response to glucose starvation;GO:0044206//UMP salvage;GO:0046050//UMP catabolic process;GO:0046…	GO:0005654//nucleoplasm;GO:0005737//cytoplasm;GO:0005829//cytosol;	GO:0003824//catalytic activity;GO:0004850//uridine phosphorylase activity;GO:0009032//thymidine phosphorylase activity;GO:0016740//transferase activity;GO:0016757//glycosyltransferase activity;GO:0016763//pentosyltransferase activity;GO:0042802//identical protein binding;GO:0047847//deoxyuridine phosphorylase activity;	ko00983(Drug metabolism - other enzymes);ko00240(Pyrimidine metabolism)
ENSMUSG00000029307	30.4901	1.53152	59.4487	38.8167	5.27861	0.000245209	0.00386076	5	104350479	104361968	+	2764	Dmp1	GO:0001503;GO:0005576;GO:0005634;GO:0005737;GO:0010811;GO:0030198;GO:0030544;GO:0031012;GO:0031214;GO:0050840;GO:0070173	K23328	-	S	KOG1181;35BMQ;39XSU;3BKSH;3D0BJ;3JFK2;480BV;498JD;4PUTE	dentin matrix protein 1 [Source:MGI Symbol;Acc:MGI:94910]	13406	O55188	GO:0001503//ossification;GO:0010811//positive regulation of cell-substrate adhesion;GO:0030198//extracellular matrix organization;GO:0031214//biomineral tissue development;GO:0070173//regulation of enamel mineralization;	GO:0005576//extracellular region;GO:0005634//nucleus;GO:0005737//cytoplasm;GO:0031012//extracellular matrix;	GO:0030544//Hsp70 protein binding;GO:0050840//extracellular matrix binding;	ko04512(ECM-receptor interaction)
ENSMUSG00000027285	784.795	359.638	1209.95	3.36435	1.75033	0.000248156	0.00389369	2	120439864	120452041	+	3218	Haus2	GO:0003674;GO:0005737;GO:0005813;GO:0005815;GO:0005819;GO:0005856;GO:0005874;GO:0005876;GO:0007020;GO:0007049;GO:0007098;GO:0031023;GO:0051225;GO:0051301;GO:0070652;GO:1990498	K16585	-	S	2RY4E;35IQF;38WF0;3BE2F;3D1T4;3J437;48CD0;492BN;4PV9R	HAUS augmin-like complex, subunit 2 [Source:MGI Symbol;Acc:MGI:1913546]	66296	Q9CQS9	GO:0007020//microtubule nucleation;GO:0007049//cell cycle;GO:0007098//centrosome cycle;GO:0031023//microtubule organizing center organization;GO:0051225//spindle assembly;GO:0051301//cell division;	GO:0005737//cytoplasm;GO:0005813//centrosome;GO:0005815//microtubule organizing center;GO:0005819//spindle;GO:0005856//cytoskeleton;GO:0005874//microtubule;GO:0005876//spindle microtubule;GO:0070652//HAUS complex;GO:1990498//mitotic spindle microtubule;	GO:0003674//molecular_function;	-
[truncated: 1,875 more rows]

## Sheet: Blank VS Model down
Table S6-3 The differentially expressed genes (DEGs) in the Blank vs Control group (down)
[truncated: 2,666 more rows]

## Sheet: Total genes detected by NGS
Table S6-1 Total genes detected by NGS
[truncated: 21,960 more rows]
[truncated: 18 more columns]

## Sheet: Blank VS SHQXW up
Table S6-4 The differentially expressed genes (DEGs) in the Blank vs SHQXW group (up)
[truncated: 938 more rows]

## Sheet: Blank VS SHQXW down
Table S6-5 The differentially expressed genes (DEGs) in the Blank vs SHQXW group (down)
[truncated: 570 more rows]

[truncated: 2 more sheets: Model VS SHQXW up, Model VS SHQXW down]
