# Supplementary material for: Effect of SiHuangQingXinWan on Klebsiella pneumoniae-induced pneumonia: mechanistic insights
Source: Front Pharmacol. 2024 Oct 15;15:1444439. doi: 10.3389/fphar.2024.1444439 (PMC11519414; doi:10.3389/fphar.2024.1444439)
Supplement: Supplementary file 4 [file Table4.XLSX]

## Sheet: KEGG enrichment of core target
Table S4 KEGG enrichment of core target
Category	Term	Count	%	PValue	Genes	List Total	Pop Hits	Pop Total	Fold Enrichment	Bonferroni	Benjamini	FDR
KEGG_PATHWAY	hsa05205:Proteoglycans in cancer	12	52.1739	5.73728e-13	CCND1, SRC, CASP3, ERBB2, AKT1, IGF1, ESR1, TP53, TLR4, MMP9, EGFR, MAPK3	23	205	8644	21.9996	1.13605e-10	6.3998e-11	3.13526e-11
KEGG_PATHWAY	hsa01522:Endocrine resistance	10	43.4783	9.37868e-13	CCND1, SRC, ERBB2, AKT1, IGF1, ESR1, TP53, MMP9, EGFR, MAPK3	23	98	8644	38.3496	1.85707e-10	6.3998e-11	3.13526e-11
KEGG_PATHWAY	hsa05417:Lipid and atherosclerosis	12	52.1739	9.69667e-13	HSP90AA1, CXCL8, SRC, NOS3, IL1B, CASP3, AKT1, PPARG, TP53, TLR4, MMP9, MAPK3	23	215	8644	20.9763	1.91994e-10	6.3998e-11	3.13526e-11
KEGG_PATHWAY	hsa05219:Bladder cancer	8	34.7826	5.1012e-12	CXCL8, CCND1, SRC, ERBB2, TP53, MMP9, EGFR, MAPK3	23	41	8644	73.3319	1.01003e-09	2.52509e-10	1.23704e-10
KEGG_PATHWAY	hsa05200:Pathways in cancer	14	60.8696	4.58494e-11	HSP90AA1, CXCL8, IGF1, PTGS2, ESR1, MMP9, EGFR, CCND1, CASP3, ERBB2, AKT1, PPARG, TP53, MAPK3	23	531	8644	9.90879	9.07817e-09	1.73996e-09	8.52407e-10
KEGG_PATHWAY	hsa05215:Prostate cancer	9	39.1304	5.27262e-11	HSP90AA1, CCND1, ERBB2, AKT1, IGF1, TP53, MMP9, EGFR, MAPK3	23	97	8644	34.8705	1.04398e-08	1.73996e-09	8.52407e-10
KEGG_PATHWAY	hsa05163:Human cytomegalovirus infection	10	43.4783	1.73344e-09	CXCL8, CCND1, SRC, IL1B, CASP3, AKT1, PTGS2, TP53, EGFR, MAPK3	23	225	8644	16.7034	3.43221e-07	4.90315e-08	2.40205e-08
KEGG_PATHWAY	hsa04915:Estrogen signaling pathway	8	34.7826	3.01291e-08	HSP90AA1, SRC, NOS3, AKT1, ESR1, MMP9, EGFR, MAPK3	23	137	8644	21.946	5.96554e-06	7.45695e-07	3.65315e-07
KEGG_PATHWAY	hsa05224:Breast cancer	8	34.7826	4.91089e-08	CCND1, ERBB2, AKT1, IGF1, ESR1, TP53, EGFR, MAPK3	23	147	8644	20.4531	9.72352e-06	1.0804e-06	5.29285e-07
KEGG_PATHWAY	hsa04657:IL-17 signaling pathway	7	30.4348	9.1295e-08	HSP90AA1, CXCL8, IL1B, CASP3, PTGS2, MMP9, MAPK3	23	94	8644	27.987	1.80762e-05	1.69081e-06	8.28327e-07
KEGG_PATHWAY	hsa05161:Hepatitis B	8	34.7826	9.60359e-08	CXCL8, SRC, CASP3, AKT1, TP53, TLR4, MMP9, MAPK3	23	162	8644	18.5593	1.90149e-05	1.69081e-06	8.28327e-07
KEGG_PATHWAY	hsa04151:PI3K-Akt signaling pathway	10	43.4783	1.02473e-07	HSP90AA1, CCND1, NOS3, ERBB2, AKT1, IGF1, TP53, TLR4, EGFR, MAPK3	23	359	8644	10.4687	2.02895e-05	1.69081e-06	8.28327e-07
KEGG_PATHWAY	hsa04933:AGE-RAGE signaling pathway in diabetic complications	7	30.4348	1.32384e-07	CXCL8, CCND1, NOS3, IL1B, CASP3, AKT1, MAPK3	23	100	8644	26.3078	2.62118e-05	2.01631e-06	9.87791e-07
KEGG_PATHWAY	hsa04066:HIF-1 signaling pathway	7	30.4348	2.21676e-07	NOS3, ERBB2, AKT1, IGF1, TLR4, EGFR, MAPK3	23	109	8644	24.1356	4.3891e-05	3.13514e-06	1.5359e-06
KEGG_PATHWAY	hsa05213:Endometrial cancer	6	26.087	2.75338e-07	CCND1, ERBB2, AKT1, TP53, EGFR, MAPK3	23	58	8644	38.8786	5.45154e-05	3.63446e-06	1.78052e-06
KEGG_PATHWAY	hsa05167:Kaposi sarcoma-associated herpesvirus infection	8	34.7826	3.30021e-07	CXCL8, CCND1, SRC, CASP3, AKT1, PTGS2, TP53, MAPK3	23	194	8644	15.498	6.53421e-05	4.08401e-06	2.00075e-06
KEGG_PATHWAY	hsa05206:MicroRNAs in cancer	9	39.1304	5.15544e-07	CCND1, CASP3, ERBB2, PTGS2, SIRT1, TP53, MMP9, EGFR, MAPK3	23	310	8644	10.9111	0.000102072	6.00457e-06	2.94163e-06
KEGG_PATHWAY	hsa04068:FoxO signaling pathway	7	30.4348	6.60461e-07	CCND1, CAT, AKT1, IGF1, SIRT1, EGFR, MAPK3	23	131	8644	20.0823	0.000130763	7.26507e-06	3.55915e-06
KEGG_PATHWAY	hsa05223:Non-small cell lung cancer	6	26.087	8.21591e-07	CCND1, ERBB2, AKT1, TP53, EGFR, MAPK3	23	72	8644	31.3188	0.000162662	8.13375e-06	3.98472e-06
KEGG_PATHWAY	hsa05218:Melanoma	6	26.087	8.21591e-07	CCND1, AKT1, IGF1, TP53, EGFR, MAPK3	23	72	8644	31.3188	0.000162662	8.13375e-06	3.98472e-06
KEGG_PATHWAY	hsa05418:Fluid shear stress and atherosclerosis	7	30.4348	9.36876e-07	HSP90AA1, SRC, NOS3, IL1B, AKT1, TP53, MMP9	23	139	8644	18.9265	0.000185484	8.8334e-06	4.32747e-06
KEGG_PATHWAY	hsa05214:Glioma	6	26.087	1.00849e-06	CCND1, AKT1, IGF1, TP53, EGFR, MAPK3	23	75	8644	30.0661	0.00019966	8.89126e-06	4.35582e-06
KEGG_PATHWAY	hsa04936:Alcoholic liver disease	7	30.4348	1.06231e-06	CXCL8, CCND1, IL1B, CASP3, AKT1, SIRT1, TLR4	23	142	8644	18.5266	0.000210315	8.89126e-06	4.35582e-06
KEGG_PATHWAY	hsa05212:Pancreatic cancer	6	26.087	1.07773e-06	CCND1, ERBB2, AKT1, TP53, EGFR, MAPK3	23	76	8644	29.6705	0.000213368	8.89126e-06	4.35582e-06
KEGG_PATHWAY	hsa01521:EGFR tyrosine kinase inhibitor resistance	6	26.087	1.30824e-06	SRC, ERBB2, AKT1, IGF1, EGFR, MAPK3	23	79	8644	28.5438	0.000258999	1.03613e-05	5.07599e-06
KEGG_PATHWAY	hsa05131:Shigellosis	8	34.7826	1.68853e-06	CXCL8, SRC, IL1B, AKT1, TP53, TLR4, EGFR, MAPK3	23	247	8644	12.1725	0.000334273	1.28588e-05	6.29951e-06
KEGG_PATHWAY	hsa05210:Colorectal cancer	6	26.087	1.99839e-06	CCND1, CASP3, AKT1, TP53, EGFR, MAPK3	23	86	8644	26.2204	0.000395604	1.46549e-05	7.17941e-06
KEGG_PATHWAY	hsa04211:Longevity regulating pathway	6	26.087	2.37003e-06	CAT, AKT1, PPARG, IGF1, SIRT1, TP53	23	89	8644	25.3366	0.000469157	1.67595e-05	8.21047e-06
KEGG_PATHWAY	hsa05142:Chagas disease	6	26.087	4.65499e-06	ACE, CXCL8, IL1B, AKT1, TLR4, MAPK3	23	102	8644	22.1074	0.000921266	3.17824e-05	1.55701e-05
KEGG_PATHWAY	hsa04010:MAPK signaling pathway	8	34.7826	6.29379e-06	IL1B, CASP3, ERBB2, AKT1, IGF1, TP53, EGFR, MAPK3	23	301	8644	9.98873	0.0012454	4.1539e-05	2.03499e-05
KEGG_PATHWAY	hsa04668:TNF signaling pathway	6	26.087	8.04368e-06	IL1B, CASP3, AKT1, PTGS2, MMP9, MAPK3	23	114	8644	19.7803	0.00159139	5.13758e-05	2.51689e-05
KEGG_PATHWAY	hsa04510:Focal adhesion	7	30.4348	8.49233e-06	CCND1, SRC, ERBB2, AKT1, IGF1, EGFR, MAPK3	23	203	8644	12.9595	0.00168008	5.25463e-05	2.57424e-05
KEGG_PATHWAY	hsa04919:Thyroid hormone signaling pathway	6	26.087	1.07672e-05	CCND1, SRC, AKT1, ESR1, TP53, MAPK3	23	121	8644	18.636	0.00212964	6.34372e-05	3.10778e-05
KEGG_PATHWAY	hsa05207:Chemical carcinogenesis - receptor activation	7	30.4348	1.08933e-05	HSP90AA1, CCND1, SRC, AKT1, ESR1, EGFR, MAPK3	23	212	8644	12.4094	0.00215455	6.34372e-05	3.10778e-05
KEGG_PATHWAY	hsa04370:VEGF signaling pathway	5	21.7391	1.30656e-05	SRC, NOS3, AKT1, PTGS2, MAPK3	23	59	8644	31.8497	0.00258365	7.39137e-05	3.62103e-05
KEGG_PATHWAY	hsa04926:Relaxin signaling pathway	6	26.087	1.47118e-05	SRC, NOS3, AKT1, MMP9, EGFR, MAPK3	23	129	8644	17.4803	0.00290873	8.09152e-05	3.96403e-05
KEGG_PATHWAY	hsa05135:Yersinia infection	6	26.087	1.97058e-05	CXCL8, SRC, IL1B, AKT1, TLR4, MAPK3	23	137	8644	16.4595	0.00389418	0.000105453	5.16611e-05
KEGG_PATHWAY	hsa05162:Measles	6	26.087	2.04128e-05	CCND1, IL1B, CASP3, AKT1, TP53, TLR4	23	138	8644	16.3403	0.00403363	0.000106362	5.21065e-05
KEGG_PATHWAY	hsa05230:Central carbon metabolism in cancer	5	21.7391	2.58425e-05	ERBB2, AKT1, TP53, EGFR, MAPK3	23	70	8644	26.8447	0.00510382	0.000127921	6.26681e-05
KEGG_PATHWAY	hsa04917:Prolactin signaling pathway	5	21.7391	2.58425e-05	CCND1, SRC, AKT1, ESR1, MAPK3	23	70	8644	26.8447	0.00510382	0.000127921	6.26681e-05
KEGG_PATHWAY	hsa05132:Salmonella infection	7	30.4348	2.72309e-05	HSP90AA1, CXCL8, IL1B, CASP3, AKT1, TLR4, MAPK3	23	249	8644	10.5654	0.00537728	0.000131505	6.44243e-05
KEGG_PATHWAY	hsa05226:Gastric cancer	6	26.087	2.95745e-05	CCND1, ERBB2, AKT1, TP53, EGFR, MAPK3	23	149	8644	15.1339	0.00583872	0.000139423	6.8303e-05
KEGG_PATHWAY	hsa01524:Platinum drug resistance	5	21.7391	3.05238e-05	CASP3, ERBB2, AKT1, TP53, MAPK3	23	73	8644	25.7415	0.00602558	0.000140552	6.88561e-05
KEGG_PATHWAY	hsa04921:Oxytocin signaling pathway	6	26.087	3.46709e-05	CCND1, SRC, NOS3, PTGS2, EGFR, MAPK3	23	154	8644	14.6426	0.00684144	0.000156019	7.64335e-05
KEGG_PATHWAY	hsa05133:Pertussis	5	21.7391	3.57997e-05	CXCL8, IL1B, CASP3, TLR4, MAPK3	23	76	8644	24.7254	0.0070634	0.000157519	7.71682e-05
KEGG_PATHWAY	hsa04218:Cellular senescence	6	26.087	3.68907e-05	CXCL8, CCND1, AKT1, SIRT1, TP53, MAPK3	23	156	8644	14.4548	0.00727787	0.00015879	7.77912e-05
KEGG_PATHWAY	hsa05160:Hepatitis C	6	26.087	3.92195e-05	CCND1, CASP3, AKT1, TP53, EGFR, MAPK3	23	158	8644	14.2719	0.00773553	0.000165222	8.09423e-05
KEGG_PATHWAY	hsa04012:ErbB signaling pathway	5	21.7391	5.56555e-05	SRC, ERBB2, AKT1, EGFR, MAPK3	23	85	8644	22.1074	0.0109596	0.000229579	0.00011247
KEGG_PATHWAY	hsa05164:Influenza A	6	26.087	5.72776e-05	CXCL8, IL1B, CASP3, AKT1, TLR4, MAPK3	23	171	8644	13.1869	0.0112772	0.000231448	0.000113386
KEGG_PATHWAY	hsa05152:Tuberculosis	6	26.087	7.31457e-05	SRC, IL1B, CASP3, AKT1, TLR4, MAPK3	23	180	8644	12.5275	0.014379	0.000289657	0.000141903
KEGG_PATHWAY	hsa05222:Small cell lung cancer	5	21.7391	7.59098e-05	CCND1, CASP3, AKT1, PTGS2, TP53	23	92	8644	20.4253	0.0149183	0.000294708	0.000144377
KEGG_PATHWAY	hsa05216:Thyroid cancer	4	17.3913	0.000105132	CCND1, PPARG, TP53, MAPK3	23	37	8644	40.6298	0.0206021	0.000400311	0.000196112
KEGG_PATHWAY	hsa05130:Pathogenic Escherichia coli infection	6	26.087	0.00011493	CXCL8, SRC, IL1B, CASP3, TLR4, MAPK3	23	198	8644	11.3887	0.0225004	0.000429361	0.000210343
KEGG_PATHWAY	hsa04625:C-type lectin receptor signaling pathway	5	21.7391	0.000122438	SRC, IL1B, AKT1, PTGS2, MAPK3	23	104	8644	18.0686	0.0239526	0.000448938	0.000219934
KEGG_PATHWAY	hsa05165:Human papillomavirus infection	7	30.4348	0.00013358	CCND1, CASP3, AKT1, PTGS2, TP53, EGFR, MAPK3	23	331	8644	7.94798	0.0261038	0.000480886	0.000235586
KEGG_PATHWAY	hsa04620:Toll-like receptor signaling pathway	5	21.7391	0.000141749	CXCL8, IL1B, AKT1, TLR4, MAPK3	23	108	8644	17.3994	0.027678	0.000501184	0.00024553
KEGG_PATHWAY	hsa04152:AMPK signaling pathway	5	21.7391	0.000219872	CCND1, AKT1, PPARG, IGF1, SIRT1	23	121	8644	15.53	0.0426052	0.000763766	0.000374168
KEGG_PATHWAY	hsa05171:Coronavirus disease - COVID-19	6	26.087	0.000241724	ACE, CXCL8, IL1B, TLR4, EGFR, MAPK3	23	232	8644	9.71964	0.0467395	0.000825195	0.000404262
KEGG_PATHWAY	hsa05134:Legionellosis	4	17.3913	0.000363497	CXCL8, IL1B, CASP3, TLR4	23	56	8644	26.8447	0.0694555	0.00121987	0.000597613
KEGG_PATHWAY	hsa04213:Longevity regulating pathway - multiple species	4	17.3913	0.000468068	CAT, AKT1, IGF1, SIRT1	23	61	8644	24.6443	0.0885323	0.00154462	0.00075671
KEGG_PATHWAY	hsa04932:Non-alcoholic fatty liver disease	5	21.7391	0.000565525	CXCL8, IL1B, CASP3, AKT1, PPARG	23	155	8644	12.1234	0.105961	0.00183564	0.000899278
KEGG_PATHWAY	hsa04148:Efferocytosis	5	21.7391	0.000579437	CASP3, PPARG, PTGS2, SIRT1, MAPK3	23	156	8644	12.0457	0.108421	0.00185046	0.000906538
KEGG_PATHWAY	hsa05120:Epithelial cell signaling in Helicobacter pylori infection	4	17.3913	0.000701437	CXCL8, SRC, CASP3, EGFR	23	70	8644	21.4758	0.129714	0.00220452	0.00107999
KEGG_PATHWAY	hsa05225:Hepatocellular carcinoma	5	21.7391	0.000766002	CCND1, AKT1, TP53, EGFR, MAPK3	23	168	8644	11.1853	0.140777	0.00236982	0.00116097
KEGG_PATHWAY	hsa04115:p53 signaling pathway	4	17.3913	0.000825195	CCND1, CASP3, IGF1, TP53	23	74	8644	20.3149	0.150796	0.00251367	0.00123144
KEGG_PATHWAY	hsa05220:Chronic myeloid leukemia	4	17.3913	0.000891958	CCND1, AKT1, TP53, MAPK3	23	76	8644	19.7803	0.161958	0.00267587	0.00131091
KEGG_PATHWAY	hsa05140:Leishmaniasis	4	17.3913	0.00092659	IL1B, PTGS2, TLR4, MAPK3	23	77	8644	19.5234	0.16769	0.00273828	0.00134148
KEGG_PATHWAY	hsa04621:NOD-like receptor signaling pathway	5	21.7391	0.00112066	HSP90AA1, CXCL8, IL1B, TLR4, MAPK3	23	186	8644	10.1029	0.199097	0.0032631	0.00159859
KEGG_PATHWAY	hsa05202:Transcriptional misregulation in cancer	5	21.7391	0.0012855	CXCL8, PPARG, IGF1, TP53, MMP9	23	193	8644	9.73643	0.224846	0.00368884	0.00180716
KEGG_PATHWAY	hsa05235:PD-L1 expression and PD-1 checkpoint pathway in cancer	4	17.3913	0.00141035	AKT1, TLR4, EGFR, MAPK3	23	89	8644	16.8911	0.243798	0.00398927	0.00195434
KEGG_PATHWAY	hsa05203:Viral carcinogenesis	5	21.7391	0.00157797	CCND1, SRC, CASP3, TP53, MAPK3	23	204	8644	9.21142	0.268519	0.00440052	0.00215581
KEGG_PATHWAY	hsa04520:Adherens junction	4	17.3913	0.00160098	SRC, ERBB2, EGFR, MAPK3	23	93	8644	16.1646	0.271849	0.00440268	0.00215687
KEGG_PATHWAY	hsa04015:Rap1 signaling pathway	5	21.7391	0.00175573	SRC, AKT1, IGF1, EGFR, MAPK3	23	210	8644	8.94824	0.293858	0.00476211	0.00233295
KEGG_PATHWAY	hsa04914:Progesterone-mediated oocyte maturation	4	17.3913	0.00208716	HSP90AA1, AKT1, IGF1, MAPK3	23	102	8644	14.7383	0.338794	0.0055101	0.00269939
KEGG_PATHWAY	hsa05146:Amoebiasis	4	17.3913	0.00208716	CXCL8, IL1B, CASP3, TLR4	23	102	8644	14.7383	0.338794	0.0055101	0.00269939
KEGG_PATHWAY	hsa05208:Chemical carcinogenesis - reactive oxygen species	5	21.7391	0.0021881	SRC, CAT, AKT1, EGFR, MAPK3	23	223	8644	8.42659	0.351906	0.00567347	0.00277943
KEGG_PATHWAY	hsa04064:NF-kappa B signaling pathway	4	17.3913	0.00220635	CXCL8, IL1B, PTGS2, TLR4	23	104	8644	14.4548	0.354248	0.00567347	0.00277943
KEGG_PATHWAY	hsa05010:Alzheimer disease	6	26.087	0.00237183	APP, IL1B, CASP3, AKT1, PTGS2, MAPK3	23	384	8644	5.87228	0.37511	0.00602079	0.00294958
KEGG_PATHWAY	hsa05145:Toxoplasmosis	4	17.3913	0.00265668	CASP3, AKT1, TLR4, MAPK3	23	111	8644	13.5433	0.409463	0.00665852	0.003262
KEGG_PATHWAY	hsa04726:Serotonergic synapse	4	17.3913	0.00293777	APP, CASP3, PTGS2, MAPK3	23	115	8644	13.0722	0.441519	0.00727099	0.00356205
KEGG_PATHWAY	hsa04071:Sphingolipid signaling pathway	4	17.3913	0.00339282	NOS3, AKT1, TP53, MAPK3	23	121	8644	12.424	0.489784	0.00829356	0.00406301
KEGG_PATHWAY	hsa04611:Platelet activation	4	17.3913	0.00363571	SRC, NOS3, AKT1, MAPK3	23	124	8644	12.1234	0.513823	0.0087789	0.00430078
KEGG_PATHWAY	hsa04380:Osteoclast differentiation	4	17.3913	0.00461668	IL1B, AKT1, PPARG, MAPK3	23	135	8644	11.1356	0.599972	0.0110133	0.0053954
KEGG_PATHWAY	hsa04210:Apoptosis	4	17.3913	0.00471306	CASP3, AKT1, TP53, MAPK3	23	136	8644	11.0537	0.607568	0.0111093	0.00544246
KEGG_PATHWAY	hsa04371:Apelin signaling pathway	4	17.3913	0.00500952	CCND1, NOS3, AKT1, MAPK3	23	139	8644	10.8151	0.630046	0.0116692	0.00571674
KEGG_PATHWAY	hsa04072:Phospholipase D signaling pathway	4	17.3913	0.00596599	CXCL8, AKT1, EGFR, MAPK3	23	148	8644	10.1575	0.694194	0.0136119	0.00666846
KEGG_PATHWAY	hsa05022:Pathways of neurodegeneration - multiple diseases	6	26.087	0.00598099	APP, IL1B, CASP3, CAT, PTGS2, MAPK3	23	476	8644	4.7373	0.695106	0.0136119	0.00666846
KEGG_PATHWAY	hsa05144:Malaria	3	13.0435	0.00703548	CXCL8, IL1B, TLR4	23	50	8644	22.5496	0.752896	0.0158298	0.00775501
KEGG_PATHWAY	hsa04613:Neutrophil extracellular trap formation	4	17.3913	0.0120033	SRC, AKT1, TLR4, MAPK3	23	191	8644	7.8707	0.908465	0.0267039	0.0130822
KEGG_PATHWAY	hsa04062:Chemokine signaling pathway	4	17.3913	0.0121738	CXCL8, SRC, AKT1, MAPK3	23	192	8644	7.82971	0.91154	0.0267823	0.0131206
KEGG_PATHWAY	hsa05221:Acute myeloid leukemia	3	13.0435	0.0123713	CCND1, AKT1, MAPK3	23	67	8644	16.828	0.914974	0.0269179	0.013187
KEGG_PATHWAY	hsa05169:Epstein-Barr virus infection	4	17.3913	0.0139567	CCND1, CASP3, AKT1, TP53	23	202	8644	7.4421	0.93814	0.0300372	0.0147152
KEGG_PATHWAY	hsa05415:Diabetic cardiomyopathy	4	17.3913	0.0141428	ACE, NOS3, AKT1, MMP9	23	203	8644	7.40544	0.94041	0.0301104	0.0147511
KEGG_PATHWAY	hsa05170:Human immunodeficiency virus 1 infection	4	17.3913	0.0158822	CASP3, AKT1, TLR4, MAPK3	23	212	8644	7.09106	0.957993	0.033454	0.0163891
KEGG_PATHWAY	hsa05166:Human T-cell leukemia virus 1 infection	4	17.3913	0.017952	CCND1, AKT1, TP53, MAPK3	23	222	8644	6.77164	0.972313	0.0374158	0.0183299
KEGG_PATHWAY	hsa04810:Regulation of actin cytoskeleton	4	17.3913	0.0194874	SRC, AKT1, EGFR, MAPK3	23	229	8644	6.56465	0.979689	0.0401927	0.0196903
KEGG_PATHWAY	hsa04540:Gap junction	3	13.0435	0.0207413	SRC, EGFR, MAPK3	23	88	8644	12.8123	0.984235	0.0423378	0.0207413
KEGG_PATHWAY	hsa04014:Ras signaling pathway	4	17.3913	0.0210943	AKT1, IGF1, EGFR, MAPK3	23	236	8644	6.36993	0.985321	0.0426191	0.0210943
KEGG_PATHWAY	hsa05323:Rheumatoid arthritis	3	13.0435	0.023003	CXCL8, IL1B, TLR4	23	93	8644	12.1234	0.990026	0.0455459	0.023003
KEGG_PATHWAY	hsa04912:GnRH signaling pathway	3	13.0435	0.023003	SRC, EGFR, MAPK3	23	93	8644	12.1234	0.990026	0.0455459	0.023003
KEGG_PATHWAY	hsa04750:Inflammatory mediator regulation of TRP channels	3	13.0435	0.0253626	SRC, IL1B, IGF1	23	98	8644	11.5049	0.993821	0.0492332	0.0253626
KEGG_PATHWAY	hsa05231:Choline metabolism in cancer	3	13.0435	0.0253626	AKT1, EGFR, MAPK3	23	98	8644	11.5049	0.993821	0.0492332	0.0253626
KEGG_PATHWAY	hsa04659:Th17 cell differentiation	3	13.0435	0.030365	HSP90AA1, IL1B, MAPK3	23	108	8644	10.4396	0.997769	0.0583716	0.030365
KEGG_PATHWAY	hsa04722:Neurotrophin signaling pathway	3	13.0435	0.0362837	AKT1, TP53, MAPK3	23	119	8644	9.47461	0.999336	0.0690786	0.0362837
KEGG_PATHWAY	hsa04935:Growth hormone synthesis, secretion and action	3	13.0435	0.0368425	AKT1, IGF1, MAPK3	23	120	8644	9.39565	0.999408	0.0694744	0.0368425
KEGG_PATHWAY	hsa05168:Herpes simplex virus 1 infection	5	21.7391	0.0380043	SRC, IL1B, CASP3, AKT1, TP53	23	512	8644	3.67018	0.999534	0.0709891	0.0380043
KEGG_PATHWAY	hsa04550:Signaling pathways regulating pluripotency of stem cells	3	13.0435	0.0505883	AKT1, IGF1, MAPK3	23	143	8644	7.88446	0.999966	0.093612	0.0505883
KEGG_PATHWAY	hsa04934:Cushing syndrome	3	13.0435	0.0583939	CCND1, EGFR, MAPK3	23	155	8644	7.27405	0.999993	0.107055	0.0583939
KEGG_PATHWAY	hsa04150:mTOR signaling pathway	3	13.0435	0.0590626	AKT1, IGF1, MAPK3	23	156	8644	7.22742	0.999994	0.107288	0.0590626
KEGG_PATHWAY	hsa04217:Necroptosis	3	13.0435	0.0610851	HSP90AA1, IL1B, TLR4	23	159	8644	7.09106	0.999996	0.109953	0.0610851
KEGG_PATHWAY	hsa04630:JAK-STAT signaling pathway	3	13.0435	0.0658971	CCND1, AKT1, EGFR	23	166	8644	6.79204	0.999999	0.117546	0.0658971
KEGG_PATHWAY	hsa04022:cGMP-PKG signaling pathway	3	13.0435	0.0665949	NOS3, AKT1, MAPK3	23	167	8644	6.75137	0.999999	0.11773	0.0665949
KEGG_PATHWAY	hsa04530:Tight junction	3	13.0435	0.0687036	CCND1, SRC, ERBB2	23	170	8644	6.63223	0.999999	0.120383	0.0687036
KEGG_PATHWAY	hsa04310:Wnt signaling pathway	3	13.0435	0.0715501	CCND1, SIRT1, TP53	23	174	8644	6.47976	1	0.124271	0.0715501
KEGG_PATHWAY	hsa04960:Aldosterone-regulated sodium reabsorption	2	8.69565	0.09016	IGF1, MAPK3	23	37	8644	20.3149	1	0.155232	0.09016
