# Supplementary material for: Effect of SiHuangQingXinWan on Klebsiella pneumoniae-induced pneumonia: mechanistic insights
Source: Front Pharmacol. 2024 Oct 15;15:1444439. doi: 10.3389/fphar.2024.1444439 (PMC11519414; doi:10.3389/fphar.2024.1444439)
Supplement: Supplementary file 5 [file Table1.XLSX]

## Sheet: Sheet1
Table S1 The potential bioactive components of SHQXW
PubChem CID	Active ingredients	SwissADME
		GI absorption	Lipinski	Ghose	Veber	Egan	Muegge
8485	4-Dodecylbenzenesulfonic acid	High	YES	YES	YES	YES	YES
68144	Phenylacetylglycine	High	YES	YES	YES	YES	YES
135398638	Hypoxanthine	High	YES		YES	YES	YES
8343	Di(2-ethylhexyl) phthalate	High	YES	YES	YES	YES
6287	Valine	High	YES		YES	YES
2810102	1H-indol-3-yl(pyridin-2-yl)methanol	High	YES	YES	YES	YES	YES
439227	L(-)-Pipecolinic acid	High	YES		YES	YES
464	Hippuric acid	High	YES	YES	YES	YES	YES
385	Pimelic acid	High	YES	YES	YES	YES	YES
45782986	1,2-dihydroxyheptadec-16-yn-4-yl acetate	High	YES	YES	YES	YES	YES
1188	Xanthine	High	YES		YES	YES	YES
10911	Dodecamethylcyclohexasiloxane	High	YES	YES	YES	YES	YES
13583	Dodecylamine	High	YES	YES	YES	YES
135399369	4-Hydroxybenzotriazole	High	YES		YES	YES	YES
35026900	(±)19(20)-DiHDPA	High	YES	YES	YES	YES	YES
5282280	2-Arachidonoyl glycerol	High	YES	YES	YES	YES
779	DL-Homoserine	High	YES		YES	YES
20984	3,3-Dimethylglutaric acid	High	YES	YES	YES	YES	YES
11121316	(+/-)11(12)-DiHET	High	YES	YES	YES	YES	YES
44559173	Corchorifatty acid F	High	YES	YES	YES	YES	YES
736316	D-(+)-Pipecolinic acid	High	YES		YES	YES
5283469	1-Linoleoyl glycerol	High	YES	YES	YES	YES
54682930	4-Hydroxycoumarin	High	YES	YES	YES	YES	YES
1057	Pyrogallol	High	YES		YES	YES	YES
