# Supplementary material for: Effect of SiHuangQingXinWan on Klebsiella pneumoniae-induced pneumonia: mechanistic insights
Source: Front Pharmacol. 2024 Oct 15;15:1444439. doi: 10.3389/fphar.2024.1444439 (PMC11519414; doi:10.3389/fphar.2024.1444439)
Supplement: Supplementary file 7 [file Table5.XLSX]

## Sheet: The total metabolites detected 
Table S5-1 The total metabolites detected and identified by untargeted metabolomics analysis
ID	name	mz	rt	exact_mass	ppm	formula	precursor_type	class	sub_class	KEGG	KEGG_Pathway	CAS	hmdb	library	level	posneg	B1_2	B1_4	B1_8	B3_2	B3_8	B3_5	M3A_7	M3A_8	M3B_4	M3B_6	M3B_7	M3B_10	S5A_2	S5A_3	S5A_7	S5A_9	S5A_10	S5B_2
M129T987_2	(S)-Piperidine-2-carboxamide	129.103	986.8	128.095	2.50964	C6H12N2O	[M+H]+			C19809				MetaDNA	2	pos	5.37676e+06	6.75175e+06	4.78743e+06	2.57785e+06	2.43308e+06	3.75328e+06	1.965e+07	6.03791e+06	4.12431e+06	3.0391e+06	3.18018e+06	1.34148e+07	8.24565e+06	2.39206e+07	4.67915e+06	2.19767e+06	2.67039e+06	7.77604e+06
M175T693	L-Theanine	175.112	692.8	174.1	23.5512	C7H14N2O3	[M+H]+	Carboxylic acids and derivatives	Amines	C01047		3081-61-6	HMDB0034365	MetaDNA	2	pos	6.15938e+06	9.46584e+06	8.6976e+06	1.32231e+07	9.68713e+06	1.22886e+07	8.87133e+06	9.90352e+06	5.34453e+06	1.14946e+07	1.24695e+07	5.43381e+06	9.87385e+06	6.56969e+06	3.97946e+06	1.70748e+06	1.14383e+07	9.98883e+06
M130T602	3-Aminopentanedioate	130.049	601.8	147.053	23.3302	C5H9NO4	[M+H-H2O]+	Carboxylic acids and derivatives	Amines	C05574		1948-48-7		MetaDNA	2	pos	2.60852e+06	6.31777e+06	7.60159e+06	8.70196e+06	7.25915e+06	1.03343e+07	1.01697e+07	2.37144e+06	1.10909e+07	9.36549e+06	7.82475e+06	1.99923e+06	1.089e+07	5.48534e+06	2.89756e+06	2.20078e+06	1.39189e+07	7.7951e+06
M301T267	beta-D-3-Ribofuranosyluric acid	301.078	267.3	300.071	0.916706	C10H12N4O7	[M+H]+	Azacyclic compounds	Alcohols and polyols	C05513	Nucleotide metabolism	2124-54-1	HMDB0029920	MetaDNA	2	pos	2.21573e+07	1.96353e+07	6.40583e+06	2.18675e+07	1.28981e+07	1.6733e+07	4.26491e+07	8.98058e+06	3.12793e+07	1.46669e+07	5.86543e+06	6.27149e+06	2.05398e+07	1.34191e+07	5.39799e+06	2.28907e+07	2.28099e+07	1.82397e+07
M182T208	(S)-beta-Tyrosine	182.081	207.8	181.074	1.23022	C9H11NO3	[M+H]+			C21308				MetaDNA	2	pos	2.42402e+07	3.42831e+07	3.5685e+07	3.95334e+07	2.92437e+07	3.51104e+07	3.26473e+07	3.02583e+07	3.19238e+07	4.09343e+07	2.1264e+07	2.93435e+07	3.56746e+07	3.73009e+07	2.37439e+07	4.04188e+07	3.43957e+07	2.69378e+07
M427T101	S-Glutathionyl-L-cysteine	427.092	101.4	426.088	6.26558	C13H22N4O8S2	[M+H]+	Carboxylic acids and derivatives	Amines	C05526	Amino acid metabolism			MetaDNA	2	pos	1.23971e+08	2.32619e+08	1.51061e+08	1.39169e+08	2.45333e+08	1.42906e+08	1.03383e+08	8.57672e+07	5.78191e+07	1.22991e+08	2.46143e+08	4.06834e+07	1.29792e+08	1.26604e+08	5.49552e+07	1.19238e+08	1.42774e+08	1.05916e+08
M350T259	S-(Formylmethyl)glutathione	350.101	259.5	349.094	1.07397	C12H19N3O7S	[M+H]+	Carboxylic acids and derivatives	Amines	C14871	Xenobiotics biodegradation and metabolism		HMDB0060507	MetaDNA	2	pos	6.33372e+06	5.33759e+06	685251	7.73854e+06	4.35129e+06	555604	161188	644522	78597.7	84440.4	105461	32672.1	4.65988e+06	6.16179e+06	5.65703e+06	646373	7.84717e+06	5.00575e+06
M615T119	Cytidine monophosphate N-acetylneuraminic acid	615.148	119	614.147	10.2023	C20H31N4O16P	[M+H]+	Azacyclic compounds	Alcohols and polyols	C00128	Carbohydrate metabolism	22-12-8/3063-71-6	HMDB0001176	MetaDNA	2	pos	8.61531e+06	8.52533e+06	1.80217e+07	1.47117e+07	9.57853e+06	1.61464e+07	471372	72724.2	106028	44939.3	85797.7	26602.2	1.96914e+06	1.43217e+07	995052	4.70094e+06	3.1437e+06	7.26748e+06
M219T774	Farnesoic acid	219.174	773.8	236.178	17.4933	C15H24O2	[M+H-H2O]+	Carboxylic acids and derivatives	Carbonyl compounds	C16502		462-11-3		MetaDNA	2	pos	5.709e+07	4.13964e+07	3.87443e+07	4.76867e+07	4.3612e+07	5.15851e+07	2.88011e+07	2.49274e+07	1.52313e+07	1.82871e+07	1.77796e+07	4.36858e+06	3.74345e+07	3.56824e+07	2.41683e+07	3.64404e+07	5.42836e+07	4.14867e+07
M128T69	5-Hydroxymethylfurfuryl alcohol	128.046	68.6	128.047	12.4954	C6H8O3	[M]+			C20443		1883-75-6		MetaDNA	2	pos	1.52515e+07	1.56312e+07	1.22456e+07	9.45342e+06	7.95711e+06	1.16702e+07	1.1432e+07	5.36152e+06	3.46498e+06	5.60802e+06	5.36792e+06	4.87587e+06	1.28154e+07	1.09053e+07	1.26258e+07	3.58048e+07	1.34975e+07	8.2537e+06
M169T68	(1S,4R)-1-Hydroxy-2-oxolimonene	169.123	68.3	168.115	1.91577	C10H16O2	[M+H]+	Organic oxides	Alcohols and polyols	C11937		24047-73-2/24047-74-3		MetaDNA	2	pos	8.20494e+06	1.09551e+07	8.26652e+06	1.16221e+07	5.95316e+06	1.25811e+07	1.01987e+07	1.03308e+07	7.74604e+06	1.16967e+07	2.15959e+06	9.56964e+06	8.05828e+06	2.34706e+06	1.05134e+07	9.11234e+06	1.0547e+07	1.27867e+07
M173T365	Iminoarginine	173.1	365.4	172.096	20.6582	C6H12N4O2	[M+H]+			C21026				MetaDNA	2	pos	1.67102e+06	876128	3.45803e+06	2.13161e+06	5.17483e+06	561311	8.00503e+06	802998	2.81761e+06	597758	562246	1.65477e+06	2.07311e+06	514122	507881	507135	941039	7.54961e+06
M260T102	Glucosamine 6-phosphate	260.053	102.4	259.046	1.8304	C6H14NO8P	[M+H]+	Organic oxides	Alcohols and polyols	C00352	Carbohydrate metabolism; Amino acid metabolism; Endocrine and metabolic disease	3616-42-0	HMDB0001254	MetaDNA	2	pos	2.18127e+08	1.53374e+08	1.37764e+08	1.27633e+08	2.72763e+07	5.42028e+07	1.17432e+08	4.56011e+07	5.41245e+07	4.15481e+07	3.12702e+07	1.07183e+08	4.31004e+07	9.11181e+07	3.58056e+06	1.44946e+08	1.47534e+07	2.75306e+07
M350T567	Tetrahydrocorticosterone	350.24	566.8	350.246	15.1322	C21H34O4	[M]+	Organic oxides	Alcohols and polyols	C05476	Lipid metabolism	68-42-8	HMDB0000268	MetaDNA	2	pos	3.49188e+06	2.37933e+06	2.79655e+06	2.60488e+06	2.36463e+06	2.37687e+06	2.31996e+06	1.66258e+06	3.12845e+06	2.41707e+06	1.67676e+06	3.01535e+06	2.86824e+06	2.84086e+06	2.21303e+06	2.89351e+06	2.66592e+06	3.29364e+06
M243T115	D-Allulose 6-phosphate	243.026	115.4	260.03	16.5993	C6H13O9P	[M+H-H2O]+	Organic oxides	Alcohols and polyols	C18096	Carbohydrate metabolism			MetaDNA	2	pos	2.15024e+07	1.35363e+07	2.24374e+06	1.35318e+07	2.23246e+07	9.81871e+06	1.46548e+07	665540	716570	2.38477e+06	1.90751e+06	1.60614e+06	4.00234e+07	3.40138e+07	1.91508e+07	1.51207e+07	5.6066e+07	2.17595e+07
M175T118	Formiminoglutamic acid	175.072	118	174.064	1.27948	C6H10N2O4	[M+H]+	Carboxylic acids and derivatives	Amidines	C00439	Amino acid metabolism	816-90-0	HMDB0000854	MetaDNA	2	pos	1.2478e+07	1.31198e+07	1.13453e+07	1.01511e+07	1.00394e+07	1.74717e+07	8.88122e+06	7.90202e+06	5.20722e+06	5.19837e+06	9.39118e+06	1.9602e+06	2.05093e+06	8.3929e+06	1.42798e+06	5.4888e+06	1.91913e+06	9.26038e+06
M375T690	Kalihinol A	375.215	689.5	392.223	2.04149	C22H33ClN2O2	[M+H-H2O]+			C17004		91294-83-6		MetaDNA	2	pos	5.54526e+07	3.69489e+07	1.14734e+07	5.33496e+07	6.13649e+07	4.24028e+07	3.17946e+07	1.20888e+06	1.37647e+07	2.31935e+07	3.52725e+07	1.16497e+07	1.13356e+08	5.94465e+07	1.31666e+07	7.79699e+07	5.15834e+07	1.85866e+07
M293T638	Etherolenic acid	293.211	638	292.204	1.6234	C18H28O3	[M+H]+	Carboxylic acids and derivatives	Carbonyl compounds	C16319	Lipid metabolism			MetaDNA	2	pos	1.25215e+07	1.71696e+07	2.23203e+07	6.2839e+07	1.21733e+07	1.86096e+07	7.45234e+07	9.79077e+06	2.80802e+07	1.85254e+08	8.24915e+07	2.42661e+07	3.38301e+06	9.20843e+06	1.30775e+07	1.21611e+07	1.52004e+07	9.16936e+06
M181T665	3-tert-Butyl-5-methylcatechol	181.122	664.5	180.115	0.68462	C11H16O2	[M+H]+			C03929				MetaDNA	2	pos	8.47656e+06	1.96731e+07	1.9558e+07	2.24972e+07	2.0906e+07	1.36187e+07	2.27794e+07	1.93855e+07	1.67563e+07	2.77336e+07	2.21164e+07	6.66111e+06	7.64121e+06	1.85353e+07	1.49945e+07	2.4178e+07	2.14696e+07	2.05723e+07
M319T662	11(R)-HPETE	319.227	661.6	336.23	13.89	C20H32O4	[M+H-H2O]+	Carboxylic acids and derivatives	Alkyl hydroperoxides	C14820	Lipid metabolism; Nervous system		HMDB0004696	MetaDNA	2	pos	1.86289e+07	4.01341e+07	5.16251e+07	8.02247e+07	5.85764e+07	7.98481e+07	1.60974e+07	1.23541e+08	7.61842e+07	1.287e+08	1.77709e+07	3.43534e+07	1.08939e+07	5.18085e+07	5.78188e+06	4.33362e+07	1.17015e+07	4.50245e+07
M319T676	8(S)-HPETE	319.227	675.5	336.23	13.89	C20H32O4	[M+H-H2O]+	Carboxylic acids and derivatives	Alkyl hydroperoxides	C14823	Lipid metabolism; Nervous system		HMDB0004699	MetaDNA	2	pos	2.65923e+08	3.9976e+08	2.37634e+08	2.02062e+08	2.24859e+08	2.47702e+08	2.54579e+08	2.07065e+08	2.07276e+08	2.24614e+08	3.05839e+08	1.73805e+08	2.63464e+08	2.65267e+08	1.62167e+08	2.40652e+08	2.42549e+08	2.3067e+08
M331T869	Cannabielsoin	331.224	868.5	330.219	8.68287	C21H30O3	[M+H]+			C20218		52025-76-0		MetaDNA	2	pos	1.20216e+07	8.14969e+06	3.84654e+06	1.06828e+07	1.08415e+07	1.45724e+07	5.41984e+06	5.59695e+06	950545	2.3715e+06	2.58235e+06	1.01961e+06	1.0874e+07	1.05975e+07	8.50581e+06	1.11251e+07	1.21509e+07	1.21259e+07
M140T440	Tropinone	140.107	439.5	139.1	0.885038	C8H13NO	[M+H]+	Azacyclic compounds	Amines	C00783		532-24-1		MetaDNA	2	pos	1.91652e+06	3.43678e+06	4.85977e+06	3.07538e+06	1.77463e+06	1.66715e+06	1.77817e+06	1.83328e+06	3.94031e+06	2.43932e+06	2.70598e+06	1.74096e+06	2.25308e+06	1.83515e+06	3.1614e+06	2.03236e+06	3.13061e+06	2.12658e+06
M141T156	6-Oxo-1,4,5,6-tetrahydronicotinate	141.041	155.8	141.043	13.4711	C6H7NO3	[M]+	Azacyclic compounds	Carbonyl compounds	C04226	Metabolism of cofactors and vitamins	5155-13-5		MetaDNA	2	pos	4.26275e+06	4.76211e+06	5.82741e+06	5.25774e+06	1.51706e+06	4.66087e+06	5.10301e+06	4.75304e+06	880615	3.61224e+06	3.00098e+06	2.10946e+06	4.86647e+06	4.23577e+06	3.7125e+06	4.51767e+06	3.87093e+06	4.6854e+06
M311T242	Acronidine	311.124	242.2	311.116	25.0711	C18H17NO4	[M]+	Azacyclic compounds	1-benzopyrans	C10629		518-68-3		MetaDNA	2	pos	5.46331e+06	3.75585e+06	3.38962e+06	4.50952e+06	4.34879e+06	5.77073e+06	6.59549e+06	3.62481e+06	2.00481e+06	4.19469e+06	4.59346e+06	4.19324e+06	3.46523e+06	4.94438e+06	1.24066e+06	3.01595e+06	3.11202e+06	3.4371e+06
M354T777	Bufadienolide	354.263	776.6	354.256	21.1711	C24H34O2	[M]+	Heteroaromatic compounds	Pyranones and derivatives	C16921		29565-35-3		MetaDNA	2	pos	7.05652e+07	1.48645e+08	6.35558e+07	1.11207e+08	5.58837e+07	3.59154e+07	7.23161e+07	8.19013e+07	7.20045e+07	9.77676e+07	1.05932e+08	1.58094e+08	6.07322e+07	5.69275e+07	2.1403e+08	2.77293e+07	5.08462e+07	3.10318e+07
M399T682	Hellebrigenin	399.214	682.3	416.22	4.84454	C24H32O6	[M+H-H2O]+	Heteroaromatic compounds	Alcohols and polyols	C16969		465-90-7		MetaDNA	2	pos	2.66339e+07	3.02982e+07	2.67902e+07	2.48173e+07	1.62505e+07	2.59329e+07	2.43921e+06	2.49647e+07	3.97719e+06	4.76323e+06	2.14064e+07	2.16254e+06	1.07969e+07	2.55118e+07	9.04587e+06	1.50802e+07	1.34798e+07	1.62768e+07
M402T588	Gamabufogenin	402.249	588.2	402.241	20.1372	C24H34O5	[M]+	Heteroaromatic compounds	Alcohols and polyols	C16962		465-11-2		MetaDNA	2	pos	3.95806e+07	1.43147e+07	5.79104e+07	1.22257e+07	1.66062e+07	6.27919e+07	1.02625e+07	6.8911e+06	4.05097e+06	1.42424e+07	1.70483e+07	564528	1.04869e+07	5.05697e+06	6.84551e+06	3.32665e+06	4.29519e+06	1.60536e+07
M516T759_1	L-Olivosyl-oleandolide	516.301	759.4	516.293	14.5266	C26H44O10	[M]+	Carboxylic acids and derivatives	Alcohols and polyols	C11991				MetaDNA	2	pos	4.9912e+07	1.85484e+08	6.86962e+06	1.23132e+06	1.82143e+06	1.91688e+06	9.94252e+06	1.72497e+07	3.04525e+08	2.0239e+07	1.62129e+08	4.89758e+08	1.24515e+07	6.69437e+06	2.29794e+06	1.08449e+07	7.44564e+06	2.19393e+06
M425T718	Cinobufagin	425.229	717.8	442.236	1.72613	C26H34O6	[M+H-H2O]+	Carboxylic acids and derivatives	Alcohols and polyols	C16931		470-37-1		MetaDNA	2	pos	565543	3.70153e+06	964198	1.259e+06	2.34585e+06	3.36239e+06	4.59255e+06	7.98898e+06	488220	1.76421e+07	3.16393e+06	917560	68301.7	197489	38072.2	42291.4	498488	3.17647e+06
M102T954	Succinic acid semialdehyde	102.034	954.4	102.032	1.10436	C4H6O3	[M]+	Fatty Acyls	Fatty acids and conjugates	C00232	Carbohydrate metabolism; Amino acid metabolism; Metabolism of cofactors and vitamins	692-29-5	HMDB0001259	BioDeepDB	2	pos	1.94652e+08	1.91868e+08	2.91052e+08	1.49484e+08	1.68103e+08	6.88527e+07	3.80566e+08	5.35651e+08	1.4085e+08	6.41778e+08	2.64267e+08	3.94009e+08	1.92296e+08	1.6344e+08	6.79865e+08	1.13744e+08	3.42926e+08	1.57915e+08
M102T387	Isovaleric acid	102.034	387.3	102.068	0.439425	C5H10O2	[M]+	Fatty Acyls	Fatty acids and conjugates	C08262	Digestive system	503-74-2	HMDB0000718	BioDeepDB	2	pos	3.95369e+07	1.42711e+08	1.34278e+08	1.70663e+08	1.17519e+08	1.17635e+08	1.1368e+08	1.63723e+08	1.26275e+08	1.1817e+08	2.35765e+07	1.27616e+08	1.3515e+08	1.44785e+08	1.19218e+08	1.5223e+08	1.36039e+07	1.24102e+08
M102T250	2-Ketobutyric acid	102.034	250	102.032	1.61519	C4H6O3	[M]+	Keto acids and derivatives	Short-chain keto acids and derivatives	C00109	Carbohydrate metabolism; Amino acid metabolism	600-18-0	HMDB0000005	BioDeepDB	2	pos	8.91635e+07	1.21399e+08	1.6022e+07	1.26367e+08	2.90493e+07	5.16134e+07	7.76466e+07	2.38826e+07	9.63311e+07	1.31966e+08	1.95069e+07	6.24903e+07	4.58454e+07	1.72257e+07	5.11007e+07	3.92979e+07	1.31057e+07	7.8454e+07
M109T525	m-Cresol	109.102	525.3	108.058	0.0134264	C7H8O	[M+H]+	Phenols	Cresols	C01467		108-39-4	HMDB0002048	BioDeepDB	2	pos	8.51615e+06	9.40685e+06	6.99721e+06	7.79719e+06	3.57688e+07	8.24531e+06	3.60596e+07	3.54275e+07	5.77903e+06	3.90651e+07	3.86128e+07	1.89287e+07	2.54042e+07	2.29797e+07	1.72761e+07	3.05017e+07	2.57847e+07	9.18643e+06
M111T980_2	Hydroquinone	111.039	979.6	110.037	0.0524386	C6H6O2	[M+H]+	Phenols	Benzenediols	C00530	Amino acid metabolism	123-31-9	HMDB0002434	BioDeepDB	2	pos	3.53883e+06	4.19637e+06	1.13763e+06	4.90742e+06	7.70449e+06	1.24591e+06	4.82047e+06	1.15711e+06	3.91534e+06	3.94435e+06	1.03076e+06	5.92993e+06	7.49429e+06	3.03625e+06	6.24548e+06	1.10288e+06	1.11521e+06	1.10148e+06
M110T56	2-Aminophenol	110.06	55.6	109.053	0.690532	C6H7NO	[M+H]+			C01987	Amino acid metabolism	95-55-6		BioDeepDB	2	pos	295216	748107	991640	382869	234232	1.50284e+06	273161	196019	285561	240384	137219	228314	1.51416e+06	278390	1.12834e+06	250226	1.32034e+06	158118
M111T988	Pyrrole-2-carboxylic acid	111.039	987.6	111.032	0.00890469	C5H5NO2	[M]+	Pyrroles	Pyrrole carboxylic acids and derivatives	C05942	Amino acid metabolism	634-97-9	HMDB0004230	BioDeepDB	2	pos	2.61991e+07	1.25194e+07	3.60288e+07	1.1707e+07	1.33324e+07	1.68374e+07	1.07855e+07	3.24322e+06	1.11481e+07	2.52683e+06	2.50804e+06	1.14461e+07	1.02359e+07	8.0738e+06	1.47347e+07	1.38084e+07	3.10385e+06	1.5142e+07
M113T128	Uracil	113.035	127.8	112.027	0.0953582	C4H4N2O2	[M+H]+	Diazines	Pyrimidines and pyrimidine derivatives	C00106	Metabolism of cofactors and vitamins; Metabolism of other amino acids; Nucleotide metabolism	66-22-8	HMDB0000300	BioDeepDB	2	pos	2.97707e+08	3.5229e+08	4.25609e+08	2.73318e+08	2.69734e+08	2.81693e+08	5.9436e+07	2.34285e+07	7.36874e+07	2.59594e+07	1.67955e+07	2.85075e+07	2.49238e+08	3.23178e+08	4.86658e+08	1.02352e+08	2.49765e+07	2.64789e+08
M129T867	Quinoline	129.102	867.4	129.058	3.00679	C9H7N	[M]+	Quinolines and derivatives		C06413		91-22-5	HMDB0033731	BioDeepDB	2	pos	4.67426e+06	3.25119e+06	2.81153e+06	5.43809e+06	4.38504e+06	9.80049e+06	2.65679e+06	2.32726e+06	2.19384e+06	8.62406e+06	2.82326e+06	2.38354e+06	1.23671e+07	2.93498e+06	3.29771e+06	1.36738e+06	6.11839e+06	3.72315e+06
M112T125	Cytosine	112.051	124.6	111.043	0.331122	C4H5N3O	[M+H]+	Diazines	Pyrimidines and pyrimidine derivatives	C00380	Nucleotide metabolism	71-30-7	HMDB0000630	BioDeepDB	2	pos	4.55368e+08	1.41862e+08	8.2586e+08	5.65393e+08	3.06234e+08	3.75835e+08	6.59487e+08	3.20963e+08	5.0016e+08	2.16435e+08	3.56624e+08	1.82094e+08	4.26709e+08	3.81327e+08	2.09802e+08	7.56803e+08	1.72597e+08	4.40997e+08
M132T956	Ketoleucine	131.534	955.7	130.063	1.34141	C6H10O3	[M+H]+	Keto acids and derivatives	Short-chain keto acids and derivatives	C00233	Amino acid metabolism	816-66-0	HMDB0000695	BioDeepDB	2	pos	4.43514e+07	4.83004e+07	4.01639e+07	5.21096e+06	3.48897e+07	1.93487e+07	2.37063e+07	8.51605e+06	1.81439e+07	5.81084e+06	9.03276e+06	2.08285e+07	5.80931e+07	4.18837e+07	6.38356e+06	6.07522e+06	5.91801e+06	2.22733e+07
M114T98	Creatinine	114.067	98.4	113.059	0.0105394	C4H7N3O	[M+H]+	Carboxylic acids and derivatives	Amino acids, peptides, and analogues	C00791	Amino acid metabolism	60-27-5	HMDB0000562	BioDeepDB	2	pos	1.54722e+08	1.43929e+08	1.00674e+08	1.52908e+08	1.18109e+08	8.91194e+07	7.51999e+07	6.57495e+08	3.19453e+08	3.21665e+08	1.82508e+08	6.93185e+08	4.77196e+08	4.73041e+08	4.23078e+08	8.57762e+08	3.48086e+08	1.79007e+08
M133T77	Glutaric acid	132.998	76.9	132.042	1.10756	C5H8O4	[M+H]+	Carboxylic acids and derivatives	Dicarboxylic acids and derivatives	C00489	Lipid metabolism; Amino acid metabolism	110-94-1	HMDB0000661	BioDeepDB	2	pos	5.61064e+06	4.3114e+06	5.64435e+06	1.12138e+07	7.2872e+06	8.65245e+06	4.97829e+06	1.61986e+07	1.7695e+07	2.41555e+07	3.31872e+06	2.20415e+07	8.80613e+06	6.38562e+06	4.13476e+06	4.43653e+06	5.24473e+06	9.67919e+06
M116T152	L-Proline	116.07	151.7	115.063	1.51632	C5H9NO2	[M+H]+	Carboxylic acids and derivatives	Amino acids, peptides, and analogues	C00148	Cancer: overview; Membrane transport; Digestive system; Translation; Amino acid metabolism	147-85-3	HMDB0000162	BioDeepDB	2	pos	4.08528e+07	2.88202e+07	2.99265e+07	4.29622e+07	3.66154e+07	3.33838e+07	1.84044e+07	2.55569e+07	1.04952e+07	1.74584e+07	2.07694e+07	4.03221e+07	6.04442e+07	3.30694e+07	6.93223e+07	6.07881e+07	4.314e+07	4.23568e+07
M118T125	L-Valine	118.086	125.2	117.079	2.33728	C5H11NO2	[M+H]+	Carboxylic acids and derivatives	Amino acids, peptides, and analogues	C00183	Cancer: overview; Metabolism of cofactors and vitamins; Membrane transport; Digestive system; Translation; Amino acid metabolism	72-18-4	HMDB0000883	BioDeepDB	2	pos	1.11225e+10	4.58799e+09	5.38422e+09	8.22744e+09	1.30217e+10	6.00238e+09	7.87936e+09	7.23142e+09	4.7581e+09	5.44695e+09	5.74606e+09	3.58539e+09	7.62628e+09	4.10899e+09	4.30961e+09	3.68512e+09	4.40652e+09	4.26579e+09
M118T95	Betaine	118.086	94.6	117.079	0.00919654	C5H11NO2	[M+H]+	Carboxylic acids and derivatives	Amino acids, peptides, and analogues	C00719	Amino acid metabolism; Membrane transport	107-43-7 / 590-46-5	HMDB0000043	BioDeepDB	2	pos	4.47152e+09	8.25591e+08	3.64753e+09	3.7509e+09	5.46716e+09	3.64311e+09	2.49145e+09	1.80705e+09	3.14304e+09	5.68578e+09	2.46249e+09	2.03329e+09	1.50513e+09	9.98264e+08	1.77623e+09	8.8739e+08	2.97374e+09	1.53673e+09
M120T89	L-Threonine	120.102	89.3	119.058	2.65358	C4H9NO3	[M+H]+	Carboxylic acids and derivatives	Amino acids, peptides, and analogues	C00188	Metabolism of cofactors and vitamins; Membrane transport; Digestive system; Translation; Amino acid metabolism	72-19-5	HMDB0000167	BioDeepDB	2	pos	2.71518e+08	4.71024e+07	4.42377e+07	5.5299e+07	3.63072e+07	5.30096e+07	4.57019e+07	4.45087e+07	1.10239e+08	1.63512e+08	1.41969e+08	4.64729e+07	1.03894e+08	8.91578e+07	6.20843e+07	8.34812e+07	5.83131e+07	4.43549e+07
M137T70	Phenylacetic acid	137.06	69.6	136.052	0.904715	C8H8O2	[M+H]+	Benzene and substituted derivatives		C07086	Amino acid metabolism	103-82-2	HMDB0000209	BioDeepDB	2	pos	1.30113e+07	1.45388e+07	1.49317e+07	2.08777e+07	2.09757e+07	1.67517e+07	1.15267e+07	2.39783e+07	8.95964e+06	2.20782e+07	1.52322e+07	1.65545e+07	2.59651e+07	1.30304e+07	9.01112e+06	1.73262e+07	1.80914e+07	1.78897e+07
M120T177	Phenylacetaldehyde	120.053	177.1	120.058	25.9539	C8H8O	[M]+	Benzene and substituted derivatives	Phenylacetaldehydes	C00601	Amino acid metabolism	122-78-1	HMDB0006236	BioDeepDB	2	pos	5.24376e+06	6.24967e+06	1.22056e+06	1.22078e+07	2.38825e+06	1.21236e+06	3.08804e+06	1.29963e+06	2.81348e+06	1.57791e+06	9.2283e+06	6.69189e+06	1.24285e+06	3.03534e+06	1.67632e+06	4.32606e+06	1.53859e+06	3.58956e+06
M139T633	4-Hydroxybenzoic acid	139.017	633.1	138.032	4.68393	C7H6O3	[M+H]+	Benzene and substituted derivatives	Benzoic acids and derivatives	C00156	Metabolism of cofactors and vitamins	99-96-7 / 456-23-5	HMDB0000500	BioDeepDB	2	pos	1.06615e+08	7.67824e+07	6.76281e+07	5.97565e+07	6.21537e+07	7.52147e+07	7.16539e+07	6.57519e+07	4.81745e+07	6.78436e+07	5.22664e+07	5.83723e+07	6.31446e+07	6.07139e+07	5.17432e+07	5.91333e+07	5.59476e+07	9.065e+07
M123T532	(S)-1-Phenylethanol	123.04	532	122.073	2.5913	C8H10O	[M+H]+			C11348		1445-91-6		BioDeepDB	2	pos	1.77034e+07	1.91856e+07	2.02486e+07	5.82581e+06	2.09491e+07	4.98666e+07	1.74391e+07	1.53551e+07	3.3758e+07	7.46232e+06	1.35492e+07	3.83319e+06	5.5714e+06	6.44614e+06	2.33983e+07	5.87908e+07	2.89624e+07	2.13107e+07
M123T927	Benzoate	123.04	927.4	122.037	29.8764	C7H6O2	[M+H]+			C00180	Amino acid metabolism	65-85-0 / 766-76-7		BioDeepDB	2	pos	8.16085e+07	3.49931e+07	3.91612e+07	5.00957e+07	3.06187e+07	7.87553e+07	3.74436e+07	6.61934e+07	3.18128e+07	5.63663e+07	3.64291e+07	5.72518e+07	3.20538e+07	4.69563e+07	7.73868e+07	4.30946e+07	7.66707e+07	3.33845e+07
M127T276	Thymine	127.05	275.5	126.043	0.975991	C5H6N2O2	[M+H]+	Diazines	Pyrimidines and pyrimidine derivatives	C00178	Nucleotide metabolism	65-71-4	HMDB0000262	BioDeepDB	2	pos	6.77158e+06	3.81549e+07	1.51361e+07	1.3939e+07	7.01455e+07	2.38467e+07	6.84551e+07	2.68224e+07	2.9461e+07	6.56408e+07	8.96023e+06	2.25875e+07	1.53327e+07	1.24997e+07	2.71334e+07	2.25157e+07	1.5931e+07	1.48283e+07
M126T111	Taurine	126.022	111.4	125.015	0.632027	C2H7NO3S	[M+H]+	Organic sulfonic acids and derivatives	Organosulfonic acids and derivatives	C00245	Membrane transport; Metabolism of other amino acids; Lipid metabolism; Signaling molecules and interaction; Energy metabolism	107-35-7	HMDB0000251	BioDeepDB	2	pos	3.28391e+08	3.19649e+08	4.16491e+08	3.45589e+08	2.8902e+08	3.31485e+08	1.9023e+08	3.64237e+08	5.68887e+08	3.27428e+08	3.21152e+08	4.56098e+08	1.81159e+08	2.88789e+08	4.55909e+08	3.03012e+08	2.95652e+08	3.23935e+08
M130T127	Pipecolic acid	130.086	127.2	129.079	0.184493	C6H11NO2	[M+H]+	Carboxylic acids and derivatives	Amino acids, peptides, and analogues	C00408	Amino acid metabolism	535-75-1 / 3105-95-1	HMDB0000070	BioDeepDB	2	pos	1.14023e+08	1.48716e+08	1.7421e+08	5.22764e+07	1.57716e+08	1.44393e+08	7.06947e+07	9.8339e+07	1.01937e+08	9.1275e+07	6.48552e+07	1.50496e+08	6.10525e+07	2.08193e+08	1.18229e+08	1.00254e+08	8.65694e+07	9.47691e+07
M129T985	Oxoglutaric acid	129.127	984.9	146.022	7.44881	C5H6O5	[M+H-H2O]+	Keto acids and derivatives	Gamma-keto acids and derivatives	C00026	Metabolism of other amino acids; Signal transduction; Nervous system; Endocrine system; Excretory system; Carbohydrate metabolism; Amino acid metabolism	328-50-7 / 64-15-3	HMDB0000208	BioDeepDB	2	pos	1.74396e+07	1.7907e+07	2.17022e+07	2.29519e+07	2.39523e+07	1.26192e+07	2.03497e+07	1.6187e+07	1.40151e+07	1.2158e+07	1.34811e+07	1.17569e+07	1.65059e+07	1.2464e+07	1.11548e+07	2.0393e+07	2.71823e+07	2.28213e+07
M130T185	Pyroglutamic acid	130.05	185	129.043	0.584392	C5H7NO3	[M+H]+	Carboxylic acids and derivatives	Amino acids, peptides, and analogues	C01879	Metabolism of other amino acids	98-79-3	HMDB0000267	BioDeepDB	2	pos	1.20536e+09	1.05727e+09	6.78927e+08	1.51866e+09	6.79016e+08	1.00645e+09	2.25946e+08	6.55871e+08	5.92789e+08	6.01208e+08	3.74389e+07	1.7659e+08	1.20784e+09	1.94344e+08	1.0981e+09	1.3175e+09	1.1798e+09	8.99316e+08
M132T100	Creatine	132.077	99.9	131.07	0.588863	C4H9N3O2	[M+H]+	Carboxylic acids and derivatives	Amino acids, peptides, and analogues	C00300	Amino acid metabolism	57-00-1	HMDB0000064	BioDeepDB	2	pos	2.01546e+10	2.72183e+10	6.14237e+09	1.79262e+10	1.82174e+10	8.41869e+09	4.11566e+09	7.85923e+09	1.26552e+10	1.95987e+10	8.61476e+09	1.0392e+10	1.72684e+10	1.08392e+10	2.04277e+10	4.12047e+10	2.35598e+10	2.88413e+10
M132T289	L-Leucine	132.101	288.7	131.095	8.1453	C6H13NO2	[M+H]+	Carboxylic acids and derivatives	Amino acids, peptides, and analogues	C00123	Cancer: overview; Membrane transport; Signal transduction; Digestive system; Translation; Amino acid metabolism	61-90-5	HMDB0000687	BioDeepDB	2	pos	1.53406e+08	1.68992e+08	1.32055e+08	1.46969e+08	4.25167e+08	1.78703e+08	1.40263e+08	1.83467e+08	3.50498e+07	9.86031e+07	2.67974e+08	2.63156e+08	3.72331e+08	2.32339e+08	2.37041e+08	4.84497e+07	1.68843e+08	1.95503e+08
M132T216	L-Isoleucine	132.066	215.9	131.095	0.23533	C6H13NO2	[M+H]+	Carboxylic acids and derivatives	Amino acids, peptides, and analogues	C00407	Cancer: overview; Membrane transport; Digestive system; Translation; Amino acid metabolism	73-32-5	HMDB0000172	BioDeepDB	2	pos	1.40546e+08	1.70698e+08	5.61061e+07	2.26058e+07	6.30181e+07	5.13976e+07	5.62982e+07	2.12407e+07	5.85522e+07	6.80236e+07	1.00222e+08	1.05127e+08	5.45726e+07	1.14887e+08	1.28668e+08	7.36629e+07	5.49681e+07	1.13307e+08
M133T704	L-Asparagine	133.101	703.8	132.054	0.639971	C4H8N2O3	[M+H]+	Carboxylic acids and derivatives	Amino acids, peptides, and analogues	C00152	Cancer: overview; Amino acid metabolism; Digestive system; Translation	2058-58-4	HMDB0033780	BioDeepDB	2	pos	2.74527e+07	2.67871e+07	2.75218e+07	1.46368e+07	1.59894e+07	2.73327e+07	2.79904e+07	2.69137e+07	5.63601e+06	1.66337e+07	1.82634e+07	9.09265e+06	1.86259e+07	2.47223e+07	6.36036e+06	2.25955e+07	5.6648e+07	1.54343e+07
M134T91	L-Aspartic acid	134.045	90.8	133.037	0.0619145	C4H7NO4	[M+H]+	Carboxylic acids and derivatives	Amino acids, peptides, and analogues	C00049	Cancer: overview; Metabolism of cofactors and vitamins; Metabolism of other amino acids; Membrane transport; Digestive system; Signaling molecules and interaction; Translation; Amino acid metabolism	56-84-8	HMDB0000191	BioDeepDB	2	pos	3.69015e+08	2.14728e+08	3.06058e+07	1.60298e+08	1.48622e+08	3.41251e+08	5.16776e+08	4.20136e+07	9.81193e+07	2.49418e+07	1.81805e+08	1.0228e+08	1.17923e+08	2.47757e+08	7.35358e+07	1.75115e+08	4.18446e+07	1.44902e+08
M153T261	Xanthine	153.041	260.9	152.033	0.810241	C5H4N4O2	[M+H]+	Imidazopyrimidines	Purines and purine derivatives	C00385	Biosynthesis of other secondary metabolites; Nucleotide metabolism	69-89-6	HMDB0000292	BioDeepDB	2	pos	1.13304e+08	3.62064e+07	7.27537e+07	3.99866e+07	5.99732e+07	9.28611e+07	9.65933e+07	6.57106e+07	1.47247e+08	6.71666e+07	8.8381e+07	1.6536e+08	1.08127e+08	3.6939e+07	1.21433e+08	4.3233e+07	1.38721e+08	4.93932e+07
M153T411_1	Perillyl alcohol	153.092	410.9	152.12	4.81623	C10H16O	[M+H]+	Prenol lipids	Monoterpenoids	C02452		536-59-4 / 18457-55-1	HMDB0003634	BioDeepDB	2	pos	2.18082e+07	2.04117e+07	1.00335e+07	2.50288e+07	1.83224e+07	1.71205e+07	2.7628e+07	2.44994e+07	2.54065e+07	8.97189e+06	1.05804e+07	2.04996e+07	3.11683e+07	1.45503e+07	3.01887e+07	1.56453e+07	2.40055e+07	1.19227e+07
M138T458	2-Aminobenzoic acid	138.055	458.2	137.048	0.550506	C7H7NO2	[M+H]+	Benzene and substituted derivatives	Benzoic acids and derivatives	C00108	Amino acid metabolism	118-92-3	HMDB0001123	BioDeepDB	2	pos	7.46326e+06	2.16588e+06	1.59762e+06	1.23751e+07	1.4437e+07	3.02696e+06	1.0149e+07	8.51635e+06	8.423e+06	5.18485e+06	1.89127e+06	1.15868e+07	7.96186e+06	4.28864e+06	5.99437e+06	1.96565e+06	6.06339e+06	3.19033e+06
M157T66	3-Indoleacetonitrile	157.123	66.4	156.069	0.0155382	C10H8N2	[M+H]+	Indoles and derivatives	Indoles	C02938	Amino acid metabolism	771-51-7	HMDB0006524	BioDeepDB	2	pos	1.1401e+07	9.65815e+06	1.16415e+07	7.81696e+06	2.72291e+06	1.85265e+07	8.09989e+06	1.04523e+07	1.09953e+07	1.09571e+07	1.15133e+07	7.31144e+06	2.33334e+06	2.17805e+06	2.04446e+07	2.18483e+06	2.3007e+06	6.35463e+06
M139T357	Tyrosol	139.076	357.3	138.068	0.891602	C8H10O2	[M+H]+	Phenols	Tyrosols and derivatives	C06044	Amino acid metabolism	501-94-0	HMDB0004284	BioDeepDB	2	pos	3.38992e+06	4.71915e+06	7.26781e+06	2.77615e+06	1.1199e+07	3.87655e+06	2.12711e+06	4.06036e+06	2.01756e+06	1.95475e+06	4.73372e+06	5.81091e+06	1.84416e+06	1.88387e+06	2.30139e+06	1.95164e+06	4.04295e+06	2.02349e+06
M140T248	6-Hydroxynicotinic acid	140.034	248.4	139.027	0.714111	C6H5NO3	[M+H]+	Pyridines and derivatives	Pyridinecarboxylic acids and derivatives	C01020	Metabolism of cofactors and vitamins	5006-66-6	HMDB0002658	BioDeepDB	2	pos	5.1585e+06	5.8461e+06	5.20729e+06	5.92212e+06	4.30797e+06	4.47749e+06	5.59898e+06	6.16385e+06	1.33142e+07	6.28478e+06	6.50257e+06	5.32256e+06	6.51929e+06	6.03517e+06	1.16934e+07	5.23913e+06	4.9152e+06	4.91716e+06
M158T976	4,5-Dihydroorotic acid	158.003	975.7	158.033	0.767329	C5H6N2O4	[M]+	Carboxylic acids and derivatives	Amino acids, peptides, and analogues	C00337	Nucleotide metabolism	155-54-4 / 5988-19-2	HMDB0000528	BioDeepDB	2	pos	4.86967e+06	5.36908e+06	505957	7.14204e+06	4.70933e+06	4.58302e+06	2.56661e+06	4.57866e+06	233219	443031	426327	510773	5.89548e+06	4.06886e+06	3.00825e+06	469248	5.60185e+06	5.16907e+06
M160T33	Pimelic acid	159.969	33.1	160.074	2.69721	C7H12O4	[M]+	Fatty Acyls	Fatty acids and conjugates	C02656	Metabolism of cofactors and vitamins	111-16-0	HMDB0000857	BioDeepDB	2	pos	2.57944e+08	3.38083e+08	1.45972e+08	3.17603e+08	1.81053e+08	4.01693e+08	4.44644e+07	9.54033e+07	1.04137e+07	9.71588e+07	3.44253e+08	9.63885e+06	1.223e+08	2.60924e+08	1.23221e+08	3.19966e+07	2.40365e+07	1.75869e+08
M162T103	Aminoadipic acid	162.077	102.7	161.069	4.67972	C6H11NO4	[M+H]+	Carboxylic acids and derivatives	Amino acids, peptides, and analogues	C00956	Amino acid metabolism	542-32-5 / 1118-90-7	HMDB0000510	BioDeepDB	2	pos	1.01077e+08	8.57924e+07	6.77798e+07	1.02592e+08	7.95464e+07	1.08559e+08	9.7054e+07	1.33336e+08	5.31623e+07	7.69182e+07	8.06642e+07	1.52096e+07	1.12141e+08	7.02143e+07	5.13001e+07	7.03956e+07	9.12272e+07	8.29042e+07
M162T94	L-Carnitine	162.113	94.5	161.105	1.38175	C7H15NO3	[M+H]+	Organonitrogen compounds	Quaternary ammonium salts	C00318	Environmental adaptation; Digestive system	541-15-1	HMDB0000062	BioDeepDB	2	pos	7.73187e+09	6.61138e+09	1.77111e+09	5.6136e+09	4.95392e+09	5.81009e+09	6.4198e+09	2.20849e+09	6.53219e+09	4.06301e+09	8.86172e+09	2.57044e+09	1.06182e+10	5.27058e+09	5.28221e+09	5.24961e+09	7.03992e+09	4.76001e+09
M163T67	Anabasine	163.125	66.7	162.116	11.1816	C10H14N2	[M+H]+			C06180		13078-04-1 / 494-52-0	HMDB0004350	BioDeepDB	2	pos	1.63023e+08	4.21609e+07	3.68569e+08	4.2032e+07	6.72428e+07	6.0414e+07	1.88561e+08	3.08286e+07	2.44041e+08	1.89823e+08	1.93182e+08	2.07392e+08	6.52892e+07	6.88215e+07	3.20769e+07	5.25687e+07	4.91165e+07	1.25202e+08
M145T880	Spermidine	144.983	880.4	145.158	2.44456	C7H19N3	[M]+	Organonitrogen compounds	Amines	C00315	Amino acid metabolism; Membrane transport; Metabolism of other amino acids; Digestive system	124-20-9	HMDB0001257	BioDeepDB	2	pos	7.21466e+07	6.77451e+07	6.22798e+07	6.78235e+07	1.3645e+08	5.85711e+07	3.34803e+07	1.38058e+08	1.02562e+08	2.87362e+07	1.17904e+08	3.04473e+07	5.51501e+07	6.79225e+07	1.77889e+08	5.95348e+07	6.23664e+07	5.87858e+07
M145T38	3-Hydroxymethylglutaric acid	145.049	37.8	162.053	24.3642	C6H10O5	[M+H-H2O]+	Fatty Acyls	Fatty acids and conjugates	C03761		503-49-1	HMDB0000355	BioDeepDB	2	pos	1.17906e+08	1.91907e+08	1.68705e+08	1.2482e+08	1.59924e+08	1.47298e+08	5.23248e+07	5.47808e+07	4.52566e+07	7.90492e+06	3.10371e+07	9.79137e+06	1.06156e+08	1.81655e+08	7.89873e+07	1.38656e+08	1.70323e+08	1.47617e+08
M147T81	L-Lysine	147.113	80.5	146.106	0.00149359	C6H14N2O2	[M+H]+	Carboxylic acids and derivatives	Amino acids, peptides, and analogues	C00047	Metabolism of cofactors and vitamins; Membrane transport; Digestive system; Translation; Amino acid metabolism	56-87-1	HMDB0000182	BioDeepDB	2	pos	3.63022e+08	1.77622e+08	4.96659e+08	1.59836e+09	8.38912e+08	4.63542e+08	1.5874e+09	1.40265e+09	4.12965e+08	1.11817e+09	1.53267e+09	5.09731e+08	3.77637e+08	1.03003e+09	4.59654e+08	3.67105e+09	6.21336e+08	1.401e+09
M148T93	L-Glutamic acid	148.06	93.2	147.053	0.121526	C5H9NO4	[M+H]+	Carboxylic acids and derivatives	Amino acids, peptides, and analogues	C00025	Neurodegenerative disease; Biosynthesis of other secondary metabolites; Translation; Substance dependence; Cellular community - eukaryotes; Energy metabolism; Metabolism of other amino acids; Excretory system; Carbohydrate metabolism; Cancer: overview; Membrane transport; Cell growth and death; Signal transduction; Nervous system; Digestive system; Environmental adaptation; Amino acid metabolism;…	56-86-0	HMDB0000148	BioDeepDB	2	pos	1.91454e+09	1.55505e+09	2.21753e+09	3.6148e+09	1.52903e+09	3.1986e+09	1.66796e+09	2.50573e+09	2.28534e+09	1.92369e+09	2.65119e+09	1.86566e+09	2.44342e+09	1.54535e+09	1.77046e+09	2.70824e+09	2.46919e+09	1.23098e+09
M150T128	L-Methionine	150.059	127.7	149.051	2.15916	C5H11NO2S	[M+H]+	Carboxylic acids and derivatives	Amino acids, peptides, and analogues	C00073	Cancer: overview; Amino acid metabolism; Digestive system; Translation	63-68-3	HMDB0000696	BioDeepDB	2	pos	4.48868e+09	3.32264e+09	7.77232e+09	3.97424e+09	6.44175e+09	4.24314e+09	5.69154e+09	1.47388e+09	2.69168e+09	1.69472e+09	2.81279e+09	4.2613e+09	1.79504e+09	3.11618e+09	1.12578e+09	1.16531e+09	1.41214e+09	1.41337e+09
M151T927	D-Lyxose	151.035	927.3	150.053	1.81932	C5H10O5	[M+H]+			C00476	Carbohydrate metabolism	1114-34-7		BioDeepDB	2	pos	5.05186e+06	6.68486e+07	1.24835e+07	1.44907e+07	8.56503e+06	8.38995e+07	1.01789e+08	3.59155e+06	5.46767e+06	3.33124e+06	5.44384e+07	2.4238e+06	9.67792e+07	1.70045e+08	1.19062e+08	2.20501e+08	1.6664e+08	1.32873e+07
M153T947	3-Hydroxyphenylacetic acid	153.011	947.2	152.047	1.83986	C8H8O3	[M+H]+	Phenols	1-hydroxy-4-unsubstituted benzenoids	C05593	Amino acid metabolism	621-37-4	HMDB0000440	BioDeepDB	2	pos	5.72272e+07	3.59398e+07	8.15551e+07	1.12461e+08	3.95632e+07	5.13206e+07	9.50438e+07	4.05232e+07	2.08681e+07	4.01462e+07	4.33901e+07	2.11178e+07	5.45235e+07	8.51495e+07	5.14558e+07	7.43671e+07	9.98598e+07	3.76379e+07
M153T68	Mandelic acid	153.091	67.7	152.047	0.277594	C8H8O3	[M+H]+	Benzene and substituted derivatives		C01984		90-64-2 / 17199-29-0	HMDB0000703	BioDeepDB	2	pos	9.74231e+06	1.19924e+07	8.29396e+06	2.05451e+07	1.021e+07	1.2999e+07	5.54036e+06	5.82668e+06	1.70847e+07	2.91234e+07	5.93295e+06	7.99858e+06	1.17998e+07	1.48168e+07	1.34385e+07	3.37803e+06	8.94004e+06	6.88222e+06
M153T122	2',4'-Dihydroxyacetophenone	153.102	122.2	152.047	4.85037	C8H8O3	[M+H]+	Benzene and substituted derivatives	Acetophenones	C03663		89-84-9	HMDB0029659	BioDeepDB	2	pos	5.74656e+06	5.70032e+06	6.19477e+06	1.22827e+07	3.57062e+06	4.58497e+06	4.17879e+06	5.18592e+06	6.21222e+06	2.82065e+06	8.1331e+06	1.28977e+07	4.00648e+06	9.14636e+06	1.43592e+07	3.20926e+06	5.62689e+06	5.28256e+06
M153T602	D-Xylitol	153.128	602.1	152.069	4.17993	C5H12O5	[M+H]+	Organooxygen compounds	Carbohydrates and carbohydrate conjugates	C00379	Carbohydrate metabolism; Membrane transport	87-99-0	HMDB0002917	BioDeepDB	2	pos	1.01436e+07	1.28718e+07	1.14159e+07	1.81645e+07	1.30436e+07	1.9818e+07	9.00977e+06	2.18053e+07	1.84505e+07	2.35078e+07	1.38051e+07	1.76929e+07	1.14229e+07	2.11288e+07	1.09999e+07	1.66488e+07	1.5584e+07	1.17598e+07
M154T245	3-Amino-4-hydroxybenzoate	154.049	245.4	153.043	3.29721	C7H7NO3	[M+H]+			C12115		1571-72-8		BioDeepDB	2	pos	7.26861e+07	9.82622e+07	1.27712e+08	8.46158e+07	6.16307e+07	8.58787e+07	1.2203e+08	1.51461e+08	1.10887e+08	2.79685e+08	2.94219e+08	9.13293e+07	1.23258e+07	5.39098e+07	9.61116e+06	1.06917e+07	2.56412e+07	5.1114e+07
M155T66	2,3-Butanediol	154.991	66.1	154.012	5.37943	C4H10O2S2	[M+H]+	Organooxygen compounds	Alcohols and polyols	C00265		513-85-9 / 3483-12-3	HMDB0003156	BioDeepDB	2	pos	5.77321e+07	4.6563e+07	2.56559e+07	7.78899e+07	9.13239e+07	9.19695e+07	5.64882e+07	1.60162e+07	1.01325e+07	3.18539e+07	3.47537e+07	3.46471e+07	7.24889e+07	5.60323e+07	3.74105e+07	4.3715e+07	9.94868e+07	9.18116e+07
M155T954	Gentisic acid	154.99	954.1	154.027	0.959612	C7H6O4	[M+H]+	Benzene and substituted derivatives	Benzoic acids and derivatives	C00628	Amino acid metabolism	490-79-9	HMDB0000152	BioDeepDB	2	pos	4.76186e+09	5.7936e+09	5.597e+09	6.22693e+09	9.00174e+09	7.79374e+09	2.08617e+10	1.34477e+10	3.74968e+09	5.03504e+09	9.53396e+09	2.88437e+09	4.83453e+09	2.97331e+09	3.56975e+09	7.08757e+09	3.7109e+09	3.47528e+09
M156T81	L-Histidine	156.077	80.9	155.07	0.0740514	C6H9N3O2	[M+H]+	Carboxylic acids and derivatives	Amino acids, peptides, and analogues	C00135	Cancer: overview; Membrane transport; Metabolism of other amino acids; Digestive system; Translation; Amino acid metabolism	71-00-1	HMDB0000177	BioDeepDB	2	pos	1.3179e+08	8.03167e+07	1.12809e+08	8.47783e+07	2.11506e+07	9.85639e+07	1.08399e+08	7.45037e+07	9.37644e+07	7.9563e+07	1.13502e+08	9.06584e+07	8.4985e+07	1.13973e+08	8.96771e+07	8.04897e+07	8.79254e+07	8.66418e+07
M156T986	4-Quinolinecarboxylic acid	155.994	986.1	173.048	1.67493	C10H7NO2	[M+H-H2O]+			C06414		486-74-8		BioDeepDB	2	pos	6.78576e+06	7.99724e+06	4.93235e+06	8.06922e+06	5.74683e+06	1.36156e+07	3.53106e+06	1.27008e+06	319089	1.15051e+06	693750	482530	9.27694e+06	1.75058e+07	2.09275e+06	2.37823e+06	1.22051e+06	3.15608e+06
M177T33	N-Formyl-L-methionine	176.96	33.3	177.046	1.07377	C6H11NO3S	[M]+	Carboxylic acids and derivatives	Amino acids, peptides, and analogues	C03145	Amino acid metabolism	4289-98-9	HMDB0001015	BioDeepDB	2	pos	4.28636e+06	4.41587e+06	8.63456e+06	1.58832e+07	2.18903e+06	1.89676e+06	1.54835e+07	2.88835e+07	3.10765e+07	1.82305e+07	2.88647e+06	4.22744e+06	1.34626e+07	2.18909e+06	1.83705e+06	5.28942e+06	6.5527e+06	9.005e+06
M167T604	Desaminotyrosine	167.07	603.9	166.063	0.742202	C9H10O3	[M+H]+	Phenylpropanoic acids		C01744		501-97-3	HMDB0002199	BioDeepDB	2	pos	7.10271e+06	6.38265e+06	1.22416e+07	7.85819e+06	8.09215e+06	6.68511e+06	9.43203e+06	5.59031e+06	2.71261e+06	1.2121e+07	8.00423e+06	489884	2.39701e+06	5.89973e+06	67497.9	1.46997e+06	3.05254e+06	5.83954e+06
M167T648	Quinolinic acid	167.012	647.5	167.022	5.44234	C7H5NO4	[M]+	Pyridines and derivatives	Pyridinecarboxylic acids and derivatives	C03722	Amino acid metabolism; Metabolism of cofactors and vitamins; Metabolism of other amino acids	89-00-9	HMDB0000232	BioDeepDB	2	pos	1.20433e+08	4.08734e+07	1.32549e+08	9.47512e+07	9.10169e+07	1.29616e+08	7.11885e+07	6.63189e+07	5.032e+07	1.02575e+08	7.21212e+07	4.29444e+07	5.85973e+07	1.06639e+08	7.53185e+07	9.23614e+07	1.44387e+08	7.97992e+07
M170T958	Norepinephrine	169.977	957.7	169.074	0.14004	C8H11NO3	[M+H]+	Phenols	Benzenediols	C00547	Circulatory system; Nervous system; Signal transduction; Sensory system; Endocrine system; Digestive system; Environmental adaptation; Signaling molecules and interaction; Amino acid metabolism; Cellular community - eukaryotes	51-41-2	HMDB0000216	BioDeepDB	2	pos	8.49881e+08	5.10202e+08	4.90969e+08	5.8407e+08	6.83373e+08	6.53489e+08	4.33159e+08	1.29221e+09	4.73846e+08	1.15063e+09	1.32749e+09	5.83858e+08	1.10095e+08	4.16611e+08	3.36829e+07	9.07887e+07	5.59169e+08	4.57875e+08
M171T959	1-Hydroxy-2-naphthoate	170.981	959.3	188.047	21.1175	C11H8O3	[M+H-H2O]+			C03203		86-48-6		BioDeepDB	2	pos	1.30848e+07	5.5214e+06	5.68655e+06	6.5758e+06	5.58801e+06	6.7341e+06	5.97896e+06	7.06506e+06	547103	1.92063e+06	1.35582e+06	1.97246e+06	8.86413e+06	5.70064e+06	4.31295e+06	7.06203e+06	6.38985e+06	7.39723e+06
M188T331	N-Alpha-acetyllysine	188.071	330.6	188.116	0.710611	C8H16N2O3	[M]+	Carboxylic acids and derivatives	Amino acids, peptides, and analogues	C12989		1946-82-3	HMDB0000446	BioDeepDB	2	pos	8.73654e+09	6.61401e+09	4.14234e+09	4.641e+09	2.48156e+09	1.07121e+10	9.04426e+09	8.00171e+09	1.56783e+09	3.14956e+09	2.5969e+09	3.8932e+09	4.11937e+09	5.36678e+09	5.97335e+08	2.15762e+09	9.66972e+09	3.14617e+09
M171T602	10-Hydroxydecanoic acid	171.138	602.1	188.141	24.7403	C10H20O3	[M+H-H2O]+			C02774		1679-53-4		BioDeepDB	2	pos	1.41287e+07	7.98576e+06	1.25251e+07	1.02306e+07	1.74441e+07	5.99271e+06	4.91779e+06	1.55455e+07	1.02228e+07	4.6609e+06	1.33372e+07	2.31802e+07	2.9216e+07	8.26829e+06	5.66635e+06	1.56626e+07	5.37432e+06	5.18393e+06
M172T964	3-Dehydroshikimate	171.993	963.5	172.037	0.750804	C7H8O5	[M]+			C02637	Amino acid metabolism	2922-42-1		BioDeepDB	2	pos	2.83059e+08	1.83569e+08	1.56316e+08	1.47326e+08	1.55891e+08	2.73424e+08	1.69931e+08	1.70934e+08	3.80217e+07	1.64391e+08	6.79196e+07	1.67427e+07	2.23307e+08	3.13775e+08	2.04144e+08	2.07147e+08	1.48098e+08	3.87988e+08
M190T210	N-Acetylglutamic acid	190.071	210.2	189.064	0.526119	C7H11NO5	[M+H]+	Carboxylic acids and derivatives	Amino acids, peptides, and analogues	C00624	Amino acid metabolism	1188-37-0	HMDB0001138	BioDeepDB	2	pos	7.0691e+06	2.91933e+06	3.89026e+06	3.9982e+06	3.18574e+06	3.80541e+06	1.8815e+06	3.38379e+06	1.20848e+06	2.73296e+07	2.14954e+07	4.39853e+06	3.08649e+06	2.80436e+06	1.25963e+06	425285	2.85448e+06	4.2958e+06
M190T253	Diaminopimelic acid	190.107	253.1	190.095	0.0430329	C7H14N2O4	[M]+	Carboxylic acids and derivatives	Amino acids, peptides, and analogues	C00666		583-93-7 / 14289-34-0 / NA	HMDB0001370	BioDeepDB	2	pos	1.88479e+07	1.50976e+07	1.26318e+07	1.75875e+07	1.57503e+07	1.6669e+07	1.70925e+07	3.28981e+07	1.11467e+07	2.16878e+07	2.2959e+07	1.81599e+07	1.56231e+07	1.50424e+07	8.9923e+06	1.24301e+07	1.64522e+07	2.07215e+07
M176T94	Citrulline	176.103	93.9	175.096	0.136284	C6H13N3O3	[M+H]+	Carboxylic acids and derivatives	Amino acids, peptides, and analogues	C00327	Amino acid metabolism	372-75-8	HMDB0000904	BioDeepDB	2	pos	1.14796e+07	3.44739e+06	1.17748e+07	6.42987e+06	8.72871e+06	7.98531e+06	1.89947e+07	6.14764e+07	1.00732e+09	1.44479e+09	1.88136e+09	4.76769e+08	7.47205e+07	1.4011e+07	2.65567e+07	9.83154e+07	7.84555e+07	1.08496e+07
M177T66	Methyl beta-D-galactoside	176.971	65.7	194.079	3.53427	C7H14O6	[M+H-H2O]+			C03619	Membrane transport	1824-94-8		BioDeepDB	2	pos	3.1637e+07	3.40659e+07	3.53555e+07	4.4543e+07	3.11129e+07	3.03453e+07	1.06911e+07	1.17474e+07	8.33364e+06	8.52419e+06	8.58928e+06	8.20341e+06	8.89052e+06	7.66554e+06	3.95982e+07	7.01951e+06	6.92811e+06	7.02596e+06
M180T124	S-Carboxymethyl-L-cysteine	180.033	123.7	179.025	0.688764	C5H9NO4S	[M+H]+			C03727		638-23-3		BioDeepDB	2	pos	4.05144e+06	4.86074e+07	5.23252e+07	4.011e+06	1.74056e+07	2.98214e+07	6.15801e+06	8.24856e+06	1.48168e+07	5.20707e+06	1.76713e+07	1.71745e+07	1.29922e+07	4.44759e+07	1.54838e+07	9.19743e+06	1.28821e+07	2.81928e+07
M181T987	myo-Inositol	180.99	986.5	180.063	2.11497	C6H12O6	[M+H]+	Organooxygen compounds	Alcohols and polyols	C00137	Carbohydrate metabolism; Membrane transport; Signal transduction	87-89-8 / 87-9-8	HMDB0000211	BioDeepDB	2	pos	5.735e+06	3.59193e+06	2.60003e+06	2.10263e+06	2.29328e+06	7.75076e+06	691318	962949	1.81479e+06	2.28286e+06	5.44433e+06	863832	2.48192e+06	4.51051e+06	2.32504e+06	2.16896e+06	3.00981e+06	2.94643e+06
M181T927	D-Galactose	181.014	927.3	180.063	0.00418109	C6H12O6	[M+H]+			C00124	Carbohydrate metabolism; Digestive system	59-23-4 10257-28-0 / 10257-28-0 / 59-23-4		BioDeepDB	2	pos	7.09487e+07	8.99338e+07	4.96523e+07	2.26934e+07	1.86208e+07	4.12763e+07	3.19695e+07	5.04406e+07	3.66962e+06	5.96894e+06	3.19705e+07	5.5172e+06	3.39385e+07	5.75102e+07	3.45928e+07	6.14281e+07	3.51915e+07	5.13169e+07
M183T77_2	Homovanillic acid	183.064	77.1	182.058	9.15529	C9H10O4	[M+H]+	Phenols	Methoxyphenols	C05582	Amino acid metabolism; Nervous system	306-08-1	HMDB0000118	BioDeepDB	2	pos	5.85448e+06	7.61707e+06	5.89508e+06	3.87955e+06	3.21199e+06	1.03903e+07	4.21505e+06	7.30937e+06	9.1189e+06	4.72859e+07	3.75318e+07	9.84498e+06	5.1619e+06	3.76513e+06	2.38261e+06	4.83049e+06	4.90551e+06	4.82893e+06
M183T33	Mannitol	182.986	33.2	182.079	3.06471	C6H14O6	[M+H]+	Organooxygen compounds	Carbohydrates and carbohydrate conjugates	C00392	Carbohydrate metabolism; Membrane transport	69-65-8	HMDB0000765	BioDeepDB	2	pos	5.75306e+08	5.12759e+08	5.37899e+08	4.87207e+08	5.00212e+08	5.25707e+08	5.89873e+08	6.92218e+08	2.85336e+08	6.09506e+08	8.18135e+08	5.91636e+08	8.40908e+08	6.94813e+08	2.79528e+08	5.38843e+08	4.85371e+08	4.90004e+08
M183T954	Sorbitol	182.985	954.2	182.079	2.20972	C6H14O6	[M+H]+	Organooxygen compounds	Carbohydrates and carbohydrate conjugates	C00794	Carbohydrate metabolism; Membrane transport	50-70-4	HMDB0000247	BioDeepDB	2	pos	4.12896e+09	5.46103e+08	2.83283e+09	2.08411e+09	3.30534e+09	1.61272e+09	1.01191e+09	4.30089e+09	4.34835e+09	2.91024e+09	7.2637e+09	6.83851e+09	9.54219e+08	4.055e+09	3.14217e+08	1.42248e+09	1.09568e+09	2.56138e+09
M200T959	Dodecanoic acid	199.976	959.1	200.178	2.85948	C12H24O2	[M]+	Fatty Acyls	Fatty acids and conjugates	C02679	Lipid metabolism	143-07-7	HMDB0000638	BioDeepDB	2	pos	4.29529e+08	4.9364e+08	5.95159e+08	2.96271e+08	3.10145e+08	9.31187e+08	4.30252e+08	4.2343e+08	1.51048e+08	6.03716e+08	5.21173e+08	3.0976e+08	1.83968e+08	4.44029e+08	2.72783e+07	1.68719e+08	3.72796e+08	2.34734e+08
M187T50	Undecanoic acid	186.955	50.4	186.162	6.51104	C11H22O2	[M+H]+	Fatty Acyls	Fatty acids and conjugates	C17715		112-37-8	HMDB0000947	BioDeepDB	2	pos	5.2326e+06	4.58946e+06	4.44597e+06	4.13912e+06	2.37886e+06	2.74193e+06	3.11832e+06	4.40646e+06	1.2281e+06	755091	1.12752e+06	1.24196e+06	4.19509e+06	3.12128e+06	1.28843e+06	243954	300154	3.42773e+06
M190T345	Kynurenic acid	190.051	344.6	189.043	7.27347	C10H7NO3	[M+H]+	Quinolines and derivatives	Quinoline carboxylic acids	C01717	Amino acid metabolism	492-27-3	HMDB0000715	BioDeepDB	2	pos	8.09008e+07	5.996e+07	4.04296e+07	3.49631e+07	4.61741e+07	7.85441e+07	2.91578e+07	3.77727e+07	4.85208e+06	2.28381e+07	1.03067e+07	3.87648e+07	3.21978e+07	3.8015e+07	1.74443e+07	3.94682e+07	4.0068e+07	2.06489e+07
M209T283	L-Kynurenine	209.092	283	208.085	0.0707591	C10H12N2O3	[M+H]+	Organooxygen compounds	Carbonyl compounds	C00328	Amino acid metabolism; Infectious disease: parasitic	2922-83-0 / 343-65-7	HMDB0000684	BioDeepDB	2	pos	8.05298e+07	1.14562e+08	6.62018e+08	1.13074e+08	3.51163e+08	3.52723e+08	5.1417e+08	5.2472e+08	4.90102e+08	8.11217e+08	6.45687e+08	4.19112e+08	5.28947e+07	9.60219e+07	3.22032e+07	4.85165e+07	6.10118e+07	7.57763e+07
M192T375	5-Hydroxyindoleacetic acid	192.065	374.5	191.058	0.395699	C10H9NO3	[M+H]+	Indoles and derivatives	Indolyl carboxylic acids and derivatives	C05635	Amino acid metabolism; Nervous system	54-16-0	HMDB0000763	BioDeepDB	2	pos	3.8815e+07	1.60953e+07	3.04915e+07	2.84589e+07	2.40773e+07	6.04939e+07	4.23657e+07	2.02169e+07	7.08102e+06	2.75944e+07	2.35908e+07	9.94552e+06	5.55263e+07	3.1124e+07	1.546e+07	5.09617e+07	3.10997e+07	3.59255e+07
M195T762	D-Glucuronic Acid	195.123	762.1	194.043	0.00262898	C6H10O7	[M+H]+			C00191	Carbohydrate metabolism	655612-3		BioDeepDB	2	pos	1.78687e+07	2.58534e+07	2.60197e+07	2.68934e+07	3.32756e+07	2.01163e+07	3.13799e+07	2.28172e+07	2.0589e+07	2.2365e+07	1.999e+07	2.59245e+07	2.44736e+07	2.87359e+07	2.40118e+07	2.20915e+07	1.97917e+07	2.50759e+07
M214T953	Dethiobiotin	213.983	953.2	214.132	0.800595	C10H18N2O3	[M]+	Fatty Acyls	Fatty acids and conjugates	C01909	Metabolism of cofactors and vitamins	533-48-2	HMDB0003581	BioDeepDB	2	pos	1.25114e+08	4.21875e+07	9.40538e+07	9.70711e+07	2.64734e+07	1.71013e+08	1.7818e+07	2.50179e+07	6.19196e+06	1.80196e+07	2.21493e+07	5.61424e+06	5.72147e+07	3.72894e+07	2.92601e+07	5.27337e+07	2.6573e+07	1.25083e+08
M198T615	Vanillylmandelic acid	198.185	614.5	198.053	0.668313	C9H10O5	[M]+	Phenols	Methoxyphenols	C05584	Amino acid metabolism	55-10-7	HMDB0000291	BioDeepDB	2	pos	1.88386e+08	5.19489e+07	5.94233e+07	1.85907e+07	1.77902e+08	1.53244e+07	4.95475e+07	9.99704e+07	8.85615e+07	5.13868e+07	3.71057e+07	5.81334e+07	1.99806e+07	5.93739e+07	7.73176e+07	1.09911e+08	1.25416e+08	9.06526e+07
M203T68	Spermine	203.223	68	202.216	0.149066	C10H26N4	[M+H]+	Organonitrogen compounds	Amines	C00750	Amino acid metabolism; Metabolism of cofactors and vitamins; Metabolism of other amino acids; Digestive system	71-44-3	HMDB0001256	BioDeepDB	2	pos	2.88312e+06	1.54649e+06	6.86113e+06	4.10797e+06	6.15736e+06	6.7839e+06	5.52507e+06	3.67043e+06	838873	752840	3.40964e+06	822321	750265	3.23372e+06	829553	1.98661e+06	6.1025e+06	4.36104e+06
M224T953	Methyl jasmonate	224.012	952.6	224.141	2.32509	C13H20O3	[M]+	Fatty Acyls	Lineolic acids and derivatives	C11512	Lipid metabolism	1211-29-6 / 39924-52-2	HMDB0036583	BioDeepDB	2	pos	5.51757e+06	1.4588e+06	819567	8.32732e+06	7.0494e+06	2.00987e+06	133034	273442	404081	74855.1	116646	216648	1.07587e+07	9.66805e+06	6.66506e+06	3.67729e+06	7.02779e+06	1.26648e+07
M228T128	Deoxycytidine	228.098	127.7	227.091	1.21001	C9H13N3O4	[M+H]+	Pyrimidine nucleosides	Pyrimidine 2'-deoxyribonucleosides	C00881	Membrane transport; Nucleotide metabolism	951-77-9	HMDB0000014	BioDeepDB	2	pos	3.79604e+07	7.50875e+07	8.89843e+07	4.6151e+07	4.97435e+07	1.21274e+08	4.10292e+07	4.23643e+07	2.1408e+07	1.00792e+08	8.33327e+07	2.66596e+07	1.41056e+07	2.98637e+07	5.02796e+06	1.2831e+07	1.65766e+07	3.72189e+07
M216T579	12-Hydroxydodecanoic acid	216.195	579.1	216.173	0.379335	C12H24O3	[M]+	Hydroxy acids and derivatives	Medium-chain hydroxy acids and derivatives	C08317		505-95-3	HMDB0002059	BioDeepDB	2	pos	2.1327e+07	1.31976e+08	2.0011e+07	1.13812e+08	8.90273e+07	3.05527e+07	1.12174e+08	1.57966e+08	5.00377e+07	1.48685e+07	1.92704e+07	1.43413e+07	2.16206e+07	4.79988e+07	2.0507e+07	1.91913e+07	2.41138e+07	2.01612e+07
M244T124	Cytidine	244.093	123.8	243.085	0.0983233	C9H13N3O5	[M+H]+			C00475	Membrane transport; Nucleotide metabolism	65-46-3		BioDeepDB	2	pos	1.70821e+09	1.57815e+09	1.34871e+09	1.35033e+09	1.00062e+09	1.53276e+09	1.43643e+09	1.13323e+09	5.45163e+08	1.65293e+09	4.71902e+08	1.59769e+09	2.23474e+08	1.30731e+09	9.79578e+07	2.08006e+08	7.22631e+08	9.70527e+08
M230T679	D-Ribose 5-phosphate	230.247	678.7	230.019	1.91837	C5H11O8P	[M]+	Organooxygen compounds	Carbohydrates and carbohydrate conjugates	C00117	Metabolism of cofactors and vitamins; Metabolism of other amino acids; Endocrine system; Carbohydrate metabolism; Nucleotide metabolism	3615-55-2 / 4300-28-1 / 4151-19-3 / 62746-84-3	HMDB0001548	BioDeepDB	2	pos	3.02999e+07	2.69189e+07	4.44386e+07	2.53424e+07	3.75643e+07	2.03067e+07	2.3209e+07	1.80838e+07	2.59878e+07	1.62494e+07	1.08023e+08	4.45799e+06	3.25916e+07	1.54202e+07	2.283e+07	4.01066e+07	6.26063e+07	1.96375e+07
M280T870	Linoleic acid	280.264	870.1	280.24	2.75526	C18H32O2	[M]+	Fatty Acyls	Lineolic acids and derivatives	C01595	Lipid metabolism	60-33-3	HMDB0000673	BioDeepDB	2	pos	5.64874e+08	5.1856e+08	7.00454e+08	3.82501e+08	4.74749e+08	3.46097e+08	7.90983e+08	4.99227e+08	5.69885e+07	2.85471e+07	1.77784e+08	1.35574e+07	4.64592e+08	6.81676e+08	1.5791e+08	3.59988e+08	1.21874e+08	2.28201e+08
M282T128	1-Methyladenosine	282.119	127.7	281.112	0.44599	C11H15N5O4	[M+H]+	Purine nucleosides		C02494		15763-06-1	HMDB0003331	BioDeepDB	2	pos	5.18919e+07	8.42092e+07	7.59433e+07	5.55614e+07	4.59009e+07	1.10881e+08	9.22903e+07	5.67345e+07	2.52195e+07	1.06594e+08	5.13924e+07	2.82812e+06	2.91993e+06	2.19038e+07	93756.8	543305	2.16264e+06	4.7323e+07
M284T244	Guanosine	284.099	244.2	283.092	1.32348	C10H13N5O5	[M+H]+	Purine nucleosides		C00387	Membrane transport; Nucleotide metabolism	118-00-3	HMDB0000133	BioDeepDB	2	pos	4.47728e+06	5.07791e+06	4.53512e+06	4.65766e+06	1.1979e+07	4.87629e+06	4.65458e+06	5.19851e+06	4.85576e+06	5.20059e+06	1.92622e+07	1.68686e+07	4.13064e+06	1.35515e+07	1.63012e+07	3.01381e+06	3.88763e+06	3.77493e+06
M271T610	Genistein	271.06	609.9	270.053	1.75607	C15H10O5	[M+H]+	Isoflavonoids	Isoflav-2-enes	C06563		446-72-0	HMDB0003217	BioDeepDB	2	pos	8.64997e+06	4.30745e+06	1.06316e+06	1.56332e+06	4.37246e+06	5.77188e+06	1.78357e+06	5.83937e+06	731353	2.87098e+06	886236	491707	1.82847e+06	4.39488e+06	1.69745e+06	1.4022e+06	4.21728e+06	4.36309e+06
M272T377	17a-Estradiol	272.186	377.1	272.178	3.35688	C18H24O2	[M]+	Steroids and steroid derivatives	Estrane steroids	C02537	Lipid metabolism	57-91-0	HMDB0000429	BioDeepDB	2	pos	1.48006e+07	6.29239e+06	7.11497e+06	4.34396e+06	366036	5.22878e+06	5.64367e+06	5.20038e+06	1.40282e+07	5.13939e+06	1.80207e+06	184576	1.71066e+07	306620	239683	5.34284e+06	1.96294e+07	5.999e+06
M298T316	5'-Methylthioadenosine	298.097	315.8	297.09	0.590412	C11H15N5O3S	[M+H]+	5'-deoxyribonucleosides	5'-deoxy-5'-thionucleosides	C00170	Amino acid metabolism	2457-80-9	HMDB0001173	BioDeepDB	2	pos	6.43835e+08	6.03892e+08	5.25368e+08	5.63361e+08	5.34267e+08	4.99121e+08	3.16276e+08	4.64981e+08	3.63566e+07	1.44533e+08	1.07329e+08	1.17616e+08	7.64455e+08	6.81349e+08	4.86892e+08	9.88527e+08	9.42752e+08	5.52797e+08
M286T699	Fisetin	286.274	699.1	286.048	1.49397	C15H10O6	[M]+			C10041		345909-34-4		BioDeepDB	2	pos	3.71162e+07	1.38509e+07	2.23182e+07	2.71252e+07	2.67063e+06	2.42937e+07	1.11649e+07	3.0358e+07	2.75934e+07	6.2524e+06	2.71523e+07	2.50468e+06	2.69698e+07	7.30729e+06	1.89303e+06	2.66316e+07	2.80135e+07	3.11726e+07
M291T577	Androsterone	291.195	576.8	290.225	2.94835	C19H30O2	[M+H]+	Steroids and steroid derivatives	Androstane steroids	C00523	Lipid metabolism	53-41-8	HMDB0000031	BioDeepDB	2	pos	1.41194e+07	2.826e+07	8.95137e+06	2.85166e+06	1.42309e+07	3.34074e+06	2.57789e+07	1.49378e+06	2.26375e+06	2.24731e+07	4.46233e+07	822315	1.63805e+07	1.26064e+06	2.3769e+07	1.38358e+07	1.41097e+07	2.17078e+07
M295T84	Indican	294.938	83.9	295.106	3.87463	C14H17NO6	[M]+			C08481		487-60-5		BioDeepDB	2	pos	3.58581e+06	2.46483e+06	1.81891e+06	1.79936e+06	1.5158e+06	2.81878e+06	7.47878e+06	5.58884e+06	1.87442e+06	7.10094e+06	1.02974e+07	4.87275e+06	2.02947e+06	2.71067e+06	1.00364e+06	3.58207e+06	3.06188e+06	2.3143e+06
M307T230	Glutathione	307.082	230	307.084	2.95369	C10H17N3O6S	[M]+			C00051	Membrane transport; Cell growth and death; Metabolism of other amino acids; Digestive system; Endocrine system; Amino acid metabolism	70-18-8		BioDeepDB	2	pos	8.97916e+08	1.10639e+09	1.28206e+09	1.15453e+09	1.26229e+09	9.67068e+08	5.31914e+08	1.05268e+08	2.6107e+08	1.58631e+08	1.99757e+08	1.97578e+07	2.27859e+09	1.57977e+09	1.46231e+09	1.02408e+09	2.47269e+09	1.652e+09
M336T882	12-Keto-tetrahydro-leukotriene B4	336.311	881.9	336.23	3.22477	C20H32O4	[M]+	Fatty Acyls	Eicosanoids	C02165	Sensory system; Nervous system; Digestive system; Endocrine system; Lipid metabolism; Signaling molecules and interaction	71160-24-2	HMDB0002995	BioDeepDB	2	pos	5.25399e+07	8.59473e+07	4.17371e+07	4.66678e+07	5.08468e+07	4.82894e+07	5.38505e+07	5.74794e+07	4.69956e+07	4.89962e+07	6.4251e+07	3.03839e+07	5.73639e+07	4.79661e+07	3.83208e+07	5.69427e+07	5.13353e+07	4.52102e+07
M324T127	CMP	324.058	126.8	323.052	2.8763	C9H14N3O8P	[M+H]+	Pyrimidine nucleotides	Pyrimidine ribonucleotides	C00055	Nucleotide metabolism	63-37-6	HMDB0000095	BioDeepDB	2	pos	4.08105e+07	7.61985e+07	7.93752e+07	1.05407e+08	9.41057e+07	4.02131e+07	4.15088e+06	3.37623e+07	5.21513e+06	3.2936e+07	1.16422e+07	2.16649e+07	3.27427e+08	5.72397e+07	5.58495e+07	2.89744e+08	6.03651e+07	2.05043e+08
M347T578	Cortexolone	347.23	577.6	346.214	3.53309	C21H30O4	[M+H]+	Steroids and steroid derivatives	Hydroxysteroids	C05488	Lipid metabolism; Endocrine and metabolic disease; Endocrine system	152-58-9	HMDB0000015	BioDeepDB	2	pos	1.45576e+07	4.78641e+07	5.91653e+07	5.04734e+07	6.35408e+07	8.42052e+07	7.64268e+06	1.32842e+07	1.75262e+06	8.02095e+06	4.97101e+06	1.30271e+07	5.64413e+07	6.96977e+07	3.4321e+07	9.3552e+06	5.73286e+07	6.3295e+07
M338T876	Erucic acid	338.341	875.8	338.318	1.68554	C22H42O2	[M]+	Fatty Acyls	Fatty acids and conjugates	C08316	Lipid metabolism	112-86-7	HMDB0002068	BioDeepDB	2	pos	3.76509e+09	6.83618e+09	1.85812e+10	7.64302e+08	8.33804e+09	5.09696e+08	2.02383e+09	2.84881e+09	1.42758e+10	1.82668e+09	4.48967e+09	2.23147e+09	2.50454e+09	2.03225e+09	4.75863e+08	5.43767e+09	2.72518e+09	3.43733e+09
M341T136	Fructose 1,6-bisphosphate	341.004	135.9	339.996	0.00315017	C6H14O12P2	[M+H]+	Organooxygen compounds	Carbohydrates and carbohydrate conjugates	C00354	Cancer: overview; Amino acid metabolism; Signal transduction; Endocrine system	488-69-7	HMDB0001058	BioDeepDB	2	pos	2.99425e+07	3.06352e+07	6.1787e+07	3.62993e+07	2.31264e+07	1.98637e+07	1.06859e+07	1.15041e+07	80292.7	60131.8	1.49619e+07	111961	2.65447e+07	2.74413e+07	6.0547e+06	2.7154e+07	5.51815e+06	1.98649e+07
M347T640	Corticosterone	347.221	640.1	346.214	0.506881	C21H30O4	[M+H]+	Steroids and steroid derivatives	Hydroxysteroids	C02140	Lipid metabolism; Neurodegenerative disease; Endocrine system	50-22-6	HMDB0001547	BioDeepDB	2	pos	1.09446e+08	8.38684e+07	7.09938e+07	7.8259e+07	7.91929e+07	1.17729e+08	4.49435e+07	3.27626e+07	1.76522e+07	1.28785e+08	3.40996e+07	2.43589e+06	4.54888e+07	5.5635e+07	2.59756e+07	4.21208e+07	5.80717e+07	6.59844e+07
M364T128	GMP	364.064	127.7	363.058	3.50488	C10H14N5O8P	[M+H]+	Purine nucleotides	Purine ribonucleotides	C00144	Sensory system; Signal transduction; Nucleotide metabolism	85-32-5	HMDB0001397	BioDeepDB	2	pos	6.63513e+06	1.66041e+07	6.05161e+06	1.12152e+07	3.64662e+07	3.64415e+07	2.92858e+07	7.67346e+06	7.83303e+06	1.51143e+07	1.57974e+07	1.65032e+07	1.11125e+08	1.64495e+07	3.10375e+07	1.51589e+08	1.1062e+08	7.50333e+07
M376T773	Lithocholic acid	376.313	773	376.298	0.0900373	C24H40O3	[M]+	Lipids and lipid-like molecules	Steroids and steroid derivatives	C03990	Digestive system	434-13-9	HMDB0000761	BioDeepDB	2	pos	3.78597e+07	1.57354e+07	2.45223e+07	1.63725e+07	5.55241e+07	2.04082e+07	2.40597e+07	7.03592e+06	2.56936e+07	2.61575e+07	3.89733e+08	4.99111e+07	2.57217e+07	5.4868e+07	6.91978e+07	5.83784e+06	9.33621e+07	2.07201e+07
M385T883	Delta-Tocopherol	385.292	883	402.35	0.54997	C27H46O2	[M+H-H2O]+	Prenol lipids	Quinone and hydroquinone lipids	C14151	Metabolism of cofactors and vitamins	119-13-1	HMDB0002902	BioDeepDB	2	pos	1.28377e+07	1.75188e+07	1.01849e+07	9.78729e+06	1.19772e+07	1.05321e+07	2.45881e+07	1.11678e+07	1.48342e+06	1.4918e+07	1.49515e+07	3.74569e+06	5.46681e+06	1.02751e+07	1.02821e+06	5.47131e+06	5.56534e+06	6.28905e+06
M367T803	7-Dehydrocholesterol	367.336	802.7	384.339	11.7985	C27H44O	[M+H-H2O]+	Steroids and steroid derivatives	Cholestane steroids	C01164	Lipid metabolism	434-16-2	HMDB0000032	BioDeepDB	2	pos	6.79475e+07	7.0383e+06	8.01778e+06	6.44328e+07	4.17661e+07	7.32618e+07	2.48312e+07	3.72475e+07	3.92415e+07	3.54263e+07	2.70368e+07	7.48636e+06	1.16337e+08	6.66018e+07	2.95511e+07	8.53552e+07	5.82129e+07	8.45932e+07
M391T724	S-Hexyl-glutathione	391.188	724	391.178	26.3914	C16H29N3O6S	[M-H2O+NH4]+			C02886		24425-56-7		BioDeepDB	2	pos	2.37569e+07	2.46505e+07	9.19274e+06	5.15558e+07	1.86713e+07	2.90376e+07	888673	3.69746e+06	360615	6.2879e+06	1.7579e+06	2.62252e+06	2.27143e+07	3.68305e+07	1.30635e+07	9.69574e+06	2.86751e+07	2.08904e+07
M393T368	Ursodeoxycholic acid	393.207	367.8	392.293	5.43731	C24H40O4	[M+H]+	Steroids and steroid derivatives	Bile acids, alcohols and derivatives	C07880		128-13-2	HMDB0000946	BioDeepDB	2	pos	7.31624e+06	7.37436e+06	9.63349e+06	6.86944e+06	7.71056e+06	9.23379e+06	8.51836e+06	1.96458e+06	3.42841e+06	2.0106e+07	2.55477e+06	911357	3.3328e+06	1.0486e+07	978914	2.68204e+06	2.74077e+06	2.20926e+06
M393T735	Deoxycholic acid	393.285	734.9	392.293	1.00856	C24H40O4	[M+H]+	Steroids and steroid derivatives	Bile acids, alcohols and derivatives	C04483	Digestive system	83-44-3	HMDB0000626	BioDeepDB	2	pos	1.44035e+09	1.00443e+09	1.60488e+09	1.63269e+09	6.75117e+08	5.30694e+08	1.43893e+09	1.67834e+09	4.87699e+08	1.44616e+09	2.16672e+09	1.82023e+09	1.30913e+09	1.04436e+09	1.6174e+09	1.83885e+09	1.5342e+09	1.30113e+09
M415T742_1	Sodium deoxycholate	415.21	742.4	414.275	1.63404	C24H39O4. Na	[M+H]+			C11171		302-95-4		BioDeepDB	2	pos	1.38559e+09	3.02761e+08	2.37675e+08	2.0658e+08	8.34582e+08	1.89133e+08	1.1008e+09	3.75646e+08	7.31835e+08	1.00429e+09	7.47402e+08	6.68377e+08	8.3582e+08	2.85484e+08	5.28418e+08	7.28453e+08	2.46178e+08	2.23449e+08
M428T106	ADP	428.034	105.6	427.029	6.95272	C10H15N5O10P2	[M+H]+	Purine nucleotides	Purine ribonucleotides	C00008	Transport and catabolism; Signal transduction; Sensory system; Endocrine system; Environmental adaptation; Neurodegenerative disease; Signaling molecules and interaction; Nucleotide metabolism; Energy metabolism; Immune system	58-64-0 / 20398-34-9	HMDB0001341	BioDeepDB	2	pos	3.41525e+06	1.26733e+07	2.5466e+07	1.59674e+07	1.17629e+07	1.61659e+07	1.81022e+07	1.03113e+06	1.05418e+07	1.83684e+06	1.06935e+06	1.33756e+06	3.52496e+07	1.36522e+07	2.11213e+07	6.33604e+07	2.25883e+07	2.19312e+07
M430T460	alpha-Tocopherol	430.248	460.4	430.381	12.8139	C29H50O2	[M]+	Prenol lipids	Quinone and hydroquinone lipids	C02477	Metabolism of cofactors and vitamins; Cell growth and death; Digestive system	59-02-9	HMDB0001893	BioDeepDB	2	pos	1.1223e+07	8.08359e+06	3.27262e+07	3.81156e+07	9.81987e+06	3.73545e+07	2.32313e+07	4.03234e+07	3.32998e+07	3.07628e+07	3.58352e+07	3.98835e+07	5.25004e+07	1.25697e+07	3.35271e+07	3.66529e+07	2.84552e+07	1.04817e+07
M432T742	Vitexin	432.237	742.4	432.106	3.9842	C21H20O10	[M]+			C01460		3681-93-4		BioDeepDB	2	pos	8.42074e+08	6.48988e+08	6.20198e+08	3.47064e+08	2.92414e+08	6.47688e+08	8.27385e+08	3.83278e+08	3.72423e+08	3.24618e+08	3.43334e+08	4.75068e+08	1.36721e+08	4.05264e+08	2.20724e+06	1.29504e+08	1.05201e+08	3.0228e+08
M448T627	Glycocholic acid	448.305	627.4	465.309	7.4369	C26H43NO6	[M+H-H2O]+	Steroids and steroid derivatives	Bile acids, alcohols and derivatives	C01921	Lipid metabolism; Digestive system	475-31-0	HMDB0000138	BioDeepDB	2	pos	4.13656e+07	1.47186e+07	1.21633e+07	2.59775e+07	3.49212e+07	2.55126e+07	1.11981e+07	6.73603e+06	3.15065e+06	8.07119e+06	1.69613e+07	4.78935e+06	4.33974e+07	3.9912e+07	1.89884e+07	2.65807e+07	2.22083e+07	4.00779e+07
M498T573_2	Taurocholic acid	498.289	573.2	515.292	9.29983	C26H45NO7S	[M+H-H2O]+	Steroids and steroid derivatives	Bile acids, alcohols and derivatives	C05122	Lipid metabolism; Metabolism of other amino acids; Digestive system	81-24-3	HMDB0000036	BioDeepDB	2	pos	1.98179e+08	3.17523e+09	3.82062e+07	1.35558e+06	2.55354e+06	1.51922e+06	2.2767e+07	3.28665e+08	9.49538e+08	1.22046e+08	2.76369e+09	3.35339e+09	4.57145e+07	1.15359e+07	3.91956e+06	1.75343e+07	1.06131e+07	5.2414e+06
M536T840	beta-Carotene	536.169	839.7	536.438	4.30426	C40H56	[M]+			C02094	Metabolism of cofactors and vitamins; Digestive system	7235-40-7		BioDeepDB	2	pos	4.14372e+06	2.08819e+08	235988	1.42663e+06	1.66784e+06	5.23544e+06	172269	1.92517e+07	6.44912e+07	1.35281e+07	1.66567e+08	1.51158e+08	247382	5.56841e+06	1.19294e+06	125946	7.14202e+06	161561
M610T909	Rutin	610.187	909.2	610.153	2.21756	C27H30O16	[M]+			C05625		207671-50-9	HMDB0003249	BioDeepDB	2	pos	5.2843e+06	2.86642e+06	3.99251e+06	5.90781e+06	5.11994e+06	7.67896e+06	3.436e+06	1.64912e+06	1.19138e+06	5.82044e+06	4.42318e+06	468017	1.11379e+06	4.20131e+06	33829.6	198344	1.23104e+06	4.26267e+06
M613T128_2	Oxidized glutathione	613.165	127.8	612.152	8.84776	C20H32N6O12S2	[M+H]+	Carboxylic acids and derivatives	Amino acids, peptides, and analogues	C00127	Cell growth and death; Metabolism of other amino acids; Endocrine system	27025-41-8	HMDB0003337	BioDeepDB	2	pos	4.56849e+08	5.79943e+08	2.96017e+08	7.78685e+08	2.99544e+08	4.92221e+08	2.09263e+07	7.64144e+06	8.96826e+06	6.47377e+07	9.00513e+07	1.43814e+06	1.14089e+09	1.17874e+09	1.23877e+08	2.18675e+09	1.86246e+09	1.19508e+09
M123T128	Niacinamide	123.055	127.7	122.048	0.617609	C6H6N2O	[M+H]+	Pyridines and derivatives	Pyridinecarboxylic acids and derivatives	C00153	Metabolism of cofactors and vitamins; Digestive system	98-92-0	HMDB0001406	BioDeepDB	2	pos	3.08634e+09	1.26359e+10	1.47492e+10	1.22816e+10	3.7172e+09	3.6082e+09	1.76383e+10	3.13268e+09	1.80728e+10	3.02175e+09	2.21613e+10	2.60911e+09	1.06038e+10	1.19266e+10	1.57216e+10	2.781e+09	1.22539e+10	3.1209e+09
M126T128_1	Melamine	126.066	127.8	126.065	0.063722	C3H6N6	[M]+	Triazines	1,3,5-triazines	C08737		108-78-1	HMDB0041922	BioDeepDB	2	pos	1.70067e+07	5.25649e+07	2.82525e+07	4.43133e+07	4.891e+07	2.70346e+07	5.37569e+07	2.00747e+07	3.11833e+07	3.6422e+07	1.26426e+07	1.30336e+07	4.83188e+07	3.05829e+07	3.91152e+07	5.03706e+07	1.13955e+07	1.48157e+07
M128T787	(S)-2-Propylpiperidine	128.143	786.7	127.136	2.15384	C8H17N	[M+H]+			C06523		458-88-8	HMDB0030285	BioDeepDB	2	pos	1.31673e+08	1.041e+08	7.53581e+07	1.01757e+08	6.36607e+07	9.71e+07	1.49808e+08	5.58158e+07	4.95756e+07	1.24272e+08	1.05566e+08	3.7438e+07	4.40026e+07	1.18294e+08	2.05339e+08	3.97792e+07	4.00135e+07	1.40363e+08
M130T394	Pyrrolidonecarboxylic acid	130.049	393.8	129.043	5.19803	C5H7NO3	[M+H]+	Carboxylic acids and derivatives	Amino acids, peptides, and analogues	C02237		4042-36-8	HMDB0000805	BioDeepDB	2	pos	6.40542e+07	6.05554e+07	6.36673e+07	3.68406e+07	4.05538e+07	6.62217e+07	6.70622e+07	6.34166e+07	1.51233e+07	3.75322e+07	4.02032e+07	2.08549e+07	4.61222e+07	5.75789e+07	1.83516e+07	5.68882e+07	1.29458e+08	3.56436e+07
M150T482	Metaraminol	150.091	482.5	167.095	28.8757	C9H13NO2	[M+H-H2O]+	Benzene and substituted derivatives	Phenylpropanes	C07146		54-49-9	HMDB0014748	BioDeepDB	2	pos	6.95815e+06	4.09878e+06	3.52477e+06	6.84248e+06	6.07228e+06	6.78716e+06	4.31572e+06	5.24897e+06	7.38008e+06	7.02251e+06	7.4244e+06	1.06572e+07	7.95368e+06	4.66762e+06	4.7102e+06	6.43801e+06	6.52313e+06	6.2733e+06
M153T247	FAPy-adenine	153.066	246.8	153.065	0.0155247	C5H7N5O	[M]+	Diazines	Pyrimidines and pyrimidine derivatives	C06502		5122-36-1	HMDB0004816	BioDeepDB	2	pos	1.19369e+08	1.14302e+08	1.18228e+08	1.14196e+08	1.14322e+08	8.7695e+07	1.04858e+08	1.18344e+08	1.12083e+08	1.19678e+08	1.18505e+08	1.17443e+08	1.17813e+08	1.15971e+08	1.11601e+08	9.72104e+07	1.06886e+08	1.20156e+08
M160T266	Indoleacetaldehyde	160.076	265.6	159.068	0.0153525	C10H9NO	[M+H]+	Indoles and derivatives	Indoles	C00637	Amino acid metabolism	2591-98-2	HMDB0001190	BioDeepDB	2	pos	1.1009e+07	1.02466e+07	1.03922e+07	1.18196e+07	1.06449e+07	1.03472e+07	1.58125e+07	1.59536e+07	1.22723e+07	1.71857e+07	2.39013e+07	2.29228e+07	1.18323e+07	1.45472e+07	4.7835e+06	4.57293e+06	1.02406e+07	9.87806e+06
M163T977	Caffeic acid	163.038	976.6	180.042	17.3825	C9H8O4	[M+H-H2O]+	Cinnamic acids and derivatives	Hydroxycinnamic acids and derivatives	C01197		331-39-5/501-16-6	HMDB0001964	BioDeepDB	2	pos	4.84589e+06	4.45353e+06	2.01623e+07	1.38158e+08	2.79132e+07	8.57166e+07	1.32263e+07	5.6744e+06	6.32074e+06	5.72061e+06	1.63328e+07	5.32712e+06	3.66775e+07	9.24108e+06	1.21987e+07	3.83966e+06	3.78972e+06	3.56837e+06
M177T660	Neocnidilide	177.127	660.4	194.131	23.9037	C12H18O2	[M+H-H2O]+	Lactones	Gamma butyrolactones	C17002		4567-33-3	HMDB0034450	BioDeepDB	2	pos	1.18721e+06	4.95757e+06	5.67215e+06	4.35068e+06	4.50608e+06	4.65995e+06	4.16957e+06	1.43175e+06	6.12509e+06	6.70369e+06	619234	5.24739e+06	5.32671e+06	1.17367e+06	1.19373e+06	6.83938e+06	5.97403e+06	5.65792e+06
M167T242	Vanylglycol	167.064	242	184.074	14.1623	C9H12O4	[M+H-H2O]+	Phenols	Methoxyphenols	C05594	Amino acid metabolism	534-82-7 / 67423-45-4	HMDB0001490	BioDeepDB	2	pos	4.49785e+06	3.14291e+06	1.53386e+06	2.01981e+06	1.45637e+06	4.81813e+06	2.42161e+06	7.45305e+06	1.3054e+07	4.52504e+06	5.33843e+06	3.56893e+06	4.48945e+06	3.79895e+06	6.29969e+06	3.46538e+06	3.48684e+06	4.24266e+06
M194T422	Phenylacetylglycine	194.082	421.9	193.074	1.54574	C10H11NO3	[M+H]+	Carboxylic acids and derivatives	Amino acids, peptides, and analogues	C05598	Amino acid metabolism	500-98-1	HMDB0000821	BioDeepDB	2	pos	3.63093e+07	2.83157e+07	2.75996e+07	2.11163e+07	1.98595e+07	1.79944e+07	2.28514e+07	1.72789e+07	2.48486e+07	1.7187e+07	1.36492e+07	3.88343e+06	1.56109e+07	3.59808e+07	2.8367e+07	2.60086e+07	1.71302e+07	2.50267e+07
M198T230	N-Acetylhistidine	198.087	229.6	197.08	0.504828	C8H11N3O3	[M+H]+	Carboxylic acids and derivatives	Amino acids, peptides, and analogues	C02997		2497-02-1	HMDB0032055	BioDeepDB	2	pos	1.10166e+07	2.56221e+07	2.712e+07	4.25943e+06	1.93687e+07	1.5347e+07	2.6585e+07	8.69555e+06	6.1854e+06	6.68573e+06	1.3454e+07	2.52736e+07	1.99678e+07	5.80156e+06	3.79366e+06	1.82465e+07	2.07702e+07	1.53688e+07
M221T854	2-trans,6-trans-Farnesal	221.19	854.2	220.183	0.4521	C15H24O	[M+H]+	Prenol lipids	Sesquiterpenoids	C03461	Metabolism of terpenoids and polyketides	502-67-0/19317-11-4	HMDB0060356	BioDeepDB	2	pos	1.57851e+07	1.49321e+07	1.2985e+07	1.35641e+07	1.44176e+07	1.24933e+07	1.82209e+07	1.46586e+07	1.1063e+07	2.45277e+07	2.82448e+07	1.19717e+07	2.33932e+07	1.09397e+07	1.02485e+07	1.73182e+07	1.55783e+07	1.81173e+07
M203T892	(-)-alpha-Curcumene	203.18	891.6	202.172	0.00129779	C15H22	[M+H]+	Prenol lipids	Sesquiterpenoids	C09649		4176-17-4	HMDB0061838	BioDeepDB	2	pos	2.541e+07	9.82552e+07	7.68627e+07	7.10732e+07	7.76359e+07	6.78917e+07	2.07392e+07	1.0189e+08	9.41747e+07	6.64593e+07	8.87924e+07	2.5892e+08	7.18841e+07	7.90445e+07	5.52282e+07	8.8871e+07	8.38385e+07	8.1164e+07
M205T844	beta-Cubebene	205.195	843.5	204.188	0.974681	C15H24	[M+H]+	Prenol lipids	Sesquiterpenoids	C09648		13744-15-5	HMDB0061853	BioDeepDB	2	pos	3.53312e+08	3.22897e+08	2.28565e+08	2.5817e+08	3.33789e+08	2.88598e+08	2.81265e+08	4.36646e+08	1.86516e+08	3.57123e+08	4.13359e+08	2.60351e+08	3.00921e+08	2.82279e+08	1.89215e+08	3.45639e+08	3.55105e+08	3.38979e+08
M205T866	beta-Selinene	205.195	865.7	204.188	0.974681	C15H24	[M+H]+	Prenol lipids	Sesquiterpenoids	C09723		17066-67-0	HMDB0034997	BioDeepDB	2	pos	1.33693e+08	4.79257e+07	3.52188e+07	1.07313e+08	1.21192e+08	9.68968e+07	9.98647e+07	1.72932e+08	3.13386e+07	1.41513e+08	1.60239e+08	9.57685e+07	1.20598e+08	9.93862e+07	6.47026e+07	1.16874e+08	1.33767e+08	1.31974e+08
M223T680	Cerulenin	223.115	680.3	223.121	24.6509	C12H17NO3	[M]+	Epoxides	Oxirane carboxylic acids and derivatives	C12058		17397-89-6	HMDB0015168	BioDeepDB	2	pos	2.47031e+06	3.17597e+06	2.84709e+06	3.86487e+06	2.42914e+06	3.54589e+06	2.87927e+06	3.00679e+06	1.95604e+06	5.47587e+06	3.11843e+06	3.07291e+06	1.22201e+06	2.48325e+06	239514	884991	1.46264e+06	2.89021e+06
M209T490	Isoelemicin	209.117	489.8	208.11	0.592969	C12H16O3	[M+H]+	Phenol ethers	Anisoles	C16975		5273-85-8	HMDB0029867	BioDeepDB	2	pos	4.77073e+06	3.9812e+06	4.21001e+06	4.32893e+06	2.27692e+06	7.16954e+06	6.23283e+06	6.11525e+06	3.66757e+06	4.56179e+06	5.53252e+06	6.02977e+06	4.95133e+06	4.09641e+06	3.89809e+06	9.11787e+06	6.02451e+06	2.6359e+06
M209T749	Myristoleic acid	209.19	749.3	226.193	20.24	C14H26O2	[M+H-H2O]+	Fatty Acyls	Fatty acids and conjugates	C08322		544-64-9/NA	HMDB0002000	BioDeepDB	2	pos	6.84327e+06	6.2675e+06	6.41198e+06	7.08134e+06	3.77323e+06	6.70512e+06	6.25275e+06	8.17816e+06	7.23545e+06	7.33408e+06	6.84594e+06	6.13027e+06	6.9839e+06	7.91375e+06	6.77556e+06	6.36035e+06	7.12284e+06	7.44949e+06
M230T392	Ergothioneine	230.096	392.2	230.096	0.434601	C9H16N3O2S	[M+H]+	Carboxylic acids and derivatives	Amino acids, peptides, and analogues	C05570	Amino acid metabolism	497-30-3/58511-63-0	HMDB0003045	BioDeepDB	2	pos	4.95123e+06	3.08523e+06	4.65347e+06	109315	224789	293715	1.69079e+06	8.2789e+07	2.77782e+07	5.45977e+07	6.03369e+07	5.17722e+07	74274.5	240160	109742	365719	8.85597e+06	5.23033e+06
M223T386	Apiole	223.097	385.6	222.089	0.555813	C12H14O4	[M+H]+	Benzodioxoles		C10429		523-80-8	HMDB0033776	BioDeepDB	2	pos	8.16631e+06	2.45048e+06	1.31542e+07	9.01396e+06	1.60518e+07	1.49568e+07	1.12389e+07	1.23349e+07	6.962e+06	1.8759e+07	1.54017e+07	6.28499e+06	6.54998e+06	7.06165e+06	1.69946e+06	5.07061e+06	5.09204e+06	8.01694e+06
M233T709	Isoalantolactone	233.153	709.2	232.146	0.754868	C15H20O2	[M+H]+	Prenol lipids	Terpene lactones	C09484		470-17-7	HMDB0035934	BioDeepDB	2	pos	1.94065e+07	1.95777e+07	2.04757e+07	1.67626e+07	1.73779e+07	1.96423e+07	1.85913e+07	1.78273e+07	7.86709e+06	2.51895e+07	1.5319e+07	6.09734e+06	8.40498e+06	2.42641e+07	778341	1.07604e+07	8.40769e+06	1.59759e+07
M252T422	N-Acetyl-L-tyrosine	252.126	421.8	251.116	12.7872	C13H17NO4	[M+H]+	Carboxylic acids and derivatives	Amino acids, peptides, and analogues	C01657		537-55-3/840-97-1	HMDB0000866	BioDeepDB	2	pos	3.22659e+07	2.39632e+07	3.47968e+06	1.68855e+07	1.29107e+07	6.09298e+06	2.4581e+06	3.14663e+06	5.78075e+06	3.59475e+07	4.76874e+07	2.41723e+07	5.10552e+06	2.06294e+07	6.58815e+06	8.47134e+06	3.53196e+07	2.24052e+07
M243T97	Glucose 6-phosphate	243.027	97	260.03	19.0678	C6H13O9P	[M+H-H2O]+	Organooxygen compounds	Carbohydrates and carbohydrate conjugates	C00092	Endocrine and metabolic disease; Cancer: overview; Digestive system; Endocrine system; Carbohydrate metabolism; Biosynthesis of other secondary metabolites	56-73-5/299-31-0	HMDB0001401	BioDeepDB	2	pos	1.7212e+07	4.5181e+06	1.74156e+06	2.6084e+07	2.08259e+07	1.99891e+07	2.75181e+06	4.61213e+06	654988	1.95903e+06	1.56954e+06	1.44126e+06	3.86177e+07	3.16194e+07	2.1509e+07	4.8835e+06	7.88974e+07	2.30541e+07
M248T241	Pyridoxamine 5'-phosphate	248.077	240.6	248.056	0.902946	C8H13N2O5P	[M-H2O+NH4]+	Pyridines and derivatives	Pyridoxamines	C00647	Metabolism of cofactors and vitamins; Digestive system	529-96-4	HMDB0001555	BioDeepDB	2	pos	9.93934e+06	942253	5.65951e+06	6.17828e+06	1.14413e+07	1.2682e+06	4.6515e+06	3.44122e+06	2.00025e+07	3.19594e+07	3.00788e+07	2.36159e+07	7.99608e+06	8.02502e+06	3.95378e+06	3.89078e+06	5.95341e+06	1.82128e+06
M251T618	Methaqualone	251.125	618	250.111	27.4764	C16H14N2O	[M+H]+	Carbohydrates and carbohydrate conjugates	Glycosyl compounds	C07560		6055-00-1/72-44-6	HMDB0038854	BioDeepDB	2	pos	1.05942e+08	1.2546e+08	2.32739e+08	1.12454e+08	7.50783e+07	9.37102e+07	2.45082e+07	1.86435e+07	1.61058e+07	3.15742e+07	2.40955e+07	1.16137e+07	6.41087e+07	1.24698e+08	1.06723e+07	9.18957e+07	1.56918e+07	1.56923e+07
M277T756	Stearidonic acid	277.216	756.4	276.209	0.634884	C18H28O2	[M+H]+	Fatty Acyls	Lineolic acids and derivatives	C16300	Lipid metabolism	20290-75-9	HMDB0006547	BioDeepDB	2	pos	7.65377e+07	7.08686e+07	5.88632e+07	7.5871e+07	5.10585e+07	1.46187e+08	3.80128e+07	2.56321e+07	8.76867e+06	5.02114e+07	1.35581e+07	5.66923e+06	4.74817e+07	1.68176e+07	4.25826e+07	4.84453e+07	9.14599e+07	6.38927e+07
M265T92	Thiamine	265.111	92.1	265.112	3.0176	C12H17N4OS	[M+H]+	Diazines	Pyrimidines and pyrimidine derivatives	C00378	Metabolism of cofactors and vitamins; Digestive system; Membrane transport; Folding, sorting and degradation	59-43-8	HMDB0000235	BioDeepDB	2	pos	6.59821e+07	4.11329e+07	3.62465e+07	5.72242e+07	5.43019e+07	5.27501e+07	2.26435e+07	2.8935e+07	793895	4.18401e+06	1.01669e+07	1.14807e+07	7.14762e+07	5.10853e+07	2.68326e+07	5.33521e+07	4.69031e+07	5.29438e+07
M268T226	Adenosine	268.104	226.1	267.097	0.462507	C10H13N5O4	[M+H]+	Purine nucleosides		C00212	Circulatory system; Membrane transport; Signal transduction; Endocrine system; Neurodegenerative disease; Signaling molecules and interaction; Nucleotide metabolism; Substance dependence	58-61-7	HMDB0000050	BioDeepDB	2	pos	1.9293e+06	508538	387140	383055	487178	329517	1.37049e+06	1.3179e+06	2.5992e+06	199318	238321	906947	1.2067e+06	1.92805e+06	2.14709e+06	2.18236e+06	1.2684e+06	387862
M279T833	Alpha-dimorphecolic acid	279.232	833.2	296.235	2.50688	C18H32O3	[M+H-H2O]+	Fatty Acyls	Lineolic acids and derivatives	C14767	Lipid metabolism; Endocrine system	73543-67-6	HMDB0004670	BioDeepDB	2	pos	1.42263e+08	1.92897e+08	1.67759e+08	2.5625e+08	1.15571e+08	3.19319e+08	1.56342e+08	2.78666e+08	1.50403e+08	1.6385e+08	1.88462e+08	6.67919e+07	1.1394e+08	2.11395e+08	1.34655e+08	1.59396e+08	9.70005e+07	1.83469e+08
M299T690	Norethindrone	299.2	689.7	298.193	0.588235	C20H26O2	[M+H]+	Steroids and steroid derivatives	Estrane steroids	C05028		68-22-4	HMDB0014855	BioDeepDB	2	pos	3.26803e+07	3.06325e+07	1.99683e+07	2.27107e+07	2.63025e+07	2.33004e+07	9.88125e+06	2.77974e+07	1.64925e+07	3.59528e+07	2.19135e+07	6.86485e+06	2.78379e+07	2.0958e+07	1.57735e+07	3.98771e+07	3.18841e+07	3.30217e+07
M282T819	Oleamide	282.279	818.8	281.272	0.354259	C18H35NO	[M+H]+	Fatty Acyls	Fatty amides	C19670		301-02-0	HMDB0002117	BioDeepDB	2	pos	3.04209e+07	2.19348e+07	1.21325e+06	3.49643e+07	2.22516e+07	2.03792e+07	232142	386368	73775.6	277933	103849	303000	4.68255e+07	3.69346e+07	2.25005e+07	2.24946e+06	2.99171e+07	3.04097e+07
M300T540	Metoclopramide	300.144	539.6	299.14	10.7636	C14H22ClN3O2	[M+H]+	Phenol ethers	Aminophenyl ethers	C07868		364-62-5	HMDB0015363	MoNA	2	pos	1.36665e+06	5.726e+06	5.97255e+06	1.21247e+06	5.0599e+06	5.29583e+06	1.37756e+06	1.62603e+06	1.66438e+06	1.5493e+06	5.37874e+06	7.0834e+06	1.35412e+06	4.59663e+06	1.53956e+06	5.30376e+06	4.85669e+06	1.28679e+06
M282T733	Sphingosine	282.279	733.3	299.282	16.0621	C18H37NO2	[M+H-H2O]+	Organonitrogen compounds	Amines	C00319	Lipid metabolism; Cell growth and death; Signal transduction	123-78-4	HMDB0000252	BioDeepDB	2	pos	1.95819e+07	7.65294e+07	6.34255e+06	8.20608e+06	4.21522e+07	3.98226e+07	3.47916e+07	5.70982e+07	4.01404e+07	3.1234e+07	1.55695e+07	1.41865e+07	3.25065e+07	6.05431e+07	3.71066e+07	9.33429e+06	4.65974e+07	1.6554e+07
M283T736	Malonoben	283.175	735.7	282.173	18.6316	C18H22N2O	[M+H]+	Benzene and substituted derivatives	Phenylpropanes	C19039		10537-47-0	HMDB0031799	BioDeepDB	2	pos	1.46757e+08	1.4554e+08	1.23537e+08	2.33047e+08	4.66823e+07	1.1142e+08	1.63555e+08	2.69903e+08	1.18789e+08	4.14318e+07	5.13413e+07	2.78531e+08	1.04e+08	1.03775e+08	1.1829e+08	1.91774e+08	5.49796e+07	1.21235e+08
M301T676	9-cis-Retinoic acid	301.216	675.5	300.209	0	C20H28O2	[M+H]+	Prenol lipids	Retinoids	C15493	Cancer: overview; Metabolism of cofactors and vitamins; Endocrine system; Cancer: specific types; Immune system	5300-03-8	HMDB0002369	BioDeepDB	2	pos	6.2156e+07	1.33786e+08	1.48713e+08	4.23256e+07	1.6993e+08	1.02242e+08	1.06316e+08	1.09443e+08	2.04998e+08	3.80976e+07	1.18989e+08	3.63227e+07	1.02076e+08	4.0285e+07	4.29259e+07	1.9797e+08	1.328e+08	7.25268e+07
M291T797	Etiocholanolone	291.231	796.6	290.225	2.66455	C19H30O2	[M+H]+	Steroids and steroid derivatives	Androstane steroids	C04373	Lipid metabolism	53-42-9	HMDB0000490	BioDeepDB	2	pos	2.72966e+07	7.19087e+06	1.1834e+07	1.14119e+07	5.96782e+06	1.53334e+07	7.05912e+06	4.1327e+07	7.60689e+07	1.03655e+07	2.69796e+07	3.2116e+07	3.47957e+07	1.89359e+07	9.38614e+07	3.28206e+07	2.87007e+07	2.34869e+07
M277T689	13-OxoODE	277.216	688.8	294.219	14.9125	C18H30O3	[M+H-H2O]+	Fatty Acyls	Lineolic acids and derivatives	C14765	Lipid metabolism	54739-30-9	HMDB0004668	BioDeepDB	2	pos	9.71895e+07	4.87135e+07	2.07079e+08	2.3325e+08	1.30027e+08	2.30402e+08	2.36828e+08	5.1497e+07	2.66537e+08	2.51767e+08	4.77681e+07	2.50683e+08	6.28665e+07	5.9167e+07	9.14605e+07	7.52361e+07	1.23105e+08	2.32069e+08
M295T815	13-L-Hydroperoxylinoleic acid	295.227	815.3	312.23	2.03234	C18H32O4	[M+H-H2O]+	Fatty Acyls	Lineolic acids and derivatives	C04717	Lipid metabolism	33964-75-9	HMDB0003871	BioDeepDB	2	pos	1.14356e+09	1.32803e+09	2.39597e+09	1.53253e+09	1.63024e+09	2.37181e+09	2.80374e+09	1.45471e+09	6.5569e+08	6.34495e+09	8.16498e+08	2.73468e+08	1.47755e+08	9.00096e+08	1.01531e+08	1.36822e+08	5.93274e+08	3.29658e+08
M315T797	Progesterone	315.232	797.3	314.225	0.875547	C21H30O2	[M+H]+	Steroids and steroid derivatives	Pregnane steroids	C00410	Endocrine and metabolic disease; Cancer: overview; Cell growth and death; Endocrine system; Lipid metabolism; Cancer: specific types	57-83-0	HMDB0001830	BioDeepDB	2	pos	1.97653e+07	2.76031e+06	7.44541e+06	1.19743e+07	1.28561e+07	1.16876e+07	5.18672e+07	8.8916e+06	1.81271e+06	1.28062e+07	5.97282e+06	5.66427e+06	1.6776e+06	3.90192e+06	5.93395e+06	2.73921e+06	5.98375e+06	9.73797e+06
M317T784	15-Deoxy-d-12,14-PGJ2	317.211	783.9	316.204	1.50058	C20H28O3	[M+H]+	Fatty Acyls	Eicosanoids	C14717	Lipid metabolism	87893-55-8	HMDB0005079	BioDeepDB	2	pos	6.26901e+07	8.17896e+07	1.44375e+08	7.25001e+07	6.84349e+07	8.91719e+07	5.79163e+07	9.59656e+06	1.65999e+07	2.40655e+07	4.72176e+07	3.00281e+06	5.6455e+06	5.11978e+07	2.32683e+06	1.21583e+07	2.39346e+07	5.59309e+07
M319T778	12-KETE	319.227	777.7	318.219	0.93977	C20H30O3	[M+H]+	Fatty Acyls	Fatty acids and conjugates	C14807	Lipid metabolism	108437-64-5	HMDB0013633	BioDeepDB	2	pos	1.9588e+08	1.89205e+08	5.65321e+07	1.70181e+08	1.75914e+08	2.6788e+08	2.74737e+07	2.37502e+08	9.18526e+06	3.27941e+08	2.76818e+07	5.73023e+06	1.66207e+08	1.68876e+08	6.28298e+07	3.13295e+07	1.37679e+08	2.10456e+08
M319T834	5-KETE	319.222	834.1	318.219	14.9614	C20H30O3	[M+H]+	Fatty Acyls	Fatty acids and conjugates	C14732	Lipid metabolism	126432-17-5/106154-18-1	HMDB0010217	BioDeepDB	2	pos	3.2403e+07	9.13567e+07	5.16895e+07	4.02459e+07	4.94237e+07	4.72407e+07	1.4317e+08	3.44884e+07	8.23922e+07	1.21689e+07	4.07675e+07	9.64405e+06	2.01024e+07	1.06928e+08	1.40653e+07	6.40527e+07	8.01527e+06	7.29862e+07
M303T811	8-HETE	303.231	810.8	320.235	3.62759	C20H32O3	[M+H-H2O]+	Fatty Acyls	Eicosanoids	C14776	Lipid metabolism; Endocrine system	98462-03-4	HMDB0004679	BioDeepDB	2	pos	2.02558e+09	1.41325e+09	1.21655e+09	1.18527e+09	4.96245e+09	2.73021e+09	5.38969e+08	1.01026e+09	5.3597e+08	1.41323e+08	1.8032e+09	1.48059e+08	1.37242e+09	1.36097e+09	6.26083e+08	9.78273e+08	1.25765e+09	2.89143e+09
M320T704	20-HETE	320.23	703.8	320.235	14.9892	C20H32O3	[M]+	Fatty Acyls	Fatty acids and conjugates	C14748	Lipid metabolism; Circulatory system	79551-86-3	HMDB0005998	BioDeepDB	2	pos	6.12854e+07	4.26662e+07	4.86222e+07	4.26048e+07	4.33926e+07	4.88931e+07	3.24995e+06	3.39003e+07	1.43414e+06	5.03083e+06	4.43834e+06	1.50709e+06	3.02362e+07	5.53676e+07	1.75674e+07	3.4376e+07	3.21522e+07	4.37329e+07
M303T801	16(R)-HETE	303.23	801.2	320.235	6.59564	C20H32O3	[M+H-H2O]+	Fatty Acyls	Eicosanoids	C14778	Lipid metabolism	183509-22-0	HMDB0004680	BioDeepDB	2	pos	1.78882e+08	5.63849e+08	1.6002e+08	8.62704e+07	1.07034e+08	4.76271e+08	1.1641e+08	4.75786e+08	1.24934e+08	1.46994e+08	2.18069e+08	2.0829e+08	5.22948e+08	1.02621e+08	7.35303e+07	5.6087e+08	4.74752e+08	2.13317e+08
M303T860	19(S)-HETE	303.232	860.2	320.235	14.6225	C20H32O3	[M+H-H2O]+	Fatty Acyls	Eicosanoids	C14749	Lipid metabolism	79551-85-2/115461-40-0	HMDB0011136	BioDeepDB	2	pos	5.77128e+07	3.69059e+07	8.28395e+06	3.69794e+07	5.17909e+07	4.10303e+07	2.47035e+07	1.7408e+07	1.58846e+07	1.27546e+07	3.13558e+07	1.0374e+06	9.4716e+07	4.47543e+07	3.92583e+07	7.42025e+07	9.05014e+07	8.06387e+07
M312T611	Levonorgestrel	312.216	611.1	312.209	24.3421	C21H28O2	[M]+	Steroids and steroid derivatives	Estrane steroids	C08153		797-63-7/6533-00-2	HMDB0014511	BioDeepDB	2	pos	2.22353e+07	2.89821e+07	1.63542e+07	2.11395e+07	3.86135e+07	1.67538e+07	5.31425e+06	1.215e+06	545363	1.4263e+07	1.55112e+06	958507	2.2e+07	1.39637e+07	1.37228e+06	2.21048e+07	1.86312e+07	1.9454e+07
M317T860	5a-Pregnane-3,20-dione	317.247	860.2	316.24	1.81562	C21H32O2	[M+H]+	Steroids and steroid derivatives	Pregnane steroids	C03681	Lipid metabolism	566-65-4	HMDB0003759	BioDeepDB	2	pos	8.39542e+07	8.57761e+07	7.84637e+07	7.24563e+07	7.27395e+07	8.36451e+07	1.14613e+08	1.07901e+08	9.41259e+07	3.17705e+07	1.87412e+08	1.10045e+08	1.12704e+08	9.41882e+07	1.05964e+08	8.80547e+07	1.04197e+08	1.11635e+08
M321T677	8,9-DiHETrE	321.243	677.2	338.246	13.1801	C20H34O4	[M+H-H2O]+	Fatty Acyls	Eicosanoids	C14773	Lipid metabolism; Nervous system	192461-96-4	HMDB0002311	BioDeepDB	2	pos	1.20003e+07	1.02465e+07	8.33488e+06	2.99697e+07	4.17544e+07	3.53568e+07	2.94397e+07	3.77774e+07	2.24985e+07	2.32527e+07	4.07505e+07	6.54248e+06	3.41803e+07	3.64564e+07	6.00873e+06	4.47268e+07	2.5051e+07	3.29284e+07
M321T710	11,12-DiHETrE	321.243	710	338.246	13.1801	C20H34O4	[M+H-H2O]+	Fatty Acyls	Eicosanoids	C14774	Lipid metabolism; Nervous system	192461-95-3/NA	HMDB0002314	BioDeepDB	2	pos	1.02408e+07	2.33557e+07	2.30919e+07	2.06362e+07	2.19265e+07	1.90532e+07	2.54726e+07	2.83457e+07	1.79043e+07	2.88033e+07	9.63608e+06	1.83788e+07	2.77581e+07	9.05918e+06	7.0218e+06	9.59827e+06	2.76818e+07	6.88329e+06
M325T117	UMP	325.043	117.4	324.036	0.0738363	C9H13N2O9P	[M+H]+	Pyrimidine nucleotides	Pyrimidine ribonucleotides	C00105	Nucleotide metabolism	58-97-9	HMDB0000288	BioDeepDB	2	pos	9.0978e+06	5.26326e+06	6.36969e+06	1.46567e+06	5.12283e+06	2.21377e+06	1.25657e+07	1.22087e+06	668582	3.50713e+06	641336	3.15696e+06	1.64827e+07	6.89651e+06	9.11058e+06	1.36353e+07	1.12933e+07	8.92054e+06
M329T876	Docosahexaenoic acid	329.247	875.8	328.24	0.838276	C22H32O2	[M+H]+	Fatty Acyls	Fatty acids and conjugates	C06429	Lipid metabolism	6217-54-5	HMDB0002183	BioDeepDB	2	pos	2.17412e+07	1.35969e+07	1.15858e+07	1.29804e+07	9.22229e+06	9.61066e+06	3.7715e+07	6.96259e+07	8.24299e+07	9.35429e+07	1.24962e+08	1.6909e+08	2.18685e+07	4.86209e+06	1.7494e+07	9.38817e+06	1.82205e+07	2.94352e+07
M330T749	Ethyl icosapentate	330.264	748.6	330.256	24.2231	C22H34O2	[M]+	Fatty Acyls	Fatty acid esters	C16184		86227-47-6/NA	HMDB0039530	BioDeepDB	2	pos	9.21148e+07	7.99861e+07	2.63263e+08	2.81819e+08	3.23799e+08	1.04476e+08	1.44206e+08	3.54317e+08	2.63804e+08	8.98481e+07	1.19558e+08	2.76774e+08	7.71176e+07	9.84094e+07	6.16228e+07	2.0296e+08	3.5547e+08	2.72338e+08
M336T727	Prostaglandin A1	336.225	727.4	336.23	16.0607	C20H32O4	[M]+	Fatty Acyls	Eicosanoids	C04685		14152-28-4	HMDB0002656	BioDeepDB	2	pos	1.32468e+08	1.05199e+08	8.96426e+07	8.88501e+07	1.00673e+08	2.20863e+07	6.76428e+06	1.24774e+07	1.09264e+07	8.66797e+06	1.0529e+07	2.61002e+06	6.7315e+07	1.28667e+08	3.25462e+07	1.30857e+07	6.89657e+07	7.35835e+07
M337T779	8-Isoprostane	337.237	778.5	354.241	1.77916	C20H34O5	[M+H-H2O]+	Saturated hydrocarbons	Cycloalkanes	C13809	Lipid metabolism	155976-51-5/27415-26-5	HMDB0004659	BioDeepDB	2	pos	3.98719e+07	4.38498e+07	7.65133e+07	4.14667e+07	2.94114e+07	4.50324e+07	8.50826e+07	2.54907e+07	1.1405e+07	5.04741e+07	2.61837e+07	1.89019e+06	2.90246e+06	2.75277e+07	1.61142e+06	2.73416e+06	3.37333e+06	2.54668e+07
M337T623	Prostaglandin F2a	337.237	622.6	354.241	1.77916	C20H34O5	[M+H-H2O]+	Fatty Acyls	Eicosanoids	C00639	Nervous system; Signal transduction; Digestive system; Endocrine system; Lipid metabolism; Signaling molecules and interaction	551-11-1	HMDB0001139	BioDeepDB	2	pos	1.61995e+08	3.0537e+08	2.71787e+08	5.24084e+07	9.20516e+07	1.50307e+08	4.99223e+07	3.10611e+08	7.8939e+07	1.07626e+08	5.14359e+07	6.70383e+06	2.99748e+07	1.59666e+08	1.68247e+07	2.9381e+07	2.65409e+07	1.09035e+08
M338T623	14,15-DiHETrE	338.241	622.6	338.246	13.5998	C20H34O4	[M]+	Fatty Acyls	Eicosanoids	C14775	Lipid metabolism; Nervous system	77667-09-5/NA	HMDB0002265	BioDeepDB	2	pos	4.6378e+07	3.62286e+07	3.37963e+07	3.07898e+07	3.57468e+07	3.68345e+07	3.8447e+06	5.90955e+07	887875	5.91778e+06	3.80452e+06	980083	5.7469e+06	4.26694e+07	1.49333e+07	1.96632e+07	2.45631e+07	3.51125e+07
M348T237	AMP	348.069	237.5	347.063	3.37864	C10H14N5O7P	[M+H]+	Purine nucleotides	Purine ribonucleotides	C00020	Endocrine and metabolic disease; Sensory system; Signal transduction; Endocrine system; Neurodegenerative disease; Nucleotide metabolism; Aging	61-19-8	HMDB0000045	BioDeepDB	2	pos	1.0236e+08	1.74776e+08	1.78869e+08	1.82051e+08	1.62875e+08	1.43133e+08	7.79061e+07	3.01777e+07	2.11965e+06	1.27267e+06	1.36946e+07	694399	1.66071e+08	1.72925e+08	1.62396e+08	3.51027e+08	3.67062e+08	1.58919e+08
M349T839_2	2-Hydroxy-6-pentadecylbenzoic acid	349.273	838.9	348.266	1.36283	C22H36O3	[M+H]+	Benzene and substituted derivatives	Benzoic acids and derivatives	C10759		16611-84-0	HMDB0029683	BioDeepDB	2	pos	3.03775e+07	6.33208e+06	2.57199e+07	3.12375e+07	2.70815e+07	3.45639e+07	2.17895e+07	5.78445e+07	1.80656e+07	1.763e+07	5.77294e+07	7.37506e+06	4.48216e+07	3.87707e+07	1.90372e+07	4.68078e+07	3.18741e+07	4.54246e+07
M348T847	Anandamide	348.289	847.3	347.282	1.36668	C22H37NO2	[M+H]+	Organonitrogen compounds	Amines	C11695	Environmental adaptation; Nervous system; Signaling molecules and interaction; Sensory system	94421-68-8	HMDB0004080	BioDeepDB	2	pos	1.69487e+07	1.40313e+07	1.28623e+07	1.04139e+07	1.98295e+07	1.74958e+07	5.27942e+07	5.78127e+07	2.0497e+07	4.12136e+07	4.94634e+07	5.76457e+07	3.48323e+07	1.47486e+07	1.5789e+07	6.47219e+07	4.2189e+07	2.84727e+07
M351T732	6-Ketoprostaglandin E1	351.216	731.7	368.22	2.2778	C20H32O6	[M+H-H2O]+	Fatty Acyls	Eicosanoids	C05962	Lipid metabolism	67786-53-2	HMDB0004241	BioDeepDB	2	pos	1.05017e+07	5.08481e+07	6.55969e+07	4.00895e+07	6.1445e+07	3.61049e+07	8.64129e+07	1.28684e+08	6.94887e+07	3.266e+08	1.85845e+08	5.19338e+07	2.25859e+07	3.61447e+07	607984	9.81675e+06	1.70921e+07	6.43907e+07
M353T763	Prostaglandin D2	353.232	762.9	352.225	0.215156	C20H32O5	[M+H]+	Fatty Acyls	Eicosanoids	C00696	Nervous system; Lipid metabolism; Signaling molecules and interaction; Immune disease; Immune system; Infectious disease: parasitic	41598-07-6	HMDB0001403	BioDeepDB	2	pos	2.26723e+07	2.22808e+07	2.40986e+07	1.89296e+07	1.56967e+07	2.2669e+07	2.01659e+07	1.89681e+07	8.57881e+06	3.90377e+07	2.52025e+07	1.38685e+07	9.2133e+06	1.54309e+07	3.38668e+06	7.98724e+06	1.05226e+07	1.401e+07
M353T677	(13E)-11a-Hydroxy-9,15-dioxoprost-13-enoic acid	353.231	676.9	352.225	4.46167	C20H32O5	[M+H]+	Fatty Acyls	Eicosanoids	C04654		22973-19-9	HMDB0001320	BioDeepDB	2	pos	2.16175e+08	3.77728e+08	4.58895e+08	4.17953e+08	3.40689e+08	4.40477e+08	4.82788e+08	5.93321e+08	1.68308e+08	8.15297e+08	4.37444e+08	1.97182e+08	2.6661e+08	3.26611e+08	2.89419e+07	2.82575e+08	5.1484e+08	9.85716e+07
M380T733	Sphingosine 1-phosphate	380.253	733.3	379.249	6.83755	C18H38NO5P	[M+H]+	Sphingolipids	Phosphosphingolipids	C06124	Signal transduction; Lipid metabolism; Signaling molecules and interaction; Infectious disease: bacterial; Immune system	26993-30-6	HMDB0000277	BioDeepDB	2	pos	2.90992e+07	1.05051e+07	1.07792e+07	9.48514e+06	1.36213e+07	1.1505e+07	7.84366e+06	1.13249e+07	4.5453e+06	1.67647e+07	3.46588e+07	2.8991e+06	3.03573e+06	5.8353e+06	2.04901e+06	4.14617e+06	8.12549e+06	1.46634e+07
M363T535	18-Hydroxycorticosterone	363.226	535	362.209	25.6039	C21H30O5	[M+H]+	Steroids and steroid derivatives	Hydroxysteroids	C01124	Lipid metabolism; Endocrine system	561-65-9	HMDB0000319	BioDeepDB	2	pos	2.09319e+07	1.64096e+07	1.16807e+07	1.44938e+07	1.79642e+07	1.9191e+07	1.14469e+07	1.55862e+06	80181	3.47835e+06	429089	252644	1.80332e+07	1.33796e+07	7.91948e+06	1.97284e+07	1.56296e+07	2.23848e+07
M369T847	Cholesterol	369.352	847.1	386.355	0.541489	C27H46O	[M+H-H2O]+	Steroids and steroid derivatives	Cholestane steroids	C00187	Endocrine and metabolic disease; Cancer: overview; Digestive system; Endocrine system; Lipid metabolism; Cancer: specific types	57-88-5	HMDB0000067	BioDeepDB	2	pos	2.34036e+07	1.83853e+07	4.77114e+06	7.64353e+06	6.84872e+06	7.22368e+06	7.13094e+06	6.03162e+06	1.08005e+07	6.7462e+06	8.03905e+06	4.38783e+06	1.42708e+07	1.16476e+07	3.60126e+06	3.15014e+07	2.45202e+07	2.31867e+07
M369T916	Lathosterol	369.352	915.8	386.355	0.541489	C27H46O	[M+H-H2O]+	Steroids and steroid derivatives	Cholestane steroids	C01189	Lipid metabolism	80-99-9	HMDB0001170	BioDeepDB	2	pos	3.42971e+07	4.13299e+07	2.62782e+07	3.27572e+07	8.35447e+06	3.53269e+07	3.57127e+07	3.81171e+07	3.39101e+07	3.77074e+07	2.17781e+07	1.95282e+07	5.44747e+07	2.4298e+07	1.90834e+07	1.64556e+07	3.23725e+07	1.69187e+07
M410T853	Gamma-Tocotrienol	410.316	853.2	410.318	6.5803	C28H42O2	[M]+	Prenol lipids	Quinone and hydroquinone lipids	C14155	Metabolism of cofactors and vitamins	14101-61-2	HMDB0012958	BioDeepDB	2	pos	4.13679e+06	3.83581e+06	3.62517e+06	3.37045e+06	3.06846e+06	3.83503e+06	4.4161e+06	2.71588e+06	2.60054e+06	7.40946e+06	2.76541e+06	1.46416e+06	1.22071e+06	3.09105e+06	121733	271175	1.56878e+06	3.38522e+06
M496T809_2	1-palmitoylglycerophosphocholine	496.337	809.2	496.34	5.0369	C24H51NO7P	[M+H]+	Glycerophospholipids	Glycerophosphocholines	C04102		17364-16-8	HMDB0062541	BioDeepDB	2	pos	5.10612e+10	2.5662e+10	6.31894e+10	7.39093e+10	3.06085e+10	2.99505e+10	4.67957e+10	3.10138e+10	1.69691e+10	2.55449e+10	9.31498e+10	7.00834e+09	3.484e+10	4.59815e+10	1.53908e+10	3.37846e+09	6.86697e+10	3.10285e+10
M744T115	NADP	744.073	114.9	744.083	13.1708	C21H29N7O17P3	[M+H]+	(5'->5')-dinucleotides		C00006	Metabolism of cofactors and vitamins; Metabolism of other amino acids; Xenobiotics biodegradation and metabolism; Endocrine system	53-59-8	HMDB0000217	BioDeepDB	2	pos	2.70203e+07	1.16533e+07	1.4739e+07	1.31653e+07	9.89228e+06	2.35651e+07	2.28428e+07	898092	962743	4.13584e+06	3.02923e+06	124733	4.69481e+06	1.41847e+07	1.93984e+06	7.81863e+06	1.80634e+06	4.0113e+06
M108T309	O-Toluidine	108.081	309.1	107.073	4.8482	C7H9N	[M+H]+	Benzene and substituted derivatives	Toluenes	C14403		95-53-4	HMDB0041965	MoNA	2	pos	1.89782e+07	2.47699e+07	1.09503e+07	2.33882e+07	2.63832e+07	1.38449e+07	2.23109e+07	2.74844e+07	1.90105e+07	2.33449e+07	5.37092e+06	1.55163e+07	2.29911e+07	1.77132e+07	5.31942e+06	1.33314e+07	4.06104e+06	2.03732e+07
M279T880	Dibutyl phthalate	279.156	879.9	278.152	11.3772	C16H22O4	[M+H]+	Benzene and substituted derivatives	Benzoic acids and derivatives	C14214		84-74-2	HMDB0033244	MoNA	2	pos	6.41089e+06	1.53208e+07	6.64469e+06	1.13311e+07	5.20651e+06	1.95619e+07	4.41366e+06	3.98942e+06	1.48518e+07	1.5453e+07	4.93178e+06	1.04e+07	3.74767e+06	4.67365e+06	3.45351e+06	1.42528e+07	4.28739e+06	8.33455e+06
M363T590	Cortisol	363.216	590.4	362.209	1.58583	C21H30O5	[M+H]+	Steroids and steroid derivatives	Hydroxysteroids	C00735	Endocrine and metabolic disease; Cancer: overview; Excretory system; Digestive system; Endocrine system; Lipid metabolism; Signaling molecules and interaction; Cancer: specific types	50-23-7	HMDB0000063	MoNA	2	pos	673977	1.96559e+07	1.52916e+06	2.09417e+06	4.82627e+06	1.25701e+06	5.28188e+07	2.93095e+07	9.59825e+07	8.85041e+07	2.23245e+08	9.25799e+07	2.85639e+06	982205	349134	1.07617e+06	3.69331e+06	4.40254e+06
M136T925	(R)-Amphetamine	136.112	925.4	135.105	0.911013	C9H13N	[M+H]+	Benzene and substituted derivatives	Phenethylamines	C07514		156-34-3/300-62-9	HMDB0012128	MoNA	2	pos	1.99027e+07	1.0147e+07	3.52393e+07	6.01545e+06	8.33387e+06	5.61034e+06	5.58787e+06	9.65689e+06	3.54657e+07	3.896e+06	4.02941e+06	3.62025e+07	8.59801e+06	5.04464e+06	1.18944e+07	8.235e+06	1.09433e+07	1.45679e+07
M242T645	Mefenamic acid	242.118	645	241.11	0.0991254	C15H15NO2	[M+H]+	Benzene and substituted derivatives	Benzoic acids and derivatives	C02168		61-68-7	HMDB0014922	MoNA	2	pos	3.82039e+06	1.73601e+07	1.77424e+07	3.3388e+06	4.89839e+07	2.04265e+07	3.09169e+06	1.68929e+06	9.71705e+06	1.24127e+07	8.71394e+07	6.88778e+07	1.54245e+06	7.73847e+07	5.14279e+07	1.65762e+06	1.4387e+07	1.27794e+06
M593T519	Mesobilirubinogen	593.334	518.9	592.326	0.546067	C33H44N4O6	[M+H]+	Tetrapyrroles and derivatives	Bilirubins	C05790	Metabolism of cofactors and vitamins	14684-37-8	HMDB0001898	MoNA	2	pos	2.34659e+06	2.08595e+07	599651	781321	3.08736e+06	527101	4.70951e+07	7.66939e+06	3.17796e+07	3.55267e+07	5.63911e+07	2.03012e+07	204977	274841	1.09786e+06	39509.9	111085	434451
M133T80	Ornithine	133.097	80.3	132.09	0.931649	C5H12N2O2	[M+H]+	Carboxylic acids and derivatives	Amino acids, peptides, and analogues	C00077	Amino acid metabolism; Membrane transport; Metabolism of other amino acids	3184-13-2/70-26-8	HMDB0000214	BioDeepDB	2	pos	3.32611e+08	3.1054e+08	2.87276e+08	4.47934e+08	2.57509e+08	3.09554e+08	3.94487e+08	2.51058e+08	2.53932e+07	1.86284e+08	3.77254e+07	9.6607e+07	1.79092e+08	2.81853e+08	1.30396e+08	1.88254e+08	2.38064e+08	4.07494e+08
M137T172	Hypoxanthine	137.046	172.5	136.038	0.175124	C5H4N4O	[M+H]+	Imidazopyrimidines	Purines and purine derivatives	C00262	Nucleotide metabolism	68-94-0	HMDB0000157	BioDeepDB	2	pos	3.70976e+08	3.47998e+08	3.4435e+08	3.18253e+08	3.5327e+08	3.5804e+08	4.3903e+08	4.3256e+08	2.07489e+08	4.13033e+08	5.35293e+08	3.88819e+08	6.14951e+08	4.4133e+08	1.80267e+08	3.98822e+08	3.25882e+08	3.43625e+08
M139T640	Salicylic acid	139.112	639.8	138.032	4.96293	C7H6O3	[M+H]+	Benzene and substituted derivatives	Benzoic acids and derivatives	C00805	Amino acid metabolism; Digestive system	69-72-7	HMDB0001895	BioDeepDB	2	pos	3.54347e+07	1.09477e+07	3.64781e+07	3.58943e+07	4.90158e+07	3.92513e+07	1.83195e+07	4.35747e+07	2.28204e+07	3.3443e+07	2.6718e+07	3.65079e+07	3.71127e+07	1.92945e+07	2.93022e+07	3.58661e+07	3.44907e+07	2.24024e+07
M170T90_2	1-Methylhistidine	170.092	89.5	169.085	0.446816	C7H11N3O2	[M+H]+	Carboxylic acids and derivatives	Amino acids, peptides, and analogues	C01152	Amino acid metabolism	332-80-9/368-16-1	HMDB0000001	BioDeepDB	2	pos	4.21462e+07	5.71904e+07	4.45178e+07	1.65254e+07	4.63887e+07	3.31462e+07	6.08486e+07	2.80598e+07	3.64817e+07	3.87782e+07	4.60447e+07	5.09447e+07	3.08884e+07	4.10337e+07	2.11418e+07	3.30729e+07	1.73741e+07	1.66483e+07
M184T253	4-Pyridoxic acid	184.061	253.1	183.053	0.673691	C8H9NO4	[M+H]+	Pyridines and derivatives	Pyridinecarboxylic acids and derivatives	C00847	Metabolism of cofactors and vitamins	82-82-6	HMDB0000017	BioDeepDB	2	pos	1.75543e+07	2.95402e+07	4.40671e+07	2.27506e+07	5.34736e+07	2.13361e+07	7.04012e+07	2.50326e+07	9.14227e+07	5.29471e+07	1.5723e+07	2.05436e+07	8.13339e+07	5.62945e+07	1.40696e+08	1.79131e+07	1.7551e+07	4.6404e+07
M205T128_3	O-Acetylcarnitine	205.126	127.6	204.124	25.2333	C9H18NO4	[M+H]+			C02571	Endocrine and metabolic disease	5080-50-2		BioDeepDB	2	pos	1.0685e+09	4.66242e+08	6.27623e+08	2.81158e+09	1.37049e+09	9.04655e+08	6.25357e+08	6.78668e+08	1.26335e+09	5.76839e+08	5.86673e+08	2.58883e+09	6.18691e+08	9.90982e+08	5.51317e+08	4.45509e+08	5.7738e+08	1.92275e+09
M205T647	4-Hydroxy-3-(3-methyl-2-butenyl)acetophenone	205.123	646.6	204.115	2.40952	C13H16O2	[M+H]+	Organooxygen compounds	Carbonyl compounds	C10702		26932-05-8/35816-89-8	HMDB0030770	MoNA	2	pos	2.14691e+07	1.52475e+07	1.04527e+07	1.37464e+07	2.11521e+07	1.72883e+07	1.26682e+07	4.75457e+06	1.65615e+07	1.08804e+07	1.26535e+07	6.45845e+06	6.40663e+06	1.55538e+07	2.90539e+06	1.43323e+07	9.60173e+06	1.67549e+07
M204T437	Bufotenin	204.123	436.6	204.126	1.30758	C12H16N2O	[M]+	Indoles and derivatives	Tryptamines and derivatives	C08299		487-93-4	HMDB0041842	BioDeepDB	2	pos	6.43627e+07	3.65013e+07	8.15034e+07	6.29424e+07	9.93494e+07	8.40473e+07	1.29899e+07	1.40071e+08	6.5403e+07	1.22582e+08	1.30638e+08	1.10029e+07	1.37439e+08	7.01388e+07	4.52397e+07	1.09179e+08	9.7589e+07	3.88195e+07
M284T882	Octadecanamide	284.295	881.8	283.288	0.970824	C18H37NO	[M+H]+	Fatty Acyls	Fatty amides	C13846		124-26-5	HMDB0034146	GNPS	2	pos	1.95565e+09	4.65257e+09	4.91041e+09	3.17636e+09	3.05584e+09	3.0126e+09	4.45281e+09	3.01262e+09	2.52631e+09	5.59154e+09	3.21708e+09	2.9463e+09	3.07581e+09	3.0062e+09	5.64475e+09	3.57751e+09	9.02757e+09	5.25177e+09
M100T712	Cyclohexylamine	100.112	711.7	99.1048	3.23636	C6H13N	[M+H]+	Organonitrogen compounds	Cyclohexylamines	C00571		108-91-8	HMDB0031404	MoNA	2	pos	9.11816e+06	1.01675e+08	3.91115e+07	3.82429e+07	4.23073e+07	4.03157e+07	2.84823e+07	3.81135e+07	3.33672e+07	4.2612e+07	1.54957e+07	5.08429e+07	2.6646e+07	2.70456e+07	7.6878e+07	1.90007e+07	6.04851e+07	4.32841e+07
M104T809	Choline	104.107	809.2	104.108	0.869184	C5H14NO	[M]+	Organonitrogen compounds	Quaternary ammonium salts	C00114	Cancer: overview; Membrane transport; Nervous system; Digestive system; Lipid metabolism; Amino acid metabolism	62-49-7	HMDB0000097	MoNA	2	pos	1.31842e+07	7.4207e+06	1.59072e+07	5.26426e+06	8.419e+06	5.12833e+06	1.28306e+07	3.93429e+06	1.9266e+07	1.33963e+07	1.49483e+07	3.62664e+06	3.89225e+06	4.27193e+06	1.671e+07	1.52211e+07	9.48861e+06	1.47742e+07
M124T987	Picolinic acid	124.043	987.1	123.032	28.9867	C6H5NO2	[M+H]+	Pyridines and derivatives	Pyridinecarboxylic acids and derivatives	C10164	Amino acid metabolism	98-98-6/14639-25-9	HMDB0002243	MoNA	2	pos	407583	312602	421429	322538	352525	331688	429686	302926	303251	315962	314813	299653	306347	310201	219002	256827	277886	300273
M136T231	2-Phenylacetamide	136.076	231	135.068	1.54393	C8H9NO	[M+H]+	Benzene and substituted derivatives	Phenylacetamides	C02505	Amino acid metabolism	103-81-1	HMDB0010715	MoNA	2	pos	1.63212e+09	1.17501e+09	1.4026e+09	8.58274e+08	5.43856e+08	1.02604e+09	1.03948e+09	8.10989e+08	9.25408e+08	1.02875e+09	7.88569e+08	8.79796e+08	1.39109e+09	1.00192e+09	7.65408e+08	4.49382e+08	9.84575e+08	4.74445e+08
M149T283	3,4-Dihydro-2H-1-benzopyran-2-one	149.06	283	148.052	1.30487	C9H8O2	[M+H]+	3,4-dihydrocoumarins		C02274		119-84-6	HMDB0036626	MoNA	2	pos	6.34064e+07	6.20177e+07	5.91299e+07	6.34075e+07	5.98278e+07	2.80151e+08	1.90589e+08	6.46345e+08	8.75733e+07	3.77644e+08	2.13532e+08	1.76386e+08	2.66406e+08	5.47179e+07	6.61735e+07	2.90091e+08	2.83145e+08	5.85428e+07
M158T346	Tranexamic Acid	158.118	346.1	157.11	2.68154	C8H15NO2	[M+H]+	Carboxylic acids and derivatives	Amino acids, peptides, and analogues	C12535		1197-18-8	HMDB0014447	MoNA	2	pos	8.39002e+06	7.90996e+06	7.66682e+06	7.00051e+06	6.47871e+06	6.53058e+06	7.29827e+06	6.52675e+06	7.00292e+06	6.12569e+06	6.05755e+06	7.1227e+06	8.62815e+06	6.30082e+06	7.41815e+06	6.73052e+06	8.58682e+06	6.46006e+06
M160T359	D-Alanyl-D-alanine	160.097	359	160.085	0.504286	C6H12N2O3	[M]+	Carboxylic acids and derivatives	Amino acids, peptides, and analogues	C00993		923-16-0	HMDB0003459	BioDeepDB	2	pos	2.84059e+06	2.81706e+06	3.76808e+06	2.36555e+06	3.71339e+06	2.21445e+06	270898	2.07922e+06	7.63606e+06	7.24099e+06	1.64498e+06	6.96344e+06	9.96313e+06	4.64382e+06	1.46361e+06	5.64937e+06	2.73497e+06	5.48274e+06
M165T506	2-Phenylethyl acetate	165.091	506.2	164.084	1.17739	C10H12O2	[M+H]+	Benzene and substituted derivatives		C12303		103-45-7	HMDB0033945	MoNA	2	pos	9.3585e+06	1.45901e+07	1.37987e+07	1.37918e+07	1.33884e+07	3.72821e+07	5.48322e+06	5.71956e+06	3.73693e+06	7.24294e+06	7.55766e+06	615279	6.58687e+06	5.39552e+06	3.43037e+06	4.51126e+06	5.60842e+06	1.36006e+07
M196T297	Tyrosine methylester	196.097	296.6	195.089	0.411654	C10H13NO3	[M+H]+	Carboxylic acids and derivatives	Amino acids, peptides, and analogues	C03404		1080-06-4	HMDB0029217	MoNA	2	pos	6.27818e+06	6.6329e+06	6.85499e+06	6.1404e+06	6.28802e+06	6.55997e+06	6.21514e+06	6.86993e+06	6.19425e+06	4.61487e+06	5.02402e+06	5.10326e+06	7.21114e+06	7.1672e+06	3.79045e+06	4.68952e+06	6.39498e+06	3.09212e+06
M189T262	Glycylleucine	189.124	261.5	188.116	2.77067	C8H16N2O3	[M+H]+	Carboxylic acids and derivatives	Amino acids, peptides, and analogues	C02155		869-19-2	HMDB0000759	MoNA	2	pos	1.12417e+07	1.80577e+06	1.08033e+07	1.82904e+06	1.80095e+06	1.44769e+07	1.16738e+07	8.53505e+06	939434	1.83285e+06	7.1867e+06	6.99187e+06	1.86571e+06	8.9776e+06	721809	1.45849e+06	1.17045e+06	1.35985e+07
M190T121	Miglitol	190.106	121	207.111	15.4335	C8H17NO5	[M+H-H2O]+	Piperidines		C07708		72432-03-2	HMDB0014634	MoNA	2	pos	4.37951e+07	3.76951e+07	3.22977e+07	4.53359e+06	3.15232e+07	2.4149e+07	5.52861e+07	9.71619e+07	2.13662e+08	5.83692e+08	6.14436e+08	1.17243e+08	2.63926e+07	3.69256e+07	2.47717e+07	5.01217e+07	3.36219e+07	3.19591e+07
M199T906	7-Isopropyl-1,4-dimethylazulene	199.146	906.2	198.141	9.17203	C15H18	[M+H]+	Prenol lipids	Sesquiterpenoids	C09675		489-84-9/NA	HMDB0036648	MoNA	2	pos	1.2879e+07	3.71884e+06	1.36708e+07	1.81047e+07	4.17561e+06	2.98533e+06	3.96015e+06	1.14826e+07	1.47826e+07	3.26968e+06	2.10785e+06	1.01199e+07	1.31644e+07	3.09982e+06	1.103e+07	9.23286e+06	9.83623e+06	2.7628e+06
M253T274	Estrone	253.155	273.9	270.162	2.10938	C18H22O2	[M+H-H2O]+	Steroids and steroid derivatives	Estrane steroids	C00468	Lipid metabolism; Endocrine system	53-16-7	HMDB0000145	MoNA	2	pos	2.5198e+06	2.40176e+06	2.72645e+06	2.29311e+06	2.23051e+06	2.51221e+06	2.65813e+06	2.28997e+06	2.31461e+06	2.41753e+06	1.91882e+06	1.73441e+06	2.419e+06	1.97935e+06	2.22101e+06	2.44768e+06	2.37848e+06	2.02787e+06
M266T615	Mirtazapine	266.172	614.5	265.158	25.2619	C17H19N3	[M+H]+	Piperazinoazepines		C07570		61337-67-5/85650-52-8	HMDB0014514	MoNA	2	pos	3.3136e+08	3.00207e+08	3.03651e+08	1.36706e+08	1.55128e+08	3.25369e+08	3.2009e+08	3.29291e+08	2.95757e+07	3.12622e+07	5.19109e+07	4.82325e+07	4.74504e+07	2.44829e+08	8.61563e+06	5.75184e+07	1.10165e+09	3.98144e+07
M384T650	Myriocin	384.273	650.5	401.278	1.77751	C21H39NO6	[M+H-H2O]+			C19914		35891-70-4		BioDeepDB	2	pos	1.94173e+07	7.46812e+07	9.34644e+07	2.08749e+07	1.84088e+07	8.1345e+07	1.96616e+08	1.16043e+08	1.4656e+07	2.97557e+08	9.17098e+07	5.34195e+07	7.05255e+06	1.1761e+07	343873	3.71402e+06	5.69349e+06	1.08943e+08
M464T250	Adenylsuccinic acid	464.08	250.1	463.074	2.10308	C14H18N5O11P	[M+H]+	Purine nucleotides	Purine ribonucleotides	C03794	Amino acid metabolism; Nucleotide metabolism	19046-78-7	HMDB0000536	MoNA	2	pos	2.84329e+07	1.54984e+07	1.31788e+07	1.06748e+07	9.05429e+06	1.53503e+07	2.83261e+06	1.8415e+06	1.26867e+06	79979.3	781000	89321.1	1.75912e+07	2.80477e+07	1.31208e+07	6.30352e+06	1.3548e+07	2.12406e+07
M482T570	Taurochenodesoxycholic acid	482.291	569.9	499.297	3.388	C26H45NO6S	[M+H-H2O]+	Steroids and steroid derivatives	Bile acids, alcohols and derivatives	C05465	Lipid metabolism; Digestive system	516-35-8	HMDB0000951	MoNA	2	pos	1.69341e+07	2.93216e+07	1.42749e+07	3.02629e+07	1.79171e+07	1.49599e+07	1.17059e+07	2.69763e+07	7.46069e+06	2.40243e+07	2.95076e+07	1.13378e+07	3.76374e+07	2.50344e+07	2.43275e+07	8.73387e+06	2.84575e+07	1.24179e+07
M516T505_1	Taurohyocholate	516.296	505.2	515.292	5.13229	C26H45NO7S	[M+H]+	Steroids and steroid derivatives	Bile acids, alcohols and derivatives	C15516		117997-17-8	HMDB0011637	MoNA	2	pos	1.78838e+08	8.32675e+08	7.71102e+07	3.67807e+06	4.02e+06	5.48291e+06	2.55428e+07	1.45888e+08	9.15747e+08	7.74581e+08	4.56519e+08	1.03843e+09	3.0307e+07	1.02117e+07	1.41646e+06	7.65127e+06	6.63537e+06	5.6055e+06
M112T78	Histamine	112.087	77.7	111.08	3.78277	C5H9N3	[M+H]+	Organonitrogen compounds	Amines	C00388	Nervous system; Sensory system; Digestive system; Signaling molecules and interaction; Amino acid metabolism; Immune disease; Immune system	51-45-6	HMDB0000870	mzCloud	2	pos	7.2103e+07	6.49789e+07	2.68418e+07	1.35964e+08	1.09452e+08	1.33958e+08	1.22314e+08	3.54119e+07	5.9393e+07	7.88743e+07	1.04877e+08	2.84945e+07	5.28424e+07	1.03466e+08	1.72731e+08	1.32429e+08	1.44926e+08	6.63179e+07
M132T876	6-Aminohexanoate	132.101	876.4	131.095	5.87429	C6H13NO2	[M+H]+	Fatty Acyls	Fatty acids and conjugates	C02378		c("60-32-2", "1319-82-0")	HMDB0001901	mzCloud	2	pos	1.91141e+07	2.35092e+07	1.97666e+07	1.78065e+07	2.41326e+07	1.88861e+07	1.61945e+07	1.55187e+08	4.45216e+07	1.22751e+08	1.39308e+08	5.53127e+07	2.7162e+07	2.25745e+07	1.78696e+07	2.77667e+07	4.05351e+07	3.04303e+07
M144T331	2-Naphthylamine	144.08	330.6	143.073	2.60965	C10H9N	[M+H]+	Naphthalenes		C02227		91-59-8	HMDB0041802	mzCloud	2	pos	1.06133e+08	8.5007e+07	8.54468e+07	9.96383e+07	8.96366e+07	9.58488e+07	8.7671e+07	7.94287e+07	8.87467e+07	8.94523e+07	7.04439e+07	8.60894e+07	1.10226e+08	7.79096e+07	1.08483e+08	9.62585e+07	1.04624e+08	7.88761e+07
M165T643	Jasmone	165.128	643.4	164.12	2.56771	C11H16O	[M+H]+	Organooxygen compounds	Carbonyl compounds	C08490		488-10-8	HMDB0035601	mzCloud	2	pos	1.27226e+07	1.69892e+07	4.49471e+07	1.82121e+07	3.45044e+06	6.9368e+06	1.94089e+07	2.4268e+07	1.18338e+07	5.50981e+07	2.47869e+07	2.29514e+06	1.46838e+06	8.27726e+06	6.79832e+06	1.37234e+06	6.24687e+06	1.89756e+07
M166T94	L-Methionine S-oxide	166.053	94.2	165.046	0.457685	C5H11NO3S	[M+H]+	Endogenous Metabolites		C02989	Amino acid metabolism	3226-65-1		mzCloud	2	pos	1.60958e+08	1.52227e+08	3.05219e+07	1.34692e+08	1.4296e+08	1.43688e+08	2.05456e+08	1.84742e+08	1.22509e+08	1.94151e+08	4.79837e+07	2.45848e+08	1.77677e+08	1.6144e+08	9.29819e+07	1.59085e+08	1.48798e+08	1.26993e+08
M152T267	Guanine	152.057	267.2	151.049	0.815485	C5H5N5O	[M+H]+	Imidazopyrimidines	Purines and purine derivatives	C00242	Nucleotide metabolism	73-40-5	HMDB0000132	mzCloud	2	pos	1.34311e+07	1.44568e+07	9.65691e+06	8.84253e+06	8.65543e+06	9.58454e+06	2.03552e+07	1.61512e+07	1.43089e+07	1.32429e+07	1.70387e+07	1.24048e+07	9.21822e+06	1.16846e+07	7.1966e+06	1.42345e+07	1.0656e+07	9.11855e+06
M165T177	3,4-Dihydroxyphenylpropanoate	165.054	177.1	182.058	24.4404	C9H10O4	[M+H-H2O]+	Phenylpropanoic acids		C10447	Amino acid metabolism	1078-61-1	HMDB0000423	mzCloud	2	pos	3.58632e+07	2.61377e+07	2.62594e+07	3.21341e+07	1.62965e+07	1.98245e+07	2.58352e+07	2.63395e+07	1.02918e+07	4.25574e+06	3.51105e+06	1.01012e+07	2.90999e+07	2.50501e+07	9.46334e+06	6.36398e+06	3.58207e+06	2.54011e+07
M176T524	Indole-3-acetate	176.071	523.5	175.063	1.27222	C10H9NO2	[M+H]+	Indoles and derivatives	Indolyl carboxylic acids and derivatives	C00954	Amino acid metabolism	87-51-4	HMDB0000197	mzCloud	2	pos	2.17342e+07	1.1953e+07	3.15059e+06	9.01958e+06	8.86826e+06	1.16313e+07	3.62974e+06	9.29338e+06	1.11685e+06	2.41436e+06	3.03996e+06	4.89355e+06	4.19744e+06	3.65229e+06	5.1861e+06	1.80148e+07	3.68919e+06	4.08882e+06
M219T811	Nootkatone	219.174	811	218.167	0.803014	C15H22O	[M+H]+	Prenol lipids	Sesquiterpenoids	C17914		4674-50-4	HMDB0013687	mzCloud	2	pos	1.29405e+08	1.18308e+08	9.03109e+07	1.05042e+08	8.38762e+07	9.91442e+07	1.53818e+07	2.88557e+07	798277	1.10305e+06	891612	964066	1.10114e+08	1.29875e+08	4.18647e+07	1.18568e+08	1.13835e+08	1.03265e+08
M251T788	OPEO	251.201	787.9	250.193	0.572929	C16H26O2	[M+H]+	Extractables/Leachables; Textile Chemicals/Auxiliary/Dyes		D05229				mzCloud	2	pos	2.18813e+07	3.89035e+07	8.42784e+06	4.41102e+07	2.986e+07	1.96626e+07	4.17335e+06	9.14772e+06	382767	354846	1.02528e+06	260424	3.58232e+07	1.79465e+07	1.03844e+07	1.29135e+07	3.86472e+07	3.57155e+07
M241T340	Pirbuterol	241.155	339.9	240.147	0.0995212	C12H20N2O3	[M+H]+	Pyridines and derivatives	Hydroxypyridines	C07807		38677-81-5	HMDB0015407	mzCloud	2	pos	3.74555e+06	4.20382e+06	1.10893e+06	3.84337e+06	3.03449e+06	4.79359e+06	4.79328e+06	5.44562e+06	2.10395e+06	1.57814e+07	6.02484e+06	3.16329e+06	385599	959822	451999	573079	639906	3.14485e+06
M252T94	Muramic acid	252.108	93.8	251.101	0.0951974	C9H17NO7	[M+H]+	Organooxygen compounds	Carbohydrates and carbohydrate conjugates	C06470		c("1114-41-6", "484-57-1")	HMDB0003254	mzCloud	2	pos	3.32885e+07	7.96269e+06	4.70082e+07	3.10196e+07	3.01588e+07	4.05422e+07	2.24996e+07	2.59996e+07	1.13282e+07	6.06333e+07	4.27882e+07	1.03707e+07	1.44679e+07	1.62696e+07	1.32489e+06	7.24761e+06	1.69753e+07	3.34597e+07
M261T94	D-Glucose 1-phosphate	261.037	94.5	260.03	1.05732	C6H13O9P	[M+H]+	Organooxygen compounds	Carbohydrates and carbohydrate conjugates	C00103	Carbohydrate metabolism; Lipid metabolism; Endocrine system	59-56-3	HMDB0001586	mzCloud	2	pos	4.39771e+07	3.48504e+07	2.20298e+07	2.52363e+07	1.31426e+07	4.09546e+07	1.37879e+07	1.77195e+07	810434	9.88884e+06	6.28344e+06	3.05005e+06	1.9819e+07	2.57109e+07	2.15063e+07	2.41206e+07	2.07542e+07	4.59659e+07
M273T452	19-Norandrostenedione	273.182	452.4	272.178	12.3581	C18H24O2	[M+H]+	Sports Doping Drugs		C14500		734-32-7		mzCloud	2	pos	1.00044e+07	5.97884e+06	6.83993e+06	5.34514e+06	35347.5	6.42712e+06	5.70782e+06	4.13457e+06	6.76605e+06	4.37105e+06	492328	2.01431e+06	2.20469e+06	38202	1.32351e+06	4.40272e+06	1.24891e+07	5.09362e+06
M275T785	Nandrolone	275.2	785.3	274.193	0.639534	C18H26O2	[M+H]+	Steroids and steroid derivatives	Estrane steroids	C07254		434-22-0	HMDB0002725	mzCloud	2	pos	7.32234e+07	1.40314e+08	1.03129e+08	8.94474e+07	9.52492e+07	1.15196e+08	1.72149e+08	6.90743e+07	6.98553e+06	3.91625e+08	1.45508e+08	9.14135e+06	6.01786e+06	2.36159e+08	1.83538e+06	6.18985e+06	4.48116e+07	5.42239e+07
M276T102	Saccharopine	276.119	102.1	276.132	0.119868	C11H20N2O6	[M]+	Carboxylic acids and derivatives	Amino acids, peptides, and analogues	C00449	Amino acid metabolism	997-68-2	HMDB0000279	BioDeepDB	2	pos	4.56989e+07	4.09623e+07	5.9739e+07	4.97939e+07	6.90819e+07	1.44101e+08	1.18102e+08	3.1291e+07	7.51196e+07	1.3088e+08	1.49732e+08	4.5979e+07	8.39146e+06	5.03202e+07	1.66082e+07	1.02981e+07	6.30183e+06	4.2554e+07
M285T766	EPA (d5)	285.221	766.3	302.225	13.4422	C20H30O2	[M+H-H2O]+	Fatty Acyls	Fatty acids and conjugates	C06428	Lipid metabolism	10417-94-4	HMDB0001999	mzCloud	2	pos	2.19208e+07	1.3439e+07	2.44752e+06	1.34641e+07	1.96328e+07	1.56247e+07	4.41696e+06	4.94772e+06	6.08254e+06	925888	9.49701e+06	902636	4.27093e+07	1.69692e+07	2.03101e+07	3.3011e+07	3.95674e+07	3.15124e+07
M297T708	12,13-DHOME	297.243	708.2	314.246	14.2443	C18H34O4	[M+H-H2O]+	Fatty Acyls	Fatty acids and conjugates	C14829	Lipid metabolism		HMDB0004705	mzCloud	2	pos	1.72123e+07	9.92126e+06	3.89657e+06	1.21405e+07	1.65596e+07	1.89793e+07	1.49913e+07	1.69413e+07	9.66962e+06	4.17468e+06	9.57061e+06	2.63636e+06	1.70635e+07	9.61224e+06	1.63414e+07	2.10378e+07	1.67503e+07	2.72235e+07
M301T739	Isotretinoin	301.216	739.4	300.209	0.0203978	C20H28O2	[M+H]+	Therapeutics/Prescription Drugs; Endogenous Metabolites		D00348				mzCloud	2	pos	6.13914e+07	8.47667e+07	1.01222e+08	2.933e+07	1.73738e+07	2.60082e+07	2.95032e+07	1.65174e+08	8.23238e+07	2.69097e+07	1.82246e+08	6.13705e+06	1.17525e+08	1.38954e+07	3.73319e+06	7.13589e+07	1.46525e+08	3.87249e+07
M300T734	Phytosphingosine	300.29	734.1	317.293	14.0997	C18H39NO3	[M+H-H2O]+	Organonitrogen compounds	Amines	C12144	Lipid metabolism	554-62-1	HMDB0004610	mzCloud	2	pos	1.53612e+07	1.61198e+07	3.34364e+07	3.37391e+07	2.51754e+07	1.3911e+07	8.969e+06	3.81509e+07	8.08167e+06	1.81281e+07	1.02191e+07	1.14193e+07	2.628e+07	2.33556e+07	6.40046e+06	1.05446e+07	3.16865e+07	9.01628e+06
M308T383	Tebuconazole	308.154	383.2	307.145	4.62107	C16H22ClN3O	[M+H]+	Pesticides/Herbicides		C18489		107534-96-3		mzCloud	2	pos	3.8075e+06	610149	3.58706e+06	526253	2.16603e+06	2.00645e+06	3.27151e+06	5.4314e+06	2.96738e+06	2.52405e+06	2.8811e+06	1.10807e+06	2.12998e+06	2.12567e+06	2.32822e+06	3.87605e+06	1.51518e+06	2.40843e+06
M326T895	Oleoylethanolamide	326.305	895.5	325.298	2.07168	C20H39NO2	[M+H]+	Organonitrogen compounds	Amines	C20792	Signal transduction	111-58-0	HMDB0002088	mzCloud	2	pos	6.15119e+08	6.24674e+08	4.12966e+08	4.08157e+08	8.47012e+08	3.80731e+08	5.56952e+08	3.73401e+08	5.43313e+08	2.10613e+08	5.25406e+08	8.09916e+07	3.71384e+08	7.1246e+08	1.61441e+08	3.29408e+08	4.50434e+08	7.28462e+08
M333T586	Andrographolide	333.206	585.7	350.209	11.2063	C20H30O5	[M+H-H2O]+	Endogenous Metabolites; Natural Products/Medicines		C20214		5508-58-7		mzCloud	2	pos	4.92144e+07	7.19454e+07	6.88445e+07	5.49036e+07	8.37768e+07	6.17653e+07	6.56287e+07	5.1484e+07	2.26143e+07	1.32725e+08	9.46669e+07	5.49089e+06	3.06088e+07	4.31441e+07	1.04814e+07	2.57118e+07	2.20636e+07	4.85734e+07
M356T821	(4Z,7Z,10Z,13Z,16Z,19Z)-Docosahexaenoic acid ethyl ester	356.279	821.3	356.272	20.1236	C24H36O2	[M]+			C16185		81926-94-5		mzCloud	2	pos	1.50459e+07	4.73049e+07	2.34287e+07	8.32045e+06	7.41483e+06	4.24311e+07	5.62828e+07	4.30598e+07	3.04547e+07	7.17297e+06	1.8262e+07	2.07032e+07	9.93978e+06	4.79208e+06	618279	1.73293e+06	1.26156e+07	3.89795e+07
M357T730	Niaprazine	357.204	730.1	356.201	11.5218	C20H25FN4O	[M+H]+			D07333				mzCloud	2	pos	1.71124e+07	3.72947e+07	5.18571e+07	4.33891e+07	2.45977e+07	4.62773e+07	7.30073e+07	5.05904e+07	5.53841e+07	6.78668e+07	3.68265e+07	3.94576e+07	5.33199e+07	2.86726e+07	3.97069e+07	4.99704e+07	5.1106e+07	4.75885e+07
M384T104	N-Acetyllactosamine	384.149	103.8	383.143	3.06131	C14H25NO11	[M+H]+	Organooxygen compounds	Carbohydrates and carbohydrate conjugates	C00611		32181-59-2	HMDB0001542	mzCloud	2	pos	9.87654e+06	5.82994e+06	3.22241e+06	1.02705e+07	7.34009e+06	1.32459e+07	1.85364e+07	8.66361e+06	5.18632e+06	6.12977e+06	1.20199e+07	1.5909e+06	2.60887e+07	2.20155e+06	7.64845e+06	2.47102e+07	1.58556e+07	1.32883e+07
M399T818	Tris(butoxyethyl)phosphate	399.248	817.8	398.243	6.45213	C18H39O7P	[M+H]+	Extractables/Leachables; Textile Chemicals/Auxiliary/Dyes; Industrial Chemicals		C14446		78-51-3		mzCloud	2	pos	1.48358e+08	3.6844e+07	8.31638e+07	2.91857e+07	4.13467e+07	2.49153e+07	4.51509e+07	7.91521e+07	1.06335e+08	3.71904e+08	2.59391e+08	6.00925e+06	6.1547e+07	9.48698e+07	5.43182e+06	5.72343e+07	4.95133e+07	3.19096e+07
M102T555	(S)-Methylmalonic acid semialdehyde	102.034	555.5	102.032	4.00582	C4H6O3	[M]+	Organooxygen compounds	Carbonyl compounds	C06002	Carbohydrate metabolism; Amino acid metabolism	99043-16-0	HMDB0002217	BioDeepDB	2	pos	4.23151e+07	2.52252e+07	6.65667e+07	2.40718e+07	2.21756e+07	7.5773e+07	6.69781e+07	6.63381e+07	5.49101e+07	6.43713e+07	6.69102e+07	6.41826e+07	9.66627e+07	7.08034e+07	4.03805e+07	4.82713e+07	1.21807e+08	3.36035e+07
M104T128	2-Hydroxybutyric acid	104.054	127.7	104.047	4.43742	C4H8O3	[M]+	Hydroxy acids and derivatives	Alpha hydroxy acids and derivatives	C05984	Carbohydrate metabolism	600-15-7 / 3347-90-8	HMDB0000008	BioDeepDB	2	pos	2.81773e+07	1.06726e+08	7.77158e+07	2.28674e+07	5.98704e+07	6.30264e+07	5.53623e+07	9.20715e+07	7.55228e+07	6.54755e+07	4.81439e+07	1.96793e+07	1.78677e+07	6.53662e+07	7.64609e+07	8.33015e+07	7.72187e+07	1.29982e+07
M114T716	epsilon-Caprolactone	114.066	716.3	114.068	15.7803	C6H10O2	[M]+	Lactones		C01880		502-44-3	HMDB0060476	BioDeepDB	2	pos	2.76638e+07	1.30884e+07	1.29656e+07	9.57874e+07	2.98473e+07	1.16668e+07	2.99295e+07	1.15901e+07	4.17342e+07	1.56671e+07	1.79588e+07	5.99041e+07	1.57394e+07	4.42799e+07	5.14477e+07	1.36714e+07	6.75872e+07	5.01091e+07
M114T180	1-Pyrroline-2-carboxylic acid	114.067	180.3	113.048	2.90492	C5H7NO2	[M+H]+	Pyrrolines		C03564	Amino acid metabolism	2139-03-9	HMDB0006875	BioDeepDB	2	pos	2.24424e+07	2.38876e+07	3.06481e+07	2.14693e+07	3.0476e+07	2.57172e+07	1.16593e+07	8.1675e+06	9.09213e+06	1.05094e+07	6.15814e+06	8.97904e+06	7.38524e+06	9.71488e+06	8.84259e+06	6.78266e+06	7.39973e+06	7.1581e+06
M114T353	Epsilon-caprolactam	114.092	352.6	113.084	0.000341549	C6H11NO	[M+H]+	Lactams	Caprolactams	C06593		105-60-2	HMDB0062769	BioDeepDB	2	pos	3.90969e+07	4.57712e+07	3.74484e+07	1.2102e+07	4.11781e+07	4.4951e+07	2.71393e+07	1.03115e+08	6.72649e+07	6.84547e+07	4.57377e+07	4.64028e+07	4.01659e+07	1.12836e+07	1.26116e+07	2.66012e+07	9.88421e+06	4.74524e+07
M133T128	5,6-Dihydro-5-fluorouracil	133.032	127.7	132.034	0.00680574	C4H5FN2O2	[M+H]+	Diazines	Pyrimidines and pyrimidine derivatives	C16630	Xenobiotics biodegradation and metabolism	696-06-0	HMDB0060402	BioDeepDB	2	pos	6.84659e+08	5.53678e+08	7.06106e+08	1.66425e+09	9.49278e+08	2.68836e+08	1.25358e+09	1.59605e+09	8.28976e+08	1.20788e+09	1.01947e+09	1.34415e+09	3.78631e+08	1.45653e+09	5.53867e+08	4.41776e+08	6.41143e+08	3.77246e+08
M115T272	Dihydrouracil	115.039	272.5	114.043	0.00859506	C4H6N2O2	[M+H]+	Diazines	Pyrimidines and pyrimidine derivatives	C00429	Metabolism of cofactors and vitamins; Metabolism of other amino acids; Nucleotide metabolism	504-07-4	HMDB0000076	BioDeepDB	2	pos	8.1625e+06	6.99809e+06	4.42287e+06	5.59286e+06	4.80974e+06	7.66816e+06	1.89584e+07	3.22593e+07	3.21759e+07	3.45144e+07	4.35622e+07	5.8881e+07	1.88061e+07	8.34468e+06	1.10156e+07	2.03048e+07	1.69383e+07	1.84528e+07
M118T231	L-2,4-diaminobutyric acid	118.065	231.2	118.074	0.00198639	C4H10N2O2	[M]+	Carboxylic acids and derivatives	Amino acids, peptides, and analogues	C03283	Amino acid metabolism	1758-80-1	HMDB0006284	BioDeepDB	2	pos	4.70511e+06	1.46501e+07	2.52146e+07	1.60015e+07	4.06559e+06	1.85092e+07	1.66646e+07	1.27659e+07	3.60664e+06	2.24178e+07	6.02957e+06	4.82205e+06	4.66163e+06	2.11285e+07	4.05657e+06	1.15134e+07	4.00572e+06	1.9657e+07
M119T178	2-Methylserine	119.049	178.1	119.058	0.642856	C4H9NO3	[M]+			C02115		5424-29-3		BioDeepDB	2	pos	3.27387e+06	7.74398e+06	2.45438e+06	6.6084e+06	3.16349e+06	2.9459e+06	5.82879e+06	8.10835e+06	7.25839e+06	6.68465e+06	7.20606e+06	7.81074e+06	2.88152e+06	7.32397e+06	7.27646e+06	5.88854e+06	2.75581e+06	2.92483e+06
M120T283_1	Styrene Oxide	120.045	283	120.058	9.32725	C8H8O	[M]+	Benzene and substituted derivatives		C02083		96-09-3	HMDB0062765	BioDeepDB	2	pos	7.23771e+06	7.46111e+06	4.83491e+06	4.73045e+06	1.46812e+07	1.1404e+07	1.22426e+07	2.35557e+07	3.47529e+06	3.42018e+06	3.18598e+06	1.18492e+07	3.7463e+07	6.24439e+06	1.09791e+07	5.77853e+07	2.5435e+07	4.83214e+07
M124T231	5-Hydroxypyrazinamide	124.048	231	123.043	23.9908	C5H5N3O	[M+H]+	Diazines	Pyrazines	C01956		13924-96-4 / 98-96-4	HMDB0001978	BioDeepDB	2	pos	1.48288e+07	1.08422e+06	3.64661e+06	4.37013e+06	1.69939e+07	3.98103e+06	1.06284e+07	1.08746e+07	745730	1.41286e+07	1.88521e+07	1.44951e+07	3.71542e+06	3.59042e+06	1.02753e+07	5.16975e+06	4.01658e+06	1.33868e+07
M126T78_2	1-Methylhistamine	126.103	77.6	125.095	0.0121971	C6H11N3	[M+H]+	Organonitrogen compounds	Amines	C05127	Amino acid metabolism	501-75-7	HMDB0000898	BioDeepDB	2	pos	1.96885e+08	8.00141e+07	2.2682e+08	7.32421e+07	2.34275e+08	4.99049e+07	8.60042e+07	2.39573e+08	4.70701e+07	2.44783e+07	3.78378e+07	2.13915e+08	3.90983e+07	2.35915e+08	4.0036e+07	4.26705e+07	2.16527e+07	2.22227e+08
M127T978_1	5-Hydroxymethyl-2-furancarboxaldehyde	127.039	977.6	126.032	0.00290847	C6H6O3	[M+H]+	Carbonyl compounds	Aldehydes	C11101		67-47-0	HMDB0034355	BioDeepDB	2	pos	2.18316e+07	1.42225e+07	2.46715e+07	1.59273e+07	2.13145e+07	1.69867e+07	7.84029e+06	1.75148e+07	2.61816e+07	1.34751e+07	1.2997e+07	1.97875e+07	1.22131e+07	1.17228e+07	2.48343e+07	1.21274e+07	1.68461e+07	1.52345e+07
M127T327	1,2,3-Trihydroxybenzene	127.04	326.6	126.032	1.79532	C6H6O3	[M+H]+	Benzene and substituted derivatives	Phenols and derivatives	C01108		87-66-1	HMDB0013674	BioDeepDB	2	pos	1.24027e+07	8.77173e+06	1.26348e+07	1.07217e+07	2.10029e+07	1.33914e+07	7.28792e+06	5.93727e+06	3.78849e+06	3.08604e+06	1.26261e+06	2.22487e+06	6.67176e+06	1.05207e+07	9.05376e+06	1.03228e+07	1.23163e+07	9.37735e+06
M127T39	Triacetate lactone	127.039	39.2	126.032	0.000774533	C6H6O3	[M+H]+			C02752		675-10-5		BioDeepDB	2	pos	4.74408e+07	5.50614e+07	3.6722e+07	4.7864e+07	4.96668e+07	1.94961e+07	2.97352e+07	4.90517e+07	7.21632e+07	3.52467e+07	4.25921e+07	5.49241e+07	6.92971e+07	6.78636e+07	8.55417e+07	2.90831e+07	6.25301e+07	6.87908e+07
M128T105	(R)-5,6-Dihydrothymine	128.071	105.4	128.059	0.0462968	C5H8N2O2	[M]+			C21028	Nucleotide metabolism	86387-01-1		BioDeepDB	2	pos	7.31447e+07	6.8899e+07	7.3497e+07	1.97117e+07	6.0809e+07	6.0646e+07	1.16131e+08	8.70597e+07	1.16041e+08	1.59656e+08	2.04726e+08	1.86737e+08	6.075e+07	5.89164e+07	8.20781e+07	6.17173e+07	5.91601e+07	1.24526e+07
M130T589	4-Oxoproline	130.049	588.6	129.043	8.27382	C5H7NO3	[M+H]+			C01877	Amino acid metabolism	4347-18-6 / 2002-02-0		BioDeepDB	2	pos	2.29241e+07	1.53754e+07	1.48155e+07	2.37899e+07	2.38871e+07	2.07467e+07	1.30658e+07	1.97812e+07	1.07975e+07	1.27825e+07	1.53469e+07	2.93135e+07	2.69313e+07	1.90456e+07	2.23235e+07	2.72732e+07	2.50211e+07	2.24277e+07
M130T425	Pyrroline hydroxycarboxylic acid	130.049	425.2	129.043	4.42909	C5H7NO3	[M+H]+	Carboxylic acids and derivatives	Amino acids, peptides, and analogues	C04281	Amino acid metabolism	22573-88-2	HMDB0001369	BioDeepDB	2	pos	3.53711e+07	2.85035e+07	3.63812e+07	2.41396e+07	1.91778e+07	4.27856e+07	3.82725e+07	2.48725e+07	3.24391e+07	1.99225e+07	2.76033e+07	2.68415e+07	1.75777e+07	2.31503e+07	2.5511e+07	1.7951e+07	1.68015e+07	1.49095e+07
M130T261	1-Pyrroline-4-hydroxy-2-carboxylate	130.051	261	129.043	7.01423	C5H7NO3	[M+H]+	Pyrrolines		C04282	Amino acid metabolism	9054-77-7	HMDB0002234	BioDeepDB	2	pos	1.89428e+07	2.55406e+07	2.40641e+07	2.06187e+07	2.73979e+07	2.77221e+07	2.51743e+07	2.35245e+07	2.07451e+07	2.47372e+07	2.23395e+07	2.27085e+07	1.52529e+07	1.73995e+07	2.22817e+07	2.3283e+07	2.00981e+07	2.22108e+07
M130T331	2-Ketohexanoic acid	130.065	330.6	130.063	1.43722	C6H10O3	[M]+	Keto acids and derivatives	Medium-chain keto acids and derivatives	C00902		2492-75-3	HMDB0001864	BioDeepDB	2	pos	4.97968e+07	1.97127e+07	1.70049e+07	1.73931e+07	1.40709e+07	1.94327e+07	4.73108e+07	1.27478e+07	1.00042e+07	7.28676e+06	1.68711e+07	1.87547e+07	1.96945e+07	1.66532e+07	2.80535e+07	2.61248e+07	1.89958e+07	4.8053e+06
M130T422	Agmatine	130.123	422.1	130.122	8.45355	C5H14N4	[M]+	Organonitrogen compounds	Guanidines	C00179	Amino acid metabolism	306-60-5	HMDB0001432	BioDeepDB	2	pos	1.22314e+06	1.21391e+06	1.83421e+06	1.51861e+06	1.35772e+06	2.03479e+06	1.74147e+06	1.36221e+06	1.72381e+06	1.05163e+06	1.15857e+06	1.74713e+06	1.23769e+06	1.73103e+06	1.97662e+06	545553	1.29178e+06	2.15084e+06
M131T81	Beta-Leucine	131.09	80.6	131.095	0.285262	C6H13NO2	[M]+	Carboxylic acids and derivatives	Amino acids, peptides, and analogues	C02486		5699-54-7	HMDB0003640	BioDeepDB	2	pos	3.2041e+07	6.69027e+06	6.56456e+06	1.18403e+07	2.79179e+07	1.033e+07	7.58576e+06	2.80593e+07	4.70397e+07	2.75638e+07	1.31862e+07	2.70411e+07	9.25957e+06	1.22335e+07	1.69051e+07	1.63755e+07	3.89459e+07	3.79797e+07
M132T675	N-Carbamoylputrescine	132.101	674.8	131.106	6.95497	C5H13N3O	[M+H]+	Carboximidic acids and derivatives	Carboximidic acids	C00436	Amino acid metabolism	6851-51-0	HMDB0033458	BioDeepDB	2	pos	1.68117e+07	1.94274e+07	1.4548e+07	2.11257e+07	1.94297e+07	3.16334e+07	1.60736e+07	6.24692e+06	3.96243e+06	2.66646e+07	1.69965e+07	2.20702e+07	1.74229e+07	2.19599e+07	1.21464e+07	2.90421e+07	2.50871e+07	1.16516e+07
M133T784	(2R,4S)-2,4-Diaminopentanoate	133.101	784.4	132.09	0.196707	C5H12N2O2	[M+H]+			C03943				BioDeepDB	2	pos	6.55e+06	4.84273e+06	3.71482e+06	4.09455e+06	3.98765e+06	4.94656e+06	1.36432e+07	2.24949e+07	2.28856e+07	2.51049e+07	3.06192e+07	4.001e+07	1.25318e+07	5.40971e+06	7.30668e+06	1.32364e+07	1.11928e+07	1.17984e+07
M134T381	1,3-Dihydro-(2H)-indol-2-one	134.06	381	133.053	0.0885357	C8H7NO	[M+H]+	Indoles and derivatives	Indolines	C12312		59-48-3	HMDB0061918	BioDeepDB	2	pos	2.92303e+06	1.99483e+06	1.93093e+06	2.44215e+06	2.76218e+06	2.58349e+06	1.16854e+06	1.65643e+06	840236	1.162e+06	1.30707e+06	2.11318e+06	3.30964e+06	2.09993e+06	3.80619e+06	3.51312e+06	3.3292e+06	2.92208e+06
M135T69_1	(R)-mandelic Acid	135.044	69.1	152.047	0.0215761	C8H8O3	[M+H-H2O]+	Benzene and substituted derivatives		C01983		611-71-2	HMDB0062635	BioDeepDB	2	pos	7.66531e+06	8.437e+06	9.47273e+06	7.26099e+06	8.47918e+06	9.66797e+06	1.21493e+06	1.07351e+06	944578	1.45346e+06	5.15961e+06	682775	1.02561e+06	1.31669e+06	3.16078e+06	4.89932e+06	4.47209e+06	7.34198e+06
M135T411	Chavicol	135.081	411	134.073	0.0661657	C9H10O	[M+H]+	Phenols	1-hydroxy-2-unsubstituted benzenoids	C16930		501-92-8	HMDB0034107	BioDeepDB	2	pos	2.08844e+07	1.68025e+07	2.24739e+07	1.62771e+07	1.8887e+07	1.79219e+07	2.24119e+07	1.77287e+07	1.61605e+07	1.96044e+07	1.93035e+07	1.60442e+07	1.66552e+07	1.69041e+07	1.13791e+07	1.36083e+07	1.51508e+07	1.67025e+07
M136T239	4-Hydroxyphenylacetaldehyde	136.062	239	136.052	0.0465969	C8H8O2	[M]+	Benzene and substituted derivatives	Phenylacetaldehydes	C03765	Amino acid metabolism	7339-87-9	HMDB0003767	BioDeepDB	2	pos	1.78686e+07	1.87161e+07	1.13611e+07	1.11735e+07	4.63525e+07	1.9384e+07	5.17089e+07	4.83735e+07	8.97518e+06	9.29639e+06	1.32661e+07	1.92234e+06	2.58405e+07	1.10319e+07	1.46624e+07	4.12652e+07	3.73526e+07	3.22875e+07
M138T100	p-Aminobenzoic acid	138.054	100.1	137.048	4.69769	C7H7NO2	[M+H]+	Benzene and substituted derivatives	Benzoic acids and derivatives	C00568	Metabolism of cofactors and vitamins	150-13-0 / 2906-28-7	HMDB0001392	BioDeepDB	2	pos	5.34467e+07	1.64778e+08	2.35795e+07	8.76469e+07	1.29806e+08	2.93276e+07	1.13233e+08	1.73458e+08	1.3027e+08	2.59313e+07	2.53092e+07	1.03281e+08	1.0887e+08	2.0294e+07	6.56073e+07	4.41638e+07	6.68678e+07	1.30479e+08
M140T927	Acetylphosphate	139.988	927.3	139.988	0.747603	C2H5O5P	[M]+	Organic phosphoric acids and derivatives	Phosphate esters	C00227	Carbohydrate metabolism; Metabolism of other amino acids	590-54-5	HMDB0001494	BioDeepDB	2	pos	1.2055e+08	3.20588e+08	3.76123e+08	5.69575e+08	5.79756e+08	4.22754e+08	3.06068e+08	3.36498e+08	1.10792e+08	1.05127e+08	4.31998e+08	1.24952e+08	2.52027e+08	1.07496e+08	1.68675e+08	2.93799e+08	1.04961e+08	1.01791e+08
M142T955_2	Carbamoyl phosphate	141.983	955.3	140.983	2.36149	CH4NO5P	[M+H]+	Organic phosphoric acids and derivatives		C00169	Energy metabolism; Amino acid metabolism; Nucleotide metabolism	590-55-6	HMDB0001096	BioDeepDB	2	pos	6.09011e+07	4.60759e+07	6.39275e+07	5.02057e+07	5.29475e+07	5.00922e+07	6.27041e+07	4.57504e+07	4.52931e+07	4.60317e+07	4.54651e+07	4.57519e+07	4.70845e+07	4.50988e+07	3.233e+07	3.47751e+07	4.20558e+07	4.55924e+07
M142T76_1	5-Methylbarbiturate	142.035	76.5	142.038	19.0094	C5H6N2O3	[M]+			C05281	Nucleotide metabolism	2417-22-3		BioDeepDB	2	pos	5.06663e+06	5.77355e+06	5.0342e+06	3.82929e+06	7.86031e+06	5.67544e+06	4.70671e+06	4.74818e+06	4.79339e+06	7.52421e+06	1.08481e+06	2.69774e+06	4.34628e+06	4.47564e+06	1.26447e+06	5.78782e+06	6.40962e+06	1.49927e+06
M145T96	4-Oxoglutaramate	145.05	95.6	145.037	0.255114	C5H7NO4	[M]+			C05572	Amino acid metabolism			BioDeepDB	2	pos	8.94078e+07	8.28602e+07	5.5563e+07	1.0552e+08	5.89512e+07	8.36519e+07	3.99324e+07	1.23475e+08	1.6961e+08	3.4653e+07	6.66974e+07	5.4814e+07	7.44936e+07	5.92452e+07	3.68887e+07	9.72799e+07	7.17401e+07	5.39875e+07
M146T331	2-Dehydropantoate	146.06	330.6	146.058	2.45857	C6H10O4	[M]+			C00966	Metabolism of cofactors and vitamins	470-30-4		BioDeepDB	2	pos	1.22694e+08	1.04022e+08	1.0175e+08	1.02975e+08	1.12135e+08	1.30096e+08	2.2421e+08	2.09668e+08	3.86941e+08	1.02997e+09	1.06028e+09	3.41267e+08	1.08926e+08	1.01745e+08	5.1621e+07	1.81759e+08	1.07676e+08	1.02672e+08
M146T106	4-Guanidinobutanoic acid	146.081	105.6	145.085	0.0546504	C5H11N3O2	[M+H]+	Carboxylic acids and derivatives	Amino acids, peptides, and analogues	C01035	Amino acid metabolism	463-00-3	HMDB0003464	BioDeepDB	2	pos	1.18494e+08	1.29315e+08	1.61721e+08	2.26991e+08	9.2766e+07	1.47073e+08	1.4469e+08	1.09487e+08	5.46707e+07	8.3636e+07	7.46139e+07	7.16829e+07	1.06261e+08	1.22797e+08	6.57022e+07	1.08842e+08	6.76303e+08	1.02198e+08
M147T231	Coumarin	147.044	231	146.037	1.06614	C9H6O2	[M+H]+	Coumarins and derivatives		C05851		91-64-5	HMDB0001218	BioDeepDB	2	pos	1.89848e+08	1.8476e+08	1.48462e+08	2.04781e+08	1.31004e+08	1.95456e+08	2.04201e+08	1.14409e+08	2.238e+08	2.44866e+08	7.77539e+07	6.00568e+07	5.66102e+07	2.02617e+08	1.79528e+08	1.96242e+08	1.82805e+08	2.54163e+08
M166T253	6-Methylmercaptopurine	166.05	253.1	166.031	11.5869	C6H6N4S	[M-H2O+NH4]+	Imidazopyrimidines	Purines and purine derivatives	C16614	Xenobiotics biodegradation and metabolism	50-66-8	HMDB0060412	BioDeepDB	2	pos	8.35e+06	7.8035e+06	8.2017e+06	8.18937e+06	8.24117e+06	7.91763e+06	7.94106e+06	1.13222e+07	5.65883e+06	9.39651e+06	1.36523e+07	1.31779e+07	1.05573e+07	9.96184e+06	4.51471e+06	9.17917e+06	8.88162e+06	8.34962e+06
M152T326	N-Methyltyramine	152.107	326.3	151.1	0.815215	C9H13NO	[M+H]+	Benzene and substituted derivatives	Phenethylamines	C02442	Amino acid metabolism	370-98-9	HMDB0003633	BioDeepDB	2	pos	3.07798e+06	2.95227e+06	2.53833e+06	1.13815e+06	2.19426e+06	1.91305e+06	8.72866e+06	1.58556e+06	7.89485e+06	5.57535e+06	2.43148e+06	1.2335e+06	1.48859e+06	1.3892e+06	3.9869e+06	4.22916e+06	958588	2.38145e+06
M154T927_2	Propanoyl phosphate	154.005	927.4	154.003	10.3893	C3H7O5P	[M]+			C02876	Carbohydrate metabolism			BioDeepDB	2	pos	747407	766294	1.03272e+07	1.80727e+06	760974	659559	6.56868e+07	3.31393e+07	1.48826e+08	3.2686e+08	4.47085e+08	1.27147e+08	554396	2.42246e+07	578853	1.33671e+06	1.32052e+07	502469
M154T121	p-Octopamine	154.086	121.2	153.079	0.123111	C8H11NO2	[M+H]+	Phenols	1-hydroxy-2-unsubstituted benzenoids	C04227	Signaling molecules and interaction	104-14-3	HMDB0004825	BioDeepDB	2	pos	7.74266e+06	7.2123e+06	7.36557e+06	7.13617e+06	6.7761e+06	7.1588e+06	5.43263e+06	7.21027e+06	4.77689e+06	1.08195e+07	8.87489e+06	8.05596e+06	1.00677e+07	8.0222e+06	5.74075e+06	6.32718e+06	7.90971e+06	1.27034e+07
M155T484	2,6-Dimethoxyphenol	155.07	484.2	154.063	4.35933	C8H10O3	[M+H]+	Phenols	Methoxyphenols	C10787		91-10-1	HMDB0034158	BioDeepDB	2	pos	1.25928e+07	7.34532e+06	1.24708e+07	1.92756e+06	8.55508e+06	7.99934e+06	1.07399e+07	1.10935e+07	9.1461e+06	8.00374e+06	9.24447e+06	9.86942e+06	2.80526e+06	2.41533e+06	1.86038e+06	1.73002e+06	8.00398e+06	2.32967e+06
M157T964	Phosphoglycolic acid	156.991	963.6	155.982	6.52268	C2H5O6P	[M+H]+	Organic phosphoric acids and derivatives	Phosphate esters	C00988	Carbohydrate metabolism	13147-57-4	HMDB0000816	BioDeepDB	2	pos	5.82726e+07	3.60337e+07	3.81413e+07	2.36466e+07	4.93289e+06	3.11734e+07	2.08451e+07	3.72224e+06	5.07903e+06	6.61425e+06	3.21945e+06	3.05327e+06	5.66147e+06	7.4313e+06	3.0641e+07	2.6425e+07	1.841e+07	6.1991e+06
M157T121	cis-Aconitic acid	157.011	120.5	174.016	12.9545	C6H6O6	[M+H-H2O]+	Carboxylic acids and derivatives	Tricarboxylic acids and derivatives	C00417	Carbohydrate metabolism	585-84-2 / 499-12-7	HMDB0000072	BioDeepDB	2	pos	1.34228e+07	1.96318e+07	1.85981e+07	1.32952e+07	1.23065e+07	3.56039e+06	1.64917e+07	3.41233e+07	5.92521e+06	2.72764e+07	1.88368e+07	2.13472e+06	8.29105e+06	9.39926e+06	1.52792e+06	1.97231e+06	1.18221e+07	1.14117e+07
M159T120	D-Alanyl-D-serine	159.077	119.9	176.08	27.2447	C6H12N2O4	[M+H-H2O]+			C19719				BioDeepDB	2	pos	9.82542e+06	7.72245e+06	9.85704e+06	1.22761e+07	8.39936e+06	9.94917e+06	9.22414e+06	5.61431e+06	7.28227e+06	8.20419e+06	7.85802e+06	9.28892e+06	9.01912e+06	8.13526e+06	8.47988e+06	8.61107e+06	9.77006e+06	7.29133e+06
M159T331	Serotonin	159.091	330.6	176.095	24.7279	C10H12N2O	[M+H-H2O]+	Indoles and derivatives	Tryptamines and derivatives	C00780	Nervous system; Signal transduction; Sensory system; Digestive system; Signaling molecules and interaction; Amino acid metabolism; Cellular community - eukaryotes	50-67-9	HMDB0000259	BioDeepDB	2	pos	1.32521e+08	1.77222e+08	1.0528e+08	3.60941e+07	5.39125e+07	4.61413e+07	1.4244e+08	3.06717e+07	4.15024e+07	1.47619e+08	1.34768e+08	2.96999e+07	3.05358e+07	1.57992e+08	6.70447e+07	2.68131e+07	2.29968e+07	3.79913e+07
M160T347	4-Acetamido-2-aminobutanoic acid	160.097	346.7	160.085	0.0417838	C6H12N2O3	[M]+	Carboxylic acids and derivatives	Amino acids, peptides, and analogues	C06442	Amino acid metabolism	1190-46-1	HMDB0031411	BioDeepDB	2	pos	1.20103e+07	1.21022e+07	1.261e+07	7.5548e+06	8.52203e+06	1.58589e+07	1.44986e+07	1.38239e+07	4.02967e+06	8.30907e+06	1.09989e+07	4.10348e+06	1.16241e+07	1.39981e+07	3.52437e+06	1.28841e+07	2.84374e+07	7.57499e+06
M162T126	O-Acetyl-L-homoserine	162.076	126	161.069	0.285077	C6H11NO4	[M+H]+			C01077	Amino acid metabolism	7540-67-2		BioDeepDB	2	pos	3.58568e+07	2.98534e+07	3.09714e+07	5.06259e+07	4.51829e+07	2.41463e+07	3.1592e+07	2.05257e+07	5.19808e+07	2.06759e+07	3.96052e+07	3.23532e+07	2.3271e+07	6.26848e+07	2.83093e+07	4.04523e+07	3.4226e+07	3.02251e+07
M163T103	7-Mercaptoheptanoic acid	163.079	103	162.071	3.21316	C7H14O2S	[M+H]+			C16593		52000-32-5		BioDeepDB	2	pos	8.86708e+06	7.34181e+06	1.21094e+07	2.1164e+07	5.84146e+07	7.70086e+07	1.01936e+07	9.96522e+06	3.68721e+07	3.88115e+07	7.2393e+06	7.12297e+06	1.4583e+07	4.42363e+07	7.14512e+06	6.66319e+06	4.03618e+07	3.8983e+06
M163T674	2-Deoxystreptamine	163.111	674.2	162.1	3.56114	C6H14N2O3	[M+H]+			C02627	Biosynthesis of other secondary metabolites	2037-48-1		BioDeepDB	2	pos	1.13927e+08	9.66093e+07	7.18415e+08	7.36485e+08	9.74346e+08	1.64148e+08	1.50241e+08	3.26842e+08	6.01678e+08	5.03052e+08	2.51572e+08	5.10921e+08	2.47185e+08	9.03486e+07	1.00029e+08	8.38892e+07	2.19452e+08	7.77446e+07
M163T975	(R,S)-Nicotine	163.124	974.9	162.116	2.34718	C10H14N2	[M+H]+			C16150	Metabolism of cofactors and vitamins	22083-74-5		BioDeepDB	2	pos	1.14478e+07	1.30487e+07	1.69034e+07	2.04488e+07	2.04054e+07	1.52963e+07	1.29756e+07	1.48079e+07	1.20567e+07	1.22762e+07	1.21304e+07	1.30648e+07	1.14479e+07	1.08433e+07	1.06667e+07	1.10046e+07	1.01175e+07	1.09106e+07
M164T76	O-Ureido-L-serine	164.069	76.2	163.059	11.0683	C4H9N3O4	[M+H]+			C20639				BioDeepDB	2	pos	2.07198e+06	2.63367e+06	1.33673e+06	6.79851e+06	3.43565e+06	5.38343e+06	2.73508e+06	3.54611e+06	352132	1.36158e+06	2.93157e+06	548766	5.71118e+06	2.04601e+06	403475	2.77089e+06	5.65506e+06	3.96035e+06
M164T939	L-Rhamnofuranose	164.067	939.1	164.069	1.39284	C6H12O5	[M]+			C02431	Carbohydrate metabolism			BioDeepDB	2	pos	7.0918e+06	1.14269e+07	1.16425e+07	9.73916e+06	1.29867e+07	9.32942e+06	1.65637e+07	6.95814e+06	4.55392e+06	5.39213e+07	5.00188e+07	3.88689e+07	1.7624e+07	7.76262e+06	1.46436e+07	2.23778e+07	1.71585e+07	1.65547e+07
M167T354	Tropate	167.082	353.8	166.063	8.09156	C9H10O3	[M+H]+	Hydroxy acids and derivatives	Beta hydroxy acids and derivatives	C01456		552-63-6 / 529-64-6 552-63-6 / 529-64-6 / 529-64-6; 552-63-6	HMDB0062590	BioDeepDB	2	pos	1.60122e+06	1.52901e+06	1.33135e+07	1.04312e+07	9.07051e+06	7.00473e+06	4.09187e+06	1.12143e+07	5.65036e+06	1.19347e+07	8.69712e+06	1.51438e+07	9.05213e+06	4.79262e+06	6.07938e+06	7.6735e+06	5.72514e+06	5.91623e+06
M168T119	Isopyridoxal	168.066	119.4	167.058	0.318933	C8H9NO3	[M+H]+	Pyridines and derivatives	Pyridine carboxaldehydes	C06051	Metabolism of cofactors and vitamins	6560-46-9 / 66-72-8	HMDB0004290	BioDeepDB	2	pos	744467	755072	3.74649e+06	1.11076e+06	2.94912e+06	1.11644e+06	1.21617e+06	1.00507e+06	647715	791996	976393	1.74911e+06	3.60764e+06	629974	1.54622e+06	1.64375e+06	2.06518e+06	1.9793e+06
M168T283	D-synephrine	168.091	283	167.095	1.08001	C9H13NO2	[M+H]+	Benzene and substituted derivatives	Phenols	C01869		614-35-7	HMDB0062811	BioDeepDB	2	pos	6.02491e+07	5.06325e+07	5.04762e+07	9.5923e+06	3.71245e+07	4.49468e+07	2.76138e+07	8.11271e+07	5.17598e+07	4.63067e+07	1.05224e+07	4.87917e+07	7.27579e+07	3.40719e+07	3.04046e+07	3.88985e+07	4.05744e+07	1.15943e+07
M169T91	(R)-4-Hydroxymandelate	169.059	90.5	168.042	0.271768	C8H8O4	[M+H]+			C05343				BioDeepDB	2	pos	9.31945e+07	1.49798e+08	1.95357e+08	1.4089e+08	1.94533e+08	1.64189e+08	6.29095e+07	5.73259e+06	2.89658e+07	5.22358e+07	4.76063e+07	3.79192e+06	4.87941e+07	5.9774e+07	2.44691e+07	5.8515e+07	4.81328e+07	1.09642e+08
M169T83	Pyridoxamine	169.095	82.9	168.09	12.2952	C8H12N2O2	[M+H]+	Pyridines and derivatives	Pyridoxamines	C00534	Metabolism of cofactors and vitamins; Digestive system	85-87-0	HMDB0001431	BioDeepDB	2	pos	3.19756e+07	8.50394e+07	7.49931e+07	1.46855e+08	9.44154e+07	8.1775e+07	6.53477e+07	8.72731e+07	6.96278e+07	1.03558e+08	7.12787e+07	2.2254e+07	8.02242e+07	8.76328e+07	9.5663e+07	8.25726e+07	7.87577e+07	5.04e+07
M169T785	Geranic acid	169.122	785.2	168.115	0.141909	C10H16O2	[M+H]+	Prenol lipids	Monoterpenoids	C16461		459-80-3 / 4698-08-2	HMDB0036103	BioDeepDB	2	pos	5.44289e+06	1.121e+07	7.85189e+06	7.24342e+06	9.57203e+06	6.18918e+06	1.23153e+07	7.14809e+06	736918	1.79941e+06	3.02429e+06	5.45201e+06	7.98537e+06	9.25997e+06	4.6895e+06	9.92823e+06	9.05731e+06	7.35901e+06
M187T105	(2S,4S)-4-Hydroxy-2,3,4,5-tetrahydrodipicolinate	187.058	105.4	187.048	1.87584	C7H9NO5	[M]+			C20258				BioDeepDB	2	pos	8.00288e+06	8.52695e+06	8.5519e+06	9.20255e+06	1.11945e+07	7.49764e+06	7.27281e+06	5.9775e+06	6.19171e+06	1.02628e+07	4.97862e+06	8.01702e+06	1.63831e+06	1.03595e+07	1.40114e+06	7.95761e+06	1.36076e+06	5.47983e+06
M188T472	3-Indoleacrylate	188.071	472	187.063	0.00799708	C11H9NO2	[M+H]+			C21283				BioDeepDB	2	pos	5.57723e+06	4.60417e+06	4.57046e+06	5.73113e+06	5.51244e+06	4.9403e+06	7.68962e+06	9.08666e+06	5.47757e+06	8.24344e+06	1.35108e+07	1.12904e+07	6.48487e+06	6.68561e+06	2.78551e+06	5.83161e+06	5.729e+06	5.28785e+06
M170T303	2-Keto-6-acetamidocaproate	170.081	302.9	187.084	24.894	C8H13NO4	[M+H-H2O]+	Keto acids and derivatives	Medium-chain keto acids and derivatives	C05548	Amino acid metabolism	59403-50-8	HMDB0012150	BioDeepDB	2	pos	8.34911e+07	1.4189e+08	1.72248e+08	6.17777e+07	9.18738e+07	6.92448e+07	1.88313e+08	1.11894e+08	6.66131e+07	1.22669e+08	1.32496e+08	1.00054e+08	8.03496e+07	9.75166e+07	3.99738e+07	7.82381e+07	9.37061e+07	7.7022e+07
M170T411	8-Amino-7-oxononanoate	170.118	411	187.121	26.6521	C9H17NO3	[M+H-H2O]+			C01092	Metabolism of cofactors and vitamins	4707-58-8		BioDeepDB	2	pos	2.16445e+08	1.80613e+08	3.68513e+08	3.70818e+08	2.19936e+08	4.32024e+08	2.33245e+08	1.9274e+08	4.66087e+08	5.5325e+08	1.12023e+08	1.28203e+08	1.23733e+08	1.60059e+08	2.57015e+08	5.074e+08	1.99697e+08	4.99303e+08
M171T952	Limonene-1,2-diol	171.149	951.5	170.131	0.849032	C10H18O2	[M+H]+			C07276		1946-00-5		BioDeepDB	2	pos	5.62977e+06	937409	1.20523e+06	4.26864e+06	4.9244e+06	3.74235e+06	3.246e+06	1.03848e+06	3.46888e+06	4.16949e+06	1.09327e+06	2.14728e+06	2.93502e+06	3.11279e+06	1.00638e+06	3.9579e+06	5.51008e+06	1.47261e+06
M172T303	Gabapentin	172.133	303.1	171.126	0.00929002	C9H17NO2	[M+H]+			C07018		60142-96-3		BioDeepDB	2	pos	6.35396e+06	1.27647e+06	7.59203e+06	4.82699e+06	3.61352e+06	6.69033e+06	7.8266e+06	6.17931e+06	3.70587e+06	1.29093e+07	8.02335e+06	767942	637703	1.05203e+06	447160	575182	675658	4.57508e+06
M173T256	2-Oxoarginine	173.079	256.1	173.08	0.966854	C6H11N3O3	[M]+	Keto acids and derivatives	Short-chain keto acids and derivatives	C03771	Amino acid metabolism	3715-10-4	HMDB0004225	BioDeepDB	2	pos	1.04319e+07	1.71721e+07	8.02172e+06	2.06038e+07	9.43984e+06	2.47748e+07	9.9249e+06	8.34544e+06	9.01304e+06	6.85133e+06	5.50328e+06	5.80089e+06	2.01119e+07	1.01742e+07	6.36271e+06	7.18336e+06	9.43205e+06	1.51134e+07
M173T621	Norselegiline	173.117	621.2	173.12	17.3293	C12H15N	[M]+			C15476		56862-28-3		BioDeepDB	2	pos	4.03004e+07	1.37238e+08	4.52458e+07	3.18409e+07	7.75927e+07	1.05195e+08	1.14101e+07	8.24997e+07	8.08033e+07	3.88605e+07	1.16075e+07	1.04372e+07	4.17561e+07	1.14902e+07	3.79261e+07	9.61789e+07	1.91351e+07	1.71298e+07
M174T236	1H-Indole-3-acetamide	174.076	235.9	174.079	17.8083	C10H10N2O	[M]+	Indoles and derivatives	Indoles	C02693	Amino acid metabolism	879-37-8	HMDB0029739	BioDeepDB	2	pos	8.47038e+06	2.88714e+06	5.21059e+06	6.74009e+06	4.49718e+06	4.36143e+06	8.48542e+06	2.42564e+07	6.41246e+06	9.07526e+06	5.4607e+06	1.52597e+07	1.62687e+07	1.56683e+07	6.12541e+06	9.97838e+06	3.00197e+06	6.48221e+06
M175T108	N-Acetylornithine	175.108	108.5	174.1	0.0097596	C7H14N2O3	[M+H]+	Carboxylic acids and derivatives	Amino acids, peptides, and analogues	C00437	Amino acid metabolism	6205-08-9 / 2185-16-2	HMDB0003357	BioDeepDB	2	pos	9.21719e+07	7.71792e+07	7.41085e+07	5.4354e+07	5.83712e+07	4.79673e+07	5.65302e+07	4.64802e+07	6.32085e+07	4.66119e+07	4.32973e+07	4.15008e+07	5.30559e+07	8.0917e+07	5.67765e+07	6.70663e+07	4.26843e+07	6.45498e+07
M176T122	2-Hydroxy-3-oxoadipate	176.038	122.2	176.032	0.321337	C6H8O6	[M]+			C03217	Carbohydrate metabolism			BioDeepDB	2	pos	2.27766e+07	2.17657e+07	2.43826e+07	2.24416e+07	2.08914e+07	2.53048e+07	1.22211e+07	1.2886e+07	5.86362e+06	1.4466e+07	1.29712e+07	6.62569e+06	2.46222e+07	2.97249e+07	1.24447e+07	1.59827e+07	2.42807e+07	2.32931e+07
M179T618	Methylisoeugenol	179.106	618	178.099	0.667566	C11H14O2	[M+H]+	Benzene and substituted derivatives	Methoxybenzenes	C10478		6379-72-2	HMDB0041553	BioDeepDB	2	pos	2.073e+07	8.0918e+07	9.43034e+07	8.45123e+07	5.86183e+07	9.97806e+07	1.01954e+08	1.01878e+08	5.03574e+07	2.2906e+08	2.80121e+07	1.07792e+07	1.08848e+07	4.85766e+07	6.74796e+06	6.85634e+06	8.11109e+06	5.88654e+07
M179T441	2-Oxo-4-phenylbutyric acid	179.082	440.6	178.063	14.9103	C10H10O3	[M+H]+			C20327	Amino acid metabolism	710-11-2		BioDeepDB	2	pos	2.08706e+06	1.50356e+06	1.38702e+06	1.44698e+06	1.54497e+06	1.6665e+06	105291	1.17199e+06	270762	154903	546571	337642	1.18202e+06	2.12007e+06	763699	693204	1.18205e+06	1.40986e+06
M179T808	(1S,2R,4S)-(-)-Bornyl acetate	179.143	807.7	196.146	22.5183	C12H20O2	[M+H-H2O]+			C09837		5655-61-8		BioDeepDB	2	pos	1.9867e+07	9.84369e+07	5.61154e+07	3.42386e+07	3.59085e+07	4.58931e+07	4.83191e+07	3.30076e+07	1.05326e+08	3.94599e+07	4.87375e+07	2.60233e+07	2.12986e+07	6.44186e+07	6.91284e+07	1.92797e+07	6.56586e+07	2.06566e+07
M180T356	L-Homophenylalanine	180.102	356.2	179.095	0.00277007	C10H13NO2	[M+H]+			C17235	Amino acid metabolism	943-73-7		BioDeepDB	2	pos	8.00026e+06	6.78905e+06	7.63936e+06	1.18549e+07	9.33352e+06	6.34599e+06	6.69892e+06	7.31271e+06	8.8235e+06	6.11189e+06	6.80399e+06	8.07041e+06	8.50124e+06	8.86967e+06	8.81476e+06	7.31687e+06	6.8926e+06	8.96711e+06
M181T549	L-Sorbose	181.086	549.1	180.063	0.850716	C6H12O6	[M+H]+			C00247	Carbohydrate metabolism	87-79-6		BioDeepDB	2	pos	4.88734e+06	4.33092e+06	9.75129e+06	5.79253e+06	4.95813e+06	1.14226e+07	2.61479e+07	1.89667e+07	2.62726e+07	2.1451e+07	1.81943e+07	1.74447e+07	2.02377e+07	1.04353e+07	7.69843e+06	4.50108e+06	1.02906e+07	8.56716e+06
M181T379	Dulcin	181.097	379.4	180.09	1.2369	C9H12N2O2	[M+H]+	Benzene and substituted derivatives	N-phenylureas	C19415		150-69-6	HMDB0032565	BioDeepDB	2	pos	1.659e+07	2.43332e+07	2.1446e+07	1.80241e+07	1.73912e+07	4.58427e+07	3.88778e+06	3.4284e+06	9.52996e+06	2.77283e+07	2.0048e+07	1.99281e+06	1.21584e+07	1.33988e+07	1.65324e+06	1.84785e+06	1.08825e+07	1.80997e+07
M183T231	Hydroxyphenyllactic acid	183.085	231	182.058	29.48	C9H10O4	[M+H]+	Phenylpropanoic acids		C03672		306-23-0	HMDB0000755	BioDeepDB	2	pos	1.68775e+08	1.73691e+08	2.47837e+08	1.69588e+08	1.83661e+08	1.76906e+08	2.64118e+08	2.85261e+08	2.07034e+08	5.68742e+08	3.51129e+08	1.75329e+08	1.20109e+08	1.6414e+08	1.01014e+08	7.7076e+07	1.29709e+08	2.09222e+08
M183T271	Galactitol	183.085	270.7	182.079	2.05622	C6H14O6	[M+H]+	Organooxygen compounds	Carbohydrates and carbohydrate conjugates	C01697	Carbohydrate metabolism	608-66-2	HMDB0000107	BioDeepDB	2	pos	3.36431e+06	1.61136e+06	2.57134e+06	3.23971e+06	2.12948e+06	2.40041e+06	2.23817e+06	2.41079e+06	3.06835e+06	2.36632e+06	2.84653e+06	2.51238e+06	2.31517e+06	3.0403e+06	2.64095e+06	2.62568e+06	2.23724e+06	2.76311e+06
M183T506	5-Oxo-1,2-campholide	183.102	506	182.094	1.22336	C10H14O3	[M+H]+			C02952				BioDeepDB	2	pos	1.07424e+07	1.16118e+07	1.14602e+07	6.82417e+06	6.11224e+06	1.50574e+07	1.29832e+07	1.25986e+07	8.60037e+06	6.36493e+06	1.02935e+07	6.86284e+06	7.96412e+06	8.7856e+06	7.23821e+06	1.0964e+07	5.21817e+07	7.76637e+06
M184T91	Phosphorylcholine	184.073	90.9	184.074	0.000751581	C5H15NO4P	[M+H]+	Organonitrogen compounds	Quaternary ammonium salts	C00588	Lipid metabolism; Cancer: overview	3616-04-4 / 107-73-3	HMDB0001565	BioDeepDB	2	pos	3.3225e+08	1.01054e+08	1.02996e+09	6.77818e+08	5.19124e+08	8.81427e+08	1.00994e+09	7.98572e+08	9.48427e+08	4.96608e+08	9.96113e+07	1.19081e+09	1.15137e+09	6.82142e+08	6.82123e+08	7.78909e+08	6.62787e+08	9.83199e+08
M190T236	Homocitrulline	190.107	235.7	189.111	0.410367	C7H15N3O3	[M+H]+	Carboxylic acids and derivatives	Amino acids, peptides, and analogues	C02427		1190-49-4	HMDB0000679	BioDeepDB	2	pos	1.0213e+07	9.68017e+06	1.01167e+07	1.06076e+07	5.58652e+06	9.26935e+06	1.08679e+07	1.19222e+07	9.04769e+06	9.65276e+06	9.37302e+06	8.07811e+06	8.7147e+06	8.93173e+06	1.09393e+07	9.41779e+06	8.70053e+06	7.85459e+06
M194T88	2-Keto-D-gluconic acid	194.033	87.8	194.043	0.0892095	C6H10O7	[M]+			C06473	Carbohydrate metabolism	669-90-9		BioDeepDB	2	pos	2.23049e+07	4.13515e+07	3.66357e+07	1.99507e+07	1.21901e+07	8.71926e+06	1.25686e+07	9.18916e+06	3.09538e+07	4.53355e+06	5.40142e+06	2.51378e+06	3.30039e+07	6.41493e+06	7.80586e+06	1.24622e+07	7.09984e+06	2.74895e+07
M195T766	3-Methyl-L-tyrosine	195.102	766.4	195.089	0.0192185	C10H13NO3	[M]+			C20800				BioDeepDB	2	pos	7.15059e+07	6.12971e+07	7.74566e+07	5.06311e+07	4.34253e+07	7.35617e+07	2.7027e+07	4.28747e+07	2.18878e+07	7.19021e+07	4.53854e+07	2.49787e+07	3.33356e+07	5.69736e+07	2.35153e+07	2.69588e+07	7.42149e+07	4.33523e+07
M196T357	2-Amino-2-deoxy-D-gluconate	196.095	357.2	195.074	9.85863	C6H13NO6	[M+H]+			C03752	Carbohydrate metabolism	3646-68-2		BioDeepDB	2	pos	4.60647e+06	5.25679e+06	5.11513e+06	1.99178e+06	5.60072e+06	5.22445e+06	6.03484e+06	4.2097e+06	2.52534e+06	4.89143e+06	5.42126e+06	5.53221e+06	2.02446e+06	4.2413e+06	5.39166e+06	5.18989e+06	1.9451e+06	5.35924e+06
M198T108_2	L-Histidine trimethylbetaine	198.124	108.4	198.124	0.211138	C9H16N3O2	[M]+	Carboxylic acids and derivatives	Amino acids, peptides, and analogues	C05575	Amino acid metabolism	534-30-5	HMDB0029422	BioDeepDB	2	pos	5.54638e+07	4.00767e+07	3.69164e+07	3.03203e+07	3.0377e+07	3.62376e+07	4.78378e+07	5.78582e+07	3.90865e+07	4.45203e+07	7.79784e+06	3.85628e+07	3.61029e+07	1.31625e+07	5.15999e+07	3.69685e+07	1.16089e+07	4.0675e+07
M203T100	Asymmetric dimethylarginine	203.15	100	202.143	0.845811	C8H18N4O2	[M+H]+	Carboxylic acids and derivatives	Amino acids, peptides, and analogues	C03626		30315-93-6 / 220805-22-1	HMDB0001539	BioDeepDB	2	pos	5.94891e+08	6.32663e+08	1.18426e+09	6.11493e+08	6.76024e+08	7.33484e+08	4.90477e+08	2.72854e+08	2.47196e+07	3.7209e+08	2.50658e+08	1.79401e+07	2.63162e+08	4.66972e+08	2.71043e+07	5.7636e+07	2.07508e+08	4.26044e+08
M205T680	N5-(L-1-Carboxyethyl)-L-ornithine	205.122	680.1	204.111	17.6675	C8H16N2O4	[M+H]+			C04210				BioDeepDB	2	pos	2.29863e+07	2.29696e+07	7.61022e+06	1.10148e+07	1.06177e+07	2.45066e+07	2.02017e+07	2.24781e+07	9.10604e+06	1.22214e+07	1.94988e+07	2.02997e+07	1.54946e+07	1.77981e+07	9.86454e+06	2.74974e+07	1.86429e+07	6.62106e+06
M209T300	Aminocarb	209.129	299.7	208.121	1.07111	C11H16N2O2	[M+H]+			C11071		2032-59-9		BioDeepDB	2	pos	1.99412e+07	5.82716e+06	5.59068e+06	8.97774e+06	9.51061e+06	1.704e+07	2.0268e+07	1.21202e+08	1.70249e+07	2.7583e+07	1.4494e+08	3.22367e+07	6.50837e+07	1.72068e+07	2.5258e+07	1.97086e+07	1.50206e+07	1.56918e+07
M211T777	(+)-7-Isojasmonic acid	211.133	777.3	210.126	0.0155502	C12H18O3	[M+H]+			C16317	Lipid metabolism	62653-85-4		BioDeepDB	2	pos	3.14297e+07	3.26191e+07	3.32028e+07	2.94898e+07	3.02128e+07	3.4222e+07	3.78634e+07	2.64603e+07	2.93827e+06	6.33849e+07	3.29554e+07	1.88475e+07	1.94844e+07	3.55443e+07	1.38408e+06	2.19104e+07	1.80089e+07	2.81692e+07
M211T444	Traumatic Acid	211.133	443.8	228.136	21.6682	C12H20O4	[M+H-H2O]+			C16308	Lipid metabolism	6402-36-4	HMDB00933	BioDeepDB	2	pos	8.54395e+06	1.47298e+07	1.90563e+07	1.21117e+07	7.58194e+06	3.84728e+06	1.51322e+07	8.38657e+06	5.24833e+06	3.13867e+07	1.51726e+07	5.11379e+06	466508	7.51129e+06	89860.9	879574	2.247e+06	7.40869e+06
M212T358	Methyldopa	212.092	357.5	211.084	1.05615	C10H13NO4	[M+H]+	Phenylpropanoic acids		C07194		555-30-6	HMDB0011754	BioDeepDB	2	pos	7.1433e+06	8.80757e+06	9.977e+06	6.75391e+06	5.15369e+06	9.72361e+06	6.51466e+06	4.7186e+06	543297	1.64028e+06	4.46337e+06	2.18949e+06	3.05695e+06	5.68332e+06	1.81269e+06	1.06596e+06	5.06132e+06	5.33322e+06
M212T253	Propazine	212.103	253.3	229.109	5.34646	C9H16ClN5	[M+H-H2O]+			C14312		139-40-2		BioDeepDB	2	pos	1.8764e+06	5.9702e+06	2.29e+06	6.34477e+06	5.48771e+06	2.37858e+06	1.74507e+06	980317	410890	4.42902e+06	1.11011e+06	563770	8.93595e+06	7.91753e+06	5.77317e+06	883743	1.5619e+07	5.18758e+06
M232T306	Butyryl-L-carnitine	232.155	306	231.147	0.00883369	C11H21NO4	[M+H]+			C02862		25576-40-3	HMDB02013	BioDeepDB	2	pos	6.72653e+08	7.61598e+08	8.96623e+08	1.0386e+08	4.01261e+08	8.0356e+08	8.92261e+08	8.0738e+08	5.51616e+07	1.07009e+08	4.46569e+08	9.21004e+07	4.50409e+08	6.24366e+08	5.88705e+07	7.04129e+08	1.00256e+09	5.99342e+08
M219T107	gamma-Glutamylalanine	219.098	106.8		0.00570023	C7H11N2O5R	[M+H]+	Carboxylic acids and derivatives	Amino acids, peptides, and analogues	C03740	Metabolism of other amino acids	5875-41-2	HMDB0006248	BioDeepDB	2	pos	9.28536e+06	7.24261e+06	1.12429e+07	7.98848e+06	8.16431e+06	9.22239e+06	1.50032e+07	6.8887e+06	5.47803e+06	1.02773e+07	9.72727e+06	5.34943e+06	4.98501e+06	7.63594e+06	4.83925e+06	4.51341e+06	4.06179e+06	6.10597e+06
M219T613	Capsidiol	219.174	613.2	236.178	0.00646984	C15H24O2	[M+H-H2O]+	Prenol lipids	Sesquiterpenoids	C09627		37208-05-2	HMDB0002352	BioDeepDB	2	pos	1.43431e+07	4.57897e+07	3.91078e+07	4.87615e+07	4.64849e+07	4.3295e+07	4.02298e+07	5.17335e+07	3.65309e+07	5.86789e+07	4.14303e+07	2.83472e+07	1.32973e+07	3.53227e+07	2.35194e+07	3.44945e+07	4.41776e+07	4.14817e+07
M221T253	Pyrimidodiazepine	221.092	253.1	221.091	0.0856898	C9H11N5O2	[M]+			C02587	Metabolism of cofactors and vitamins			BioDeepDB	2	pos	1.24762e+07	4.47289e+06	2.55767e+07	1.52365e+07	1.5653e+07	2.14889e+07	2.11908e+07	1.98119e+07	1.16956e+07	4.22974e+07	3.42143e+07	1.06769e+07	6.74534e+06	3.05056e+06	673634	1.50441e+06	5.05654e+06	1.27363e+07
M245T128	3,3',4'5-Tetrahydroxystilbene	245.077	127.7	244.074	1.71486	C14H12O4	[M+H]+	Stilbenes		C05901		10083-24-6	HMDB0004215	BioDeepDB	2	pos	8.81822e+07	5.70537e+07	4.05101e+07	9.74868e+07	4.25012e+07	6.85679e+07	3.18777e+07	7.26522e+06	1.40768e+07	3.55105e+07	1.68599e+07	8.82516e+06	3.11596e+07	3.45966e+07	2.04113e+07	2.88387e+07	4.09498e+07	3.41807e+07
M245T225	Uridine	245.077	225.2	244.07	0.016935	C9H12N2O6	[M+H]+	Pyrimidine nucleosides		C00299	Membrane transport; Nucleotide metabolism	58-96-8	HMDB0000296	BioDeepDB	2	pos	1.83624e+07	1.7871e+07	1.31201e+07	1.17914e+07	1.01472e+07	8.95136e+06	1.35817e+06	1.94192e+06	1.68594e+06	3.4969e+06	1.79055e+06	1.1762e+06	1.6227e+07	2.0057e+07	1.13962e+07	1.64312e+07	7.64012e+06	1.88705e+06
M245T261	beta-Alanyl-L-arginine	245.15	261.1	245.149	0.838253	C9H19N5O3	[M]+	Peptidomimetics	Hybrid peptides	C05340	Metabolism of other amino acids		HMDB0060441	BioDeepDB	2	pos	2.68155e+08	9.31484e+06	3.87582e+07	2.86409e+07	978841	7.01249e+06	3.05533e+07	8.39943e+06	6.96103e+07	2.86555e+07	1.58504e+07	1.41033e+07	6.51733e+07	436473	411400	3.82304e+07	1.43939e+08	8.51848e+06
M247T149	D-Octopine	247.14	149	246.133	0.0666264	C9H18N4O4	[M+H]+			C04137	Amino acid metabolism; Membrane transport	34522-32-2		BioDeepDB	2	pos	1.10569e+07	7.73836e+06	8.78883e+06	4.02026e+06	4.32172e+06	1.14741e+07	3.6986e+06	4.47493e+06	3.09036e+06	5.83007e+06	6.72928e+06	4.24559e+06	1.19582e+07	1.02228e+07	5.31218e+06	1.1889e+07	6.89013e+06	1.50777e+07
M247T312	N-Acetyl-D-tryptophan	247.129	312.2	246.1	0.350887	C13H14N2O3	[M+H]+			C03137		2280-01-5		BioDeepDB	2	pos	1.10529e+07	1.56956e+07	9.47905e+06	1.6542e+07	1.93825e+07	1.2383e+07	1.96215e+07	3.35602e+07	3.23441e+07	4.46592e+07	6.48143e+07	3.27506e+07	2.49825e+07	1.72422e+07	7.41077e+06	2.4394e+07	1.71835e+07	1.42389e+07
M258T92	Glycerophosphocholine	258.109	91.6	258.111	2.52442	C8H21NO6P	[M]+	Glycerophospholipids	Glycerophosphocholines	C00670	Lipid metabolism; Cancer: overview	28319-77-9	HMDB0000086	BioDeepDB	2	pos	4.06402e+07	3.24452e+07	3.93038e+07	5.33463e+07	9.35377e+07	4.70834e+07	2.88623e+07	2.16817e+09	1.3956e+09	2.18607e+09	2.5295e+09	1.20004e+09	3.55367e+07	3.81374e+07	1.42408e+07	1.32572e+07	2.51133e+07	2.33613e+07
M259T116	Linatine	259.092	116	259.117	0.164488	C10H17N3O5	[M]+	Carboxylic acids and derivatives	Amino acids, peptides, and analogues	C05939	Amino acid metabolism	10139-06-7	HMDB0038516	BioDeepDB	2	pos	1.01112e+07	4.94466e+06	7.97587e+06	9.20213e+06	7.86081e+06	7.05504e+06	4.00446e+06	9.1092e+06	8.00894e+06	3.38294e+06	9.86699e+06	6.20744e+06	1.09619e+07	6.12495e+06	6.13468e+06	4.59552e+06	6.63593e+06	5.86535e+06
M267T269	Honokiol	267.134	269.1	266.131	0.12738	C18H18O2	[M+H]+			C10630		564-73-8		BioDeepDB	2	pos	1.75157e+07	4.84586e+06	2.53433e+07	5.44326e+06	2.53374e+07	2.40729e+07	2.44308e+07	6.81559e+07	1.36567e+07	3.92551e+07	2.5257e+07	1.0804e+07	2.40115e+06	1.47598e+07	907023	1.8606e+06	8.35753e+06	3.25271e+07
M269T906	Retinol	269.226	906.5	286.23	0.00726519	C20H30O	[M+H-H2O]+			C00473	Metabolism of cofactors and vitamins; Digestive system	68-26-8 11103-57-4 / 11103-57-4 / 68-26-8		BioDeepDB	2	pos	1.87919e+09	7.65013e+08	3.95947e+07	8.73295e+08	1.45666e+09	7.5628e+08	2.01949e+08	5.66751e+08	3.22299e+08	4.84772e+07	1.31343e+09	1.65878e+07	2.74692e+09	1.07744e+09	7.83826e+08	1.99933e+09	2.75492e+09	2.14054e+09
M293T764	12-OPDA	293.211	763.8	292.204	0.335761	C18H28O3	[M+H]+			C01226	Lipid metabolism	67204-66-4 / 85551-10-6		BioDeepDB	2	pos	4.54246e+07	2.02143e+08	2.12621e+08	1.4546e+08	1.29498e+08	6.29558e+07	2.55295e+08	2.74931e+08	1.57347e+08	4.72831e+08	4.04792e+07	1.08774e+08	4.30245e+07	3.03083e+07	2.81731e+06	3.1786e+07	1.53873e+07	1.45003e+08
M296T91	Dehypoxanthine futalosine	296.065	90.7	296.09	1.4027	C14H16O7	[M]+			C17010	Metabolism of cofactors and vitamins			BioDeepDB	2	pos	4.20267e+06	1.35725e+06	1.64535e+06	3.62341e+07	1.29996e+07	4.45173e+06	1.92532e+06	8.24201e+06	2.66579e+06	2.09934e+07	3.29757e+06	3.29252e+06	4.37484e+06	5.30325e+07	4.69385e+07	1.19468e+06	1.64399e+08	2.28007e+06
M280T290	Cyclopeptine	280.117	290.3	280.121	13.8703	C17H16N2O2	[M]+			C20579		50886-63-0		BioDeepDB	2	pos	1.5217e+07	1.78271e+07	1.26503e+07	1.04159e+07	8.56232e+06	7.99716e+07	9.0393e+06	3.52289e+06	2.673e+07	8.48282e+06	8.73235e+06	2.39948e+07	3.45235e+07	1.14056e+07	8.6012e+06	1.41853e+07	5.2233e+07	7.47653e+07
M280T785	3-Ketosphingosine	280.263	785.1	297.267	13.3232	C18H35NO2	[M+H-H2O]+			C06121				BioDeepDB	2	pos	5.96173e+07	4.01868e+07	4.71518e+07	5.40137e+07	4.6147e+07	4.53086e+07	7.86853e+07	4.76598e+07	6.75151e+07	4.11421e+07	1.02574e+08	2.88965e+07	4.96935e+07	4.97369e+07	3.96523e+07	4.81831e+07	4.68641e+07	5.4609e+07
M283T557	Qing Hau Sau	283.154	557	282.147	0.62157	C15H22O5	[M+H]+			C09538		63968-64-9		BioDeepDB	2	pos	7.91952e+06	1.21651e+07	1.41253e+07	9.83843e+06	1.03598e+07	1.5945e+07	1.34702e+07	8.79296e+06	3.43465e+06	1.88286e+07	1.06803e+07	4.59182e+06	3.59603e+06	7.36304e+06	8.8448e+06	1.98586e+06	3.58209e+06	8.39744e+06
M285T811	Retinal	285.22	810.7	284.214	2.99507	C20H28O	[M+H]+			C00376	Metabolism of cofactors and vitamins; Sensory system; Digestive system	116-31-4		BioDeepDB	2	pos	1.14106e+08	8.18256e+07	3.39183e+07	1.09603e+08	1.04122e+08	1.24391e+08	4.75998e+07	4.62287e+07	1.32277e+07	1.94752e+07	3.28185e+06	2.24169e+06	8.81085e+07	1.10087e+08	8.85487e+07	8.35801e+07	7.15537e+07	9.31315e+07
M285T261	Xanthosine	285.083	261.1	284.076	0.114574	C10H12N4O6	[M+H]+	Purine nucleosides		C01762	Membrane transport; Biosynthesis of other secondary metabolites; Nucleotide metabolism	146-80-5	HMDB0000299	BioDeepDB	2	pos	1.51708e+07	2.60868e+07	1.92473e+07	7.74941e+07	2.41181e+08	2.07632e+07	8.24005e+07	7.02775e+07	6.40723e+07	2.04153e+07	3.79701e+08	3.30746e+08	2.02888e+07	2.79671e+08	3.06374e+08	6.81667e+07	1.87898e+07	1.54326e+07
M288T93	Indoleglycerol phosphate	288.074	93.1	287.056	2.12751	C11H14NO6P	[M+H]+			C03506	Amino acid metabolism	4220-97-7		BioDeepDB	2	pos	5.63404e+07	7.52459e+07	3.30781e+07	6.60392e+07	8.41632e+07	1.05098e+08	7.83643e+07	5.67786e+07	2.1223e+07	1.63256e+08	5.63876e+07	2.70795e+06	3.40046e+06	4.18852e+07	737072	872765	3.74849e+06	8.77575e+06
M290T128	Ophthalmate	290.135	127.8	289.127	0.235671	C11H19N3O6	[M+H]+			C21016	Amino acid metabolism			BioDeepDB	2	pos	3.33591e+07	2.17312e+07	2.97327e+07	2.96012e+07	338552	2.84222e+07	6.735e+06	2.58072e+07	2.69561e+07	1.77012e+07	977033	109237	3.40375e+07	326718	181518	2.69917e+07	2.92201e+07	2.11274e+07
M293T785	9(S)-HPOT	293.21	785.1	310.214	3.33091	C18H30O4	[M+H-H2O]+			C16321	Lipid metabolism	111004-08-1		BioDeepDB	2	pos	2.60469e+08	1.02835e+09	1.53177e+09	8.60835e+08	8.33084e+08	2.81381e+09	6.51751e+07	7.74547e+07	2.41576e+07	9.15659e+07	8.50042e+07	3.82533e+07	3.10977e+07	5.03862e+07	3.35744e+07	3.68666e+06	4.56382e+07	1.3329e+08
M293T711	13(S)-HpOTrE	293.212	710.7	310.214	15.431	C18H30O4	[M+H-H2O]+			C04785	Lipid metabolism	67597-26-6		BioDeepDB	2	pos	9.12658e+07	1.90587e+08	1.78428e+08	1.19579e+08	1.20549e+08	7.14306e+07	2.44366e+08	1.74212e+08	8.28981e+07	3.59738e+08	2.27025e+08	9.484e+07	2.82778e+07	2.76255e+07	4.98037e+06	1.79324e+07	3.20107e+07	8.72917e+07
M293T858	Methoprene	293.247	857.8	310.251	0.00367669	C19H34O3	[M+H-H2O]+			C14308		40596-69-8 / 41205-06-5		BioDeepDB	2	pos	2.15546e+07	1.58452e+07	6.91144e+06	1.11524e+07	3.28814e+06	1.88048e+07	1.06431e+07	1.10771e+07	3.05671e+06	1.62849e+07	1.16194e+07	1.6107e+06	1.78637e+07	1.679e+07	1.91328e+06	3.49192e+06	3.7017e+06	1.57193e+07
M295T353	Aspartame	295.129	352.8	294.122	0.0100922	C14H18N2O5	[M+H]+	Carboxylic acids and derivatives	Amino acids, peptides, and analogues	C11045	Sensory system	22839-47-0	HMDB0001894	BioDeepDB	2	pos	1.6389e+08	1.34542e+08	1.55124e+08	1.58744e+08	9.35853e+07	1.53478e+08	1.9664e+08	1.53824e+08	1.64736e+08	2.15764e+08	1.67155e+08	1.34016e+08	1.47293e+08	1.06646e+08	1.30704e+08	1.31272e+08	1.48217e+08	1.40876e+08
M298T838	Spiroxamine	298.274	837.9	297.267	0.0661638	C18H35NO2	[M+H]+			C11124		118134-30-8		BioDeepDB	2	pos	1.02413e+08	1.70393e+07	9.33294e+07	7.75223e+07	7.75693e+07	8.25181e+07	6.51257e+07	3.32628e+08	8.2463e+07	1.83644e+08	3.19757e+08	8.06695e+07	8.87825e+07	1.1472e+08	4.89186e+07	7.22733e+07	9.51141e+07	2.02931e+07
M300T918	Palmitoylethanolamide	300.29	918.3	299.282	0.0129622	C18H37NO2	[M+H]+	Carboximidic acids and derivatives	Carboximidic acids	C16512	Signaling molecules and interaction	544-31-0	HMDB0002100	BioDeepDB	2	pos	3.72941e+06	1.22473e+07	1.18424e+07	9.48846e+06	3.37077e+06	3.19847e+06	3.00379e+07	6.1593e+06	1.39626e+07	1.45919e+07	1.02928e+07	1.43014e+07	1.50916e+07	1.33944e+07	8.63646e+06	1.11553e+07	1.61973e+07	2.44351e+06
M302T96	N-Acetyl-alpha-D-glucosamine 1-phosphate	302.064	95.7	301.056	0.0794535	C8H16NO9P	[M+H]+			C04501	Carbohydrate metabolism	6866-69-9		BioDeepDB	2	pos	7.23602e+06	3.97388e+06	1.42851e+06	8.58661e+06	5.36737e+06	3.45648e+06	6.86313e+06	2.64288e+06	1.22559e+06	1.92916e+06	2.61053e+06	1.50264e+06	7.32772e+06	1.05007e+06	1.90241e+06	8.99506e+06	6.96001e+06	1.61723e+06
M305T233	N-Acetylaspartylglutamic acid	305.098	233.5	304.091	0.0190543	C11H16N2O8	[M+H]+	Carboxylic acids and derivatives	Amino acids, peptides, and analogues	C12270	Amino acid metabolism; Signaling molecules and interaction	3106-85-2	HMDB0001067	BioDeepDB	2	pos	1.33507e+07	1.30385e+07	2.53937e+07	1.71589e+07	2.35343e+07	1.60227e+07	1.81944e+07	1.74088e+07	6.82537e+06	2.50814e+07	2.4397e+07	1.85656e+06	1.33343e+06	1.20553e+07	60288.5	291925	1.38032e+06	1.3953e+07
M309T687	2,3-Dinor-8-iso prostaglandin F2alpha	309.204	686.6	326.209	0.810348	C18H30O5	[M+H-H2O]+			C14794	Lipid metabolism	221664-05-7		BioDeepDB	2	pos	2.84061e+07	6.76252e+07	4.02304e+07	3.05671e+07	2.71434e+07	4.3226e+07	4.59878e+07	2.53746e+07	3.98318e+07	1.09981e+08	3.35925e+07	1.16983e+07	1.07517e+06	1.58818e+07	347071	2.15709e+06	1.22687e+06	3.12887e+07
M314T236	Geranyl diphosphate	314.091	235.9	314.068	1.92368	C10H20O7P2	[M]+			C00341	Metabolism of cofactors and vitamins; Metabolism of terpenoids and polyketides	763-10-0		BioDeepDB	2	pos	1.90681e+07	1.5564e+07	1.10122e+07	1.38739e+07	1.19414e+07	1.50917e+07	1.2413e+07	1.46088e+07	307938	4.88328e+06	1.29412e+06	4.14365e+06	2.91853e+07	2.05361e+07	1.48349e+07	2.21245e+07	2.32181e+07	1.5559e+07
M316T647	Decanoyl-L-carnitine	316.247	646.8	315.241	1.29332	C17H33NO4	[M+H]+			C03299		3992-45-8	HMDB00651	BioDeepDB	2	pos	6.20947e+07	4.76172e+07	1.44395e+07	6.63976e+07	1.17212e+08	4.6586e+07	5.64568e+06	5.8016e+06	769938	3.67056e+06	3.61775e+06	1.20793e+06	5.9189e+07	5.89416e+07	6.14996e+06	3.91864e+07	1.13056e+07	5.60211e+07
M319T704	5(S)-HpETE	319.227	703.8	336.23	1.08633	C20H32O4	[M+H-H2O]+			C05356	Lipid metabolism; Nervous system; Endocrine system	71774-08-8		BioDeepDB	2	pos	2.57449e+08	1.93055e+08	2.65676e+08	1.69962e+08	1.98181e+08	2.18698e+08	2.81126e+07	1.74914e+08	7.48044e+07	2.25054e+07	1.99845e+07	1.9382e+07	1.33395e+08	2.50313e+08	8.3572e+07	3.06058e+07	1.42554e+08	1.96325e+08
M344T519	Medroxyprogesterone	344.229	519.4	344.235	18.3018	C22H32O3	[M]+	Steroids and steroid derivatives	Pregnane steroids	C07119		520-85-4	HMDB0001939	BioDeepDB	2	pos	3.89139e+07	2.91483e+07	7.5094e+06	2.80913e+07	2.18614e+07	2.71835e+07	3.06144e+07	7.27231e+06	8.05121e+06	7.02228e+06	6.12309e+06	8.26311e+06	5.10794e+06	3.84707e+07	1.45327e+07	5.42855e+06	2.03299e+07	5.10548e+06
M351T767	9S-hydroxy-11,15-dioxo-5Z,13E-prostadienoic acid	351.216	766.6	350.209	0.501116	C20H30O5	[M+H]+	Fatty Acyls	Eicosanoids	C04758			HMDB0062297	BioDeepDB	2	pos	1.67785e+07	1.84835e+07	1.78084e+07	1.29227e+07	7.96276e+06	2.13655e+07	1.58755e+07	1.68681e+07	7.56443e+06	3.74892e+07	1.57165e+07	3.26219e+06	2.20691e+06	9.24525e+06	365880	1.41549e+06	1.81608e+06	1.47119e+07
M353T590	Prostaglandin I2	353.232	589.9	352.225	0.141171	C20H32O5	[M+H]+			C01312	Circulatory system; Signal transduction; Lipid metabolism; Signaling molecules and interaction; Immune system	35121-78-9		BioDeepDB	2	pos	3.08042e+07	5.19702e+07	5.52356e+07	4.66417e+07	2.8402e+07	4.42029e+07	5.41863e+07	5.29972e+07	2.64381e+07	1.17966e+08	4.14447e+07	3.81734e+06	1.0796e+07	2.73129e+07	612380	2.54292e+06	4.11681e+06	4.73572e+07
M346T107	Tomentin	346.04	107	346.069	3.74854	C17H14O8	[M]+			C04581		59171-23-2		BioDeepDB	2	pos	1.66675e+07	2.23095e+07	2.00656e+07	1.73896e+07	1.86479e+07	1.63539e+07	3.29223e+07	3.84417e+06	3.56964e+06	5.71618e+06	976854	4.46658e+06	1.16122e+07	1.43918e+07	6.12191e+06	1.35886e+07	1.00488e+07	1.56647e+07
M349T139	IMP	349.054	139.4	348.047	0.513935	C10H13N4O8P	[M+H]+	Purine nucleotides	Purine ribonucleotides	C00130	Sensory system; Nucleotide metabolism	131-99-7	HMDB0000175	BioDeepDB	2	pos	2.46928e+06	1.61267e+07	1.72305e+07	4.79053e+06	1.61242e+07	1.61367e+07	7.88108e+06	525907	176421	618571	449388	131559	3.71946e+07	1.62928e+07	4.38625e+06	3.69249e+07	4.05525e+07	1.22166e+07
M349T876	Enalaprilat	349.183	875.8	348.168	16.8129	C18H24N2O5	[M+H]+	Carboxylic acids and derivatives	Amino acids, peptides, and analogues	C11720		76420-72-9	HMDB0041886	BioDeepDB	2	pos	6.63309e+07	6.20999e+07	8.22687e+07	8.38804e+07	5.13174e+07	6.00915e+07	7.24232e+07	5.3245e+07	3.53437e+07	1.21202e+08	5.7006e+07	1.14707e+07	2.92873e+07	4.09863e+07	1.45668e+06	8.95567e+06	1.76398e+07	4.33324e+07
M349T567	17alpha,21-Dihydroxypregnenolone	349.237	567	348.23	0.217617	C21H32O4	[M+H]+	Steroids and steroid derivatives	Hydroxysteroids	C05487	Lipid metabolism	1167-48-2	HMDB0006762	BioDeepDB	2	pos	3.75874e+07	8.8432e+06	3.36754e+07	3.75535e+07	4.0585e+07	3.0001e+07	3.19991e+07	5.13577e+07	3.49916e+07	2.65835e+07	4.22081e+07	4.03198e+07	3.66698e+07	2.54002e+07	2.74822e+07	3.15762e+07	3.19896e+07	3.03584e+07
M351T755	Prostaglandin G2	351.216	754.8	368.22	4.0821	C20H32O6	[M+H-H2O]+	Fatty Acyls	Eicosanoids	C05956	Lipid metabolism; Immune system; Nervous system	51982-36-6	HMDB0003235	BioDeepDB	2	pos	4.34452e+07	3.5252e+07	4.65078e+07	3.44148e+07	2.67938e+07	4.23961e+07	5.7933e+07	3.70219e+07	1.78728e+07	8.15491e+07	4.57166e+07	1.02388e+07	1.61438e+07	2.30369e+07	2.22197e+06	6.1287e+06	9.95436e+06	3.08983e+07
M353T687	Prostaglandin E2	353.232	686.5	352.225	0.067944	C20H32O5	[M+H]+	Fatty Acyls	Eicosanoids	C00584	Cancer: overview; Nervous system; Signal transduction; Sensory system; Endocrine system; Digestive system; Lipid metabolism; Signaling molecules and interaction; Immune disease; Immune system; Infectious disease: parasitic; Infectious disease: viral	363-24-6	HMDB0001220	BioDeepDB	2	pos	3.43792e+07	4.23335e+07	3.89591e+07	3.12912e+07	1.76675e+07	2.80872e+07	4.53557e+07	3.99728e+07	1.98602e+07	1.03601e+08	4.03584e+07	1.32359e+07	8.73867e+06	5.57303e+06	408738	1.22188e+06	8.18698e+06	2.93817e+07
M359T715	Resolvin D2	359.221	714.7	376.225	1.42942	C22H32O5	[M+H-H2O]+			C18179		82864-77-5 / 810668-37-2		BioDeepDB	2	pos	6.43361e+07	7.75327e+07	9.97445e+07	4.89771e+07	3.96226e+07	6.03994e+07	1.06501e+08	3.87171e+08	1.19334e+08	1.44658e+08	3.25534e+08	6.77315e+06	2.33731e+07	4.31247e+07	4.21549e+06	9.16471e+07	3.76918e+07	7.44274e+07
M361T797	1-Arachidonoylglycerol	361.273	796.5	378.277	0.012072	C23H38O4	[M+H-H2O]+			C13857		124511-15-5 / 35474-99-8		BioDeepDB	2	pos	2.08103e+07	8.07149e+06	1.4386e+07	2.79355e+07	2.17997e+07	2.93052e+07	9.93967e+06	3.93206e+07	6.00201e+07	3.66853e+07	2.12794e+07	2.71971e+07	1.07633e+07	1.49264e+07	6.83831e+07	3.05766e+07	2.96123e+07	2.51442e+07
M364T688	Sphinganine 1-phosphate	364.256	688.1	381.264	2.65198	C18H40NO5P	[M+H-H2O]+	Sphingolipids	Phosphosphingolipids	C01120	Lipid metabolism; Signaling molecules and interaction	19794-97-9	HMDB0001383	BioDeepDB	2	pos	4.9989e+07	7.22988e+06	1.24088e+07	5.98253e+06	2.3363e+07	8.10555e+06	4.97715e+06	3.68392e+06	1.50256e+06	5.48153e+06	4.89908e+07	74292.9	962283	1.0672e+06	749066	274248	1.1969e+07	2.58495e+06
M369T788	Misoprostol	369.263	788.2	368.256	1.21935	C21H36O5	[M+H]+			C07227		59122-46-2		BioDeepDB	2	pos	9.68079e+07	6.80811e+07	2.30686e+07	6.82146e+07	5.64731e+07	5.76593e+07	8.2875e+07	1.61145e+07	9.21729e+07	2.36074e+07	2.31704e+07	7.90178e+07	1.0531e+08	7.42062e+07	4.81286e+07	1.5264e+07	9.45781e+07	7.31927e+07
M386T584	Bufalin	386.253	584.3	386.246	18.8995	C24H34O4	[M]+			C16922		465-21-4		BioDeepDB	2	pos	2.31877e+07	3.8359e+07	3.28081e+07	5.94143e+07	2.09675e+07	2.48469e+07	2.80012e+07	2.30596e+07	2.6444e+06	1.17333e+07	1.22487e+07	1.27538e+07	2.54705e+06	1.8097e+07	2.14756e+06	7.538e+06	7.84545e+06	2.40024e+07
M372T839	3-Geranylgeranylindole	372.29	839.4	389.308	29.9928	C28H39N	[M+H-H2O]+			C20525				BioDeepDB	2	pos	6.58865e+07	4.82404e+07	4.34968e+07	4.37714e+07	8.02319e+07	4.49308e+07	1.48137e+07	4.76954e+06	2.39564e+06	2.06632e+07	8.33844e+07	4.09929e+06	6.62671e+07	4.20922e+07	3.44777e+07	6.93342e+07	1.16839e+08	6.12112e+07
M394T874	Ergosta-5,7,22,24(28)-tetraen-3beta-ol	394.331	873.9	394.324	19.2731	C28H42O	[M]+			C05440	Lipid metabolism	29560-24-5		BioDeepDB	2	pos	2.40685e+07	1.5662e+07	2.38142e+07	1.63976e+07	1.53967e+07	1.60328e+07	2.36664e+07	2.22226e+07	1.90805e+07	3.97896e+07	7.44388e+07	2.76397e+07	1.19982e+07	1.09027e+07	1.07194e+07	1.11257e+07	5.33703e+06	1.79714e+07
M385T755	Ethynodiol Diacetate	385.235	754.8	384.23	6.68683	C24H32O4	[M+H]+	Steroids and steroid derivatives	Steroid esters	C12724		297-76-7	HMDB0014961	BioDeepDB	2	pos	1.70813e+07	2.27614e+07	1.16106e+07	1.75554e+07	3.73403e+07	1.57153e+07	4.37266e+06	2.44413e+06	3.74613e+06	764059	685719	516427	2.20811e+07	1.43812e+07	1.31885e+07	1.73761e+07	2.16034e+07	2.97472e+07
M411T515	Coleonol	411.236	515.2	410.231	0.107244	C22H34O7	[M+H]+			C09076		66575-29-9 / 66428-89-5		BioDeepDB	2	pos	3.34431e+07	2.13267e+07	1.07797e+07	2.70775e+07	2.04365e+07	2.34666e+07	6.85849e+06	8.72502e+06	3.67379e+06	1.24944e+07	8.62921e+06	996315	1.21359e+07	2.85115e+07	3.52122e+06	6.59999e+06	2.89273e+07	2.86689e+07
M415T830	Yamogenin	415.32	829.6	414.313	1.35976	C27H42O3	[M+H]+			C08918		512-06-1 / 512-04-9		BioDeepDB	2	pos	5.37001e+06	7.81603e+06	9.20172e+06	7.6726e+06	6.74903e+06	1.20468e+07	1.09629e+07	5.22213e+06	2.14166e+06	1.73306e+07	1.15082e+07	1.85838e+06	1.4977e+06	4.14015e+06	98054.8	173957	1.35368e+06	5.85888e+06
M400T610	Paspalicine	400.232	609.8	417.23	22.8218	C27H31NO3	[M+H-H2O]+			C20553		11024-55-8		BioDeepDB	2	pos	1.24716e+07	2.58014e+07	4.55736e+06	1.30022e+07	1.81938e+07	2.06146e+07	2.13477e+07	2.28998e+07	1.41258e+07	4.80327e+07	2.81732e+07	2.53413e+07	5.595e+06	1.03148e+07	18814.1	1.78629e+06	4.23017e+06	2.50468e+07
M400T773_2	Palmitoyl-L-carnitine	400.342	773	399.335	0.0132647	C23H45NO4	[M+H]+			C02990	Lipid metabolism	2364-67-2		BioDeepDB	2	pos	5.02872e+09	5.34695e+09	7.44739e+09	5.29167e+09	5.00756e+09	5.26641e+09	4.98245e+09	4.66548e+09	2.00252e+09	1.402e+10	8.93565e+09	1.55914e+09	1.39233e+09	4.80824e+09	2.43644e+08	5.58495e+08	8.09991e+08	3.91676e+09
M412T876	Avenasterol	412.341	875.5	412.37	0.76965	C29H48O	[M]+	Steroids and steroid derivatives	Stigmastanes and derivatives	C08821	Lipid metabolism	481-14-1	HMDB0002374	BioDeepDB	2	pos	2.91757e+07	2.97984e+07	3.59514e+07	2.77293e+07	2.65996e+07	3.54912e+07	4.06131e+07	2.33353e+07	1.22722e+07	9.79289e+07	4.4656e+07	9.95457e+06	2.48339e+06	1.57278e+07	590990	1.80241e+06	2.47255e+06	1.80541e+07
M413T896	Hecogenin	413.304	895.6	430.308	7.5828	C27H42O4	[M+H-H2O]+			C08902		467-55-0		BioDeepDB	2	pos	2.02275e+07	1.23831e+07	9.14289e+06	1.29857e+07	1.6661e+07	3.0169e+07	9.77182e+06	6.51419e+06	826556	5.00629e+06	1.44055e+07	3.23454e+06	3.3986e+07	1.58722e+07	1.15207e+07	2.86269e+07	6.92944e+07	4.04083e+07
M428T873	(24R,24(1)R)-Fucosterol epoxide	428.336	873.4	428.365	0.644664	C29H48O2	[M]+			C03910				BioDeepDB	2	pos	4.07269e+06	1.43572e+07	1.338e+07	1.95999e+07	3.60154e+07	1.66552e+07	1.96527e+06	2.05538e+06	547604	3.10892e+06	2.65371e+06	399311	2.8474e+07	7.70207e+06	5.83669e+06	2.38401e+07	1.4084e+07	2.33404e+07
M432T925	Gentamicin C1a	432.28	925.1	449.285	4.93662	C19H39N5O7	[M+H-H2O]+			C00908	Biosynthesis of other secondary metabolites	26098-04-4		BioDeepDB	2	pos	4.6245e+07	4.84604e+07	7.20422e+07	2.96505e+08	2.96888e+08	4.55802e+07	4.88591e+07	1.12869e+08	5.19049e+07	5.13916e+07	8.46332e+07	2.08112e+08	1.61312e+08	4.00855e+07	1.26749e+08	1.40423e+08	5.28599e+07	1.05175e+08
M462T573_2	3-Dehydroecdysone	462.267	573.2	462.298	0.568096	C27H42O6	[M]+			C02513		39750-00-0		BioDeepDB	2	pos	1.26099e+08	1.03001e+09	1.54491e+07	572939	325728	355210	678268	1.10058e+08	2.515e+08	1.9035e+08	7.85682e+08	8.49766e+08	5.61763e+06	327417	48438	94706.1	4.49404e+06	299118
M464T674	3-Epiecdysone	464.312	673.6	464.314	2.79984	C27H44O6	[M]+			C16496				BioDeepDB	2	pos	3.38951e+07	8.79883e+07	2.68117e+07	7.6172e+07	6.43731e+07	2.95108e+07	1.50827e+07	2.62697e+07	5.8682e+07	6.10695e+07	9.03591e+07	2.77195e+08	7.24407e+07	7.29902e+07	3.12827e+07	7.92541e+07	4.00188e+07	4.3638e+07
M480T518_2	26-Hydroxyecdysone	480.277	518	480.309	1.59744	C27H44O7	[M]+			C16499		52717-49-4		BioDeepDB	2	pos	1.9729e+08	1.88975e+09	2.20447e+07	311255	1.65321e+06	768299	1.4491e+07	1.93453e+08	6.10533e+08	2.2553e+08	1.80837e+09	1.83891e+09	1.58912e+07	5.02179e+06	2.16512e+06	9.45541e+06	7.08443e+06	3.85435e+06
M508T661	Deltaline	508.303	660.9	507.283	9.7454	C27H41NO8	[M+H]+			C08679		6836-11-9 / 3836-11-9		BioDeepDB	2	pos	1.81984e+06	4.79916e+06	1.02147e+07	1.12723e+07	3.15495e+07	1.65444e+07	1.81288e+07	5.20775e+06	841168	6.84794e+06	2.62186e+06	1.21511e+06	4.95239e+06	7.23047e+06	857499	864506	724932	7.73048e+06
M546T102	alpha-D-Galactosyl-1,3-beta-D-galactosyl-1,4-N-acetyl-D-glucosamine	546.201	102.5	545.196	1.6392	C20H35NO16	[M+H]+			C04847				BioDeepDB	2	pos	172942	216422	39633.9	163392	519036	263955	6.84642e+06	8.36503e+06	1.21036e+06	8.97017e+06	3.47391e+06	1.52677e+07	6.79374e+06	370266	4.08207e+06	1.42621e+07	6.84212e+06	5.32719e+06
M584T694	Avermectin A1b aglycone	584.334	694.4	584.335	1.60673	C34H48O8	[M]+			C11964				BioDeepDB	2	pos	3.02881e+07	6.90922e+06	4.40835e+07	5.15511e+07	5.13268e+07	3.30954e+07	9.37241e+06	5.96081e+07	2.13963e+06	6.64395e+06	5.12795e+07	5.21852e+06	3.08099e+07	1.79114e+07	1.46027e+07	3.45004e+07	1.12804e+07	3.10669e+07
M568T772_2	Protoporphyrinogen IX	568.337	772	568.305	5.94523	C34H40N4O4	[M]+	Tetrapyrroles and derivatives	Porphyrins	C01079	Metabolism of cofactors and vitamins	7412-77-3	HMDB0001097	BioDeepDB	2	pos	3.25835e+09	9.09377e+09	7.58684e+08	1.26329e+10	2.47508e+09	1.8148e+09	5.13261e+09	2.41766e+09	9.23822e+08	8.02036e+08	2.56184e+10	6.48138e+09	4.45693e+09	3.08867e+09	7.92347e+09	2.96503e+09	2.56602e+09	1.557e+10
M570T782_2	Decarbamoylnovobiocin	570.276	781.6	569.226	13.9692	C30H35NO10	[M+H]+			C12476		10544-02-2		BioDeepDB	2	pos	4.55066e+08	5.61464e+08	4.58741e+08	5.12927e+08	5.08046e+08	3.06607e+08	4.84365e+08	3.96105e+08	1.5957e+08	2.02964e+08	3.83041e+08	3.04821e+08	4.93789e+08	3.94526e+08	2.02477e+08	4.41263e+08	7.37818e+08	3.69601e+08
M570T769_1	8,12-Diethyl-3-vinylbacteriochlorophyllide d	570.276	768.5	570.248	12.2327	C34H34MgN4O3	[M-H2O+NH4]+			C21427	Metabolism of cofactors and vitamins			BioDeepDB	2	pos	4.48484e+07	6.33506e+07	4.21455e+07	3.54624e+07	4.71932e+07	3.409e+07	2.13653e+07	4.4524e+07	2.02175e+07	1.722e+07	2.24063e+07	1.45662e+07	6.5339e+07	5.6771e+07	4.23912e+07	5.42898e+07	4.10967e+07	7.19595e+07
M570T805_2	Avermectin B1b aglycone	570.358	804.6	570.319	2.45318	C33H46O8	[M]+			C11963				BioDeepDB	2	pos	1.67269e+08	9.783e+07	3.30317e+07	1.15076e+08	1.44374e+08	8.92614e+07	5.2232e+07	5.3893e+07	2.27567e+07	1.56247e+07	1.62732e+08	4.07002e+07	2.50385e+08	3.46563e+07	1.33808e+08	1.79823e+08	5.68438e+07	6.98347e+07
M144T127	4-Acetamidobutanoic acid	144.065	127.2	145.074	7.80195	C6H11NO3	[M-H]-	Carboxylic acids and derivatives	Amino acids, peptides, and analogues	C02946	Amino acid metabolism	3025-96-5	HMDB0003681	MetaDNA	2	neg	1.99416e+07	1.56799e+07	1.60841e+07	1.96896e+07	1.42459e+07	1.85722e+07	1.19853e+07	7.54879e+06	1.72248e+07	844482	2.0634e+07	2.25309e+07	8.59723e+06	2.86362e+07	1.57939e+07	2.39282e+07	2.64543e+07	6.87616e+06
M115T934	Glutarate semialdehyde	115.038	934.5	116.047	17.5939	C5H8O3	[M-H]-	Carboxylic acids and derivatives	Carbonyl compounds	C03273	Amino acid metabolism	5746-02-1	HMDB0012233	MetaDNA	2	neg	4.10482e+06	8.4086e+06	1.5073e+06	3.00265e+06	5.90543e+06	2.41722e+06	9.7961e+06	6.22612e+06	1.74201e+06	1.77825e+06	9.83691e+06	1.86607e+06	4.44692e+06	3.02647e+06	4.95889e+06	4.61024e+06	1.91172e+06	3.45539e+06
M158T236	5-Acetamidovalerate	158.08	235.6	159.089	12.1709	C7H13NO3	[M-H]-	Carboxylic acids and derivatives	Carbonyl compounds	C03087	Amino acid metabolism		HMDB0012175	MetaDNA	2	neg	8.60073e+06	1.35882e+07	6.99367e+06	5.04396e+06	1.01045e+07	1.25644e+07	4.31518e+06	1.22211e+07	4.16286e+06	1.06202e+07	1.18254e+07	5.56242e+06	8.67956e+06	3.46807e+06	1.30932e+07	1.05315e+07	4.15371e+06	9.08647e+06
M253T86	5-L-Glutamyl-taurine	253.049	85.7	254.057	2.07074	C7H14N2O6S	[M-H]-	Carboxylic acids and derivatives	Amino acids, peptides, and analogues	C05844	Metabolism of other amino acids	56488-60-9	HMDB0004195	MetaDNA	2	neg	5.11341e+06	8.16483e+06	9.05968e+06	1.24596e+07	2.43269e+07	8.10772e+06	2.57844e+06	3.53526e+06	1.82157e+06	6.2018e+06	3.60849e+06	1.97426e+06	2.99308e+07	8.4965e+06	955762	2.43518e+07	2.23026e+07	1.4364e+07
M227T347	L-2-Aminoethyl seryl phosphate	227.049	347.1	228.051	24.5591	C5H13N2O6P	[M-H]-	Carboxylic acids and derivatives	Amines	C03872	Lipid metabolism	1186-34-1	HMDB0031950	MetaDNA	2	neg	2.0844e+06	1.87519e+06	1.8767e+06	1.77481e+06	1.65834e+06	3.13687e+06	1.52164e+06	3.18492e+06	930657	1.01821e+07	2.30454e+06	1.80992e+06	738855	3.81851e+06	839630	1.31385e+06	1.96282e+06	1.46513e+06
M309T252	trans-Cinnamoyl beta-D-glucoside	309.094	251.8	310.105	12.695	C15H18O7	[M-H]-	Benzene and substituted derivatives	Alcohols and polyols	C04164				MetaDNA	2	neg	2.67122e+06	2.95385e+06	2.08866e+06	2.84101e+06	1.54179e+06	802057	1.11927e+06	1.85873e+06	1.01043e+06	1.05923e+06	877611	1.22394e+06	690114	1.04767e+06	1.83628e+06	880561	1.61368e+06	716994
M154T902	Imidazol-5-yl-pyruvate	154.036	902.5	154.038	12.3346	C6H6N2O3	[M]-	Azacyclic compounds	Alpha-keto acids and derivatives	C03277	Amino acid metabolism			MetaDNA	2	neg	3.95109e+07	1.65853e+07	8.56888e+06	2.26122e+07	2.11508e+07	1.16184e+07	3.63813e+07	4.04596e+07	3.44107e+07	3.16226e+07	3.93545e+07	3.47472e+07	4.57563e+07	3.00448e+07	2.15733e+07	3.58849e+07	3.22198e+07	3.27747e+07
M207T320	N-Acetyl-D-phenylalanine	207.085	320.5	207.089	22.6955	C11H13NO3	[M]-	Benzene and substituted derivatives	Amino acids, peptides, and analogues	C05620	Amino acid metabolism	10172-89-1		MetaDNA	2	neg	2.62498e+06	3.24268e+06	7.94446e+06	2.43647e+06	2.83831e+06	2.42667e+06	4.77055e+06	2.86094e+06	1.20828e+06	5.77742e+06	3.28632e+06	1.20833e+06	1.29596e+06	1.87876e+06	216271	960239	1.27549e+06	2.03273e+06
M149T310	2-Carboxybenzaldehyde	149.024	309.9	150.032	6.20033	C8H6O3	[M-H]-	Benzene and substituted derivatives	Benzoic acids and derivatives	C03057		119-67-5		MetaDNA	2	neg	4.34402e+06	5.15627e+06	3.23218e+06	1.90029e+06	4.24308e+06	3.64157e+06	5.38379e+06	762384	173243	310778	253360	173862	2.15936e+06	5.19855e+06	311537	472536	392130	3.44221e+06
M194T124	5-Keto-D-gluconate	194.048	124.2	194.043	29.375	C6H10O7	[M]-	Carboxylic acids and derivatives	Alcohols and polyols	C01062		3470-36-8	HMDB0011731	MetaDNA	2	neg	1.4873e+07	1.3497e+07	1.21031e+07	1.0899e+07	1.15452e+07	1.50525e+07	1.43783e+06	1.44477e+06	907706	1.81714e+06	1.32303e+06	840714	2.14854e+07	2.51726e+07	9.56624e+06	2.98296e+07	1.68935e+07	9.6165e+06
M202T353_1	Indolepyruvate	202.05	352.7	203.058	3.08833	C11H9NO3	[M-H]-	Azacyclic compounds	Alpha-keto acids and derivatives	C00331	Amino acid metabolism	35656-49-6/392-12-1	HMDB0060484	MetaDNA	2	neg	168655	179772	287379	196160	188160	199301	530764	171002	806212	1.66799e+06	958791	586533	635562	253358	269330	2.22142e+06	506656	277973
M206T269	4-(2-Aminophenyl)-2,4-dioxobutanoic acid	206.048	268.5	207.053	12.5021	C10H9NO4	[M-H]-	Benzene and substituted derivatives	Alpha-keto acids and derivatives	C01252	Amino acid metabolism		HMDB0000978	MetaDNA	2	neg	520223	713897	862053	541194	548429	551219	1.53454e+06	692222	935467	2.92139e+06	3.47942e+06	2.53462e+06	389902	437163	110959	493664	515255	575602
M283T245	Calycosin	283.068	245.3	284.068	23.9383	C16H12O5	[M-H]-	Benzene and substituted derivatives	1-benzopyrans	C01562		20575-57-9		MetaDNA	2	neg	1.68586e+06	421876	1.13478e+06	885507	1.14482e+06	1.69777e+06	1.56866e+06	4.03891e+06	102146	422501	815692	142836	2.29767e+06	1.66014e+06	723074	3.2295e+06	2.15299e+06	853852
M405T733	3alpha,7alpha-Dihydroxy-12-oxo-5beta-cholanate	405.262	732.5	406.272	6.72153	C24H38O5	[M-H]-	Carboxylic acids and derivatives	Alcohols and polyols	C01292		2458-08-4		MetaDNA	2	neg	8.2772e+06	4.60336e+06	1.32581e+06	3.94497e+06	6.16395e+06	1.77871e+06	3.3487e+06	2.33382e+07	6.80031e+06	14158.2	176538	1.15101e+07	2.68435e+07	1.31972e+07	2.86245e+06	2.74379e+07	2.16538e+07	2.09923e+07
M265T73	Glyceric acid 1,3-biphosphate	264.952	73	265.959	0.845436	C3H8O10P2	[M-H]-	Carboxylic acids and derivatives	Alcohols and polyols	C00236	Carbohydrate metabolism	1981-49-3/38168-82-0	HMDB0001270	MetaDNA	2	neg	501665	297998	1.88814e+07	8.68689e+06	273287	1.0427e+06	2.43202e+08	1.71058e+08	3.52523e+08	1.23929e+09	1.67103e+09	1.32439e+08	373890	2.01092e+07	214543	324897	5.23515e+07	630732
M243T84	L-Rhamnulose 1-phosphate	243.027	84.4	244.035	2.56761	C6H13O8P	[M-H]-	Organic oxides	Alcohols and polyols	C01131	Carbohydrate metabolism	444-09-7		MetaDNA	2	neg	6.63023e+07	4.38377e+07	4.66413e+07	1.05302e+08	4.54447e+07	8.52253e+07	2.64467e+07	5.34641e+06	2.77218e+06	6.74813e+06	2.87393e+06	2.16274e+06	4.58723e+07	4.86644e+07	2.47662e+07	4.21778e+07	5.2468e+07	6.55965e+07
M369T74	Sedoheptulose 1,7-bisphosphate	368.999	74.4	370.007	0.0650408	C7H16O13P2	[M-H]-	Organic oxides	Alcohols and polyols	C00447		815-91-8	HMDB0060274	MetaDNA	2	neg	1.36838e+08	1.01442e+08	1.32944e+08	1.17857e+08	1.42945e+08	1.9149e+08	4.86028e+08	1.64067e+09	4.40773e+08	7.20442e+08	1.37575e+09	1.05524e+09	1.82213e+08	1.84468e+08	3.7428e+07	1.07029e+08	6.81873e+07	1.45621e+08
M305T79	6-Deoxy-6-sulfo-D-fructose 1-phosphate	304.981	78.9	323.992	24.5595	C6H13O11PS	[M-H2O-H]-			C20831				MetaDNA	2	neg	1.17479e+08	1.43946e+08	1.08505e+08	1.53343e+08	2.25929e+08	1.16218e+08	9.235e+07	9.69816e+07	3.13859e+06	4.40139e+07	3.27751e+07	8.15026e+06	1.04551e+08	1.41154e+08	1.05332e+07	1.25658e+08	6.64743e+07	1.19859e+08
M407T717	1-palmitoyl-dihydroxyacetone-phosphate	407.219	716.9	408.228	3.74244	C19H37O7P	[M-H]-	Carboxylic acids and derivatives	Carbohydrates and carbohydrate conjugates	C01192		17378-38-0	HMDB0062190	MetaDNA	2	neg	141614	1.25759e+08	833539	1.3969e+06	39033.9	72369.3	124326	3.85467e+06	1.00269e+07	633416	3.55754e+06	2.60347e+07	57127	154572	127594	473305	38082.7	640555
M342T213	Sucrose	342.12	213	342.116	11.1073	C12H22O11	[M]-	Organooxygen compounds	Alcohols and polyols	C00089	Carbohydrate metabolism; Membrane transport; Sensory system; Digestive system	57-50-1	HMDB0000258	MetaDNA	2	neg	4.79513e+06	1.60535e+06	8.02152e+06	6.10083e+06	3.085e+06	6.20235e+06	6.11163e+06	3.28858e+06	419478	2.82881e+06	946810	695994	416034	5.69303e+06	50854.9	203027	501985	3.02102e+06
M208T125	L-Arogenate	208.061	124.8	227.079	0.432565	C10H13NO5	[M-H2O-H]-	Carboxylic acids and derivatives	Alcohols and polyols	C00826	Amino acid metabolism	53078-86-7		MetaDNA	2	neg	3.57802e+06	2.31554e+06	1.62517e+06	2.656e+06	2.95027e+06	2.87399e+06	2.15258e+06	1.59941e+06	1.07258e+06	84754.3	4.41575e+06	619983	1.84778e+06	3.31163e+06	896871	1.54531e+06	1.97784e+06	2.18164e+06
M271T309	N2-Malonyl-D-tryptophan	271.07	309.1	290.09	7.78391	C14H14N2O5	[M-H2O-H]-	Azacyclic compounds	Amino acids, peptides, and analogues	C03414				MetaDNA	2	neg	8.69895e+06	8.50366e+06	8.21225e+06	7.75561e+06	8.20495e+06	9.13905e+06	1.02192e+07	1.22604e+07	8.87884e+06	1.16481e+07	1.65522e+07	1.19433e+07	1.32904e+07	1.00622e+07	5.62559e+06	8.84219e+06	9.53577e+06	8.98476e+06
M339T266	S-Sulfanylglutathione	339.05	266.2	339.056	17.1063	C10H17N3O6S2	[M]-	Carboxylic acids and derivatives	Amines	C17267	Energy metabolism			MetaDNA	2	neg	5.02535e+06	4.151e+06	1.99047e+06	5.55317e+06	3.28715e+06	3.94455e+06	1.47174e+06	2.1271e+06	789638	6.83279e+06	3.77652e+06	440447	3.91201e+06	7.20877e+06	1.62866e+06	2.27899e+06	6.6013e+06	5.72606e+06
M434T500	Glutathionylspermidine	434.223	500	434.231	19.5748	C17H34N6O5S	[M]-	Carboxylic acids and derivatives	Alkylthiols	C05730	Metabolism of other amino acids	33932-35-3		MetaDNA	2	neg	1.54082e+07	1.38629e+07	1.56136e+07	8.03789e+06	6.76263e+06	1.48419e+07	1.65642e+07	2.00244e+07	2.62759e+06	806650	198007	1.13842e+07	848789	1.2942e+07	82372.5	113856	851315	1.25005e+07
M382T303	S-(2-Chloroacetyl)glutathione	382.056	302.5	383.055	21.1387	C12H18ClN3O7S	[M-H]-	Alkyl halides	Alkyl chlorides	C14864	Xenobiotics biodegradation and metabolism	113668-38-5	HMDB0060505	MetaDNA	2	neg	5.0835e+06	9.97715e+06	4.45521e+06	1.17249e+07	1.00546e+07	6.04935e+06	8.82323e+06	3.61542e+06	77412.9	1.44062e+06	1.197e+07	1.77201e+06	7.09914e+07	4.91392e+06	7.14073e+06	1.8764e+06	4.1133e+06	4.37969e+07
M447T740	Glutathionylaminopropylcadaverine	447.248	739.8	448.247	19.6226	C18H36N6O5S	[M-H]-	Carboxylic acids and derivatives	Alkylthiols	C16566	Metabolism of other amino acids			MetaDNA	2	neg	1.70021e+07	5.64088e+06	3.99226e+07	2.22914e+07	2.37947e+07	1.9265e+07	1.72463e+07	1.5512e+07	1.4415e+06	7.93745e+07	2.82726e+07	625388	1.74522e+07	3.68274e+06	335291	2.91465e+06	1.05433e+07	4.46495e+06
M624T530_2	Leukotriene C4	624.295	529.6	625.303	2.12079	C30H47N3O9S	[M-H]-	Carboxylic acids and derivatives	Alcohols and polyols	C02166	Nervous system; Digestive system; Lipid metabolism; Signaling molecules and interaction; Immune disease; Immune system	72025-60-6		MetaDNA	2	neg	9.76647e+06	1.49116e+07	1.74515e+07	3.93221e+07	3.1419e+07	1.75908e+07	378081	368563	195434	57282.3	313123	47201.6	1.62144e+07	4.84174e+07	7.11092e+06	1.10306e+07	6.37716e+06	1.42818e+07
M163T265	Enol-phenylpyruvate	163.039	265.3	164.047	7.50736	C9H8O3	[M-H]-	Benzene and substituted derivatives	Carbonyl compounds	C02763	Amino acid metabolism	5801-57-0	HMDB0012225	MetaDNA	2	neg	1.46362e+06	1.53928e+06	1.35049e+06	1.43645e+06	1.29832e+06	1.27339e+06	457200	1.39842e+06	1.71192e+06	274093	1.22547e+06	1.28489e+06	1.32537e+06	1.26742e+06	1.34939e+06	1.20312e+06	1.56871e+06	916709
M201T463_1	(3E)-4-(2-Carboxyphenyl)-2-oxobut-3-enoate	201.022	462.8	220.037	15.3717	C11H8O5	[M-H2O-H]-	Benzene and substituted derivatives	Acryloyl compounds	C01275				MetaDNA	2	neg	2.1991e+06	1.27603e+06	1.77325e+06	1.71775e+06	1.25189e+06	1.57126e+06	1.51424e+06	1.43815e+06	492716	1.82804e+06	3.74393e+06	911863	1.94222e+06	2.95441e+06	1.0164e+06	2.50625e+06	1.98461e+06	1.34959e+06
M131T93	D-Ornithine	131.081	93.2	132.09	9.33762	C5H12N2O2	[M-H]-	Carboxylic acids and derivatives	Amines	C00515		348-66-3	HMDB0003374	MetaDNA	2	neg	1.0437e+08	9.39083e+07	9.54822e+07	9.59306e+07	9.08482e+07	1.14543e+08	4.55126e+07	9.07366e+07	6.40338e+07	1.00492e+08	1.11477e+08	1.2729e+08	1.38641e+08	1.43116e+08	9.16814e+07	1.95254e+08	1.49583e+08	1.28296e+08
M161T934	Indole-3-carboxylic acid	161.044	933.6	161.048	19.8699	C9H7NO2	[M]-	Indoles and derivatives	Indolecarboxylic acids and derivatives	C19837		771-50-6	HMDB0003320	MetaDNA	2	neg	2.38085e+07	3.07735e+07	1.04779e+07	2.20141e+07	4.32625e+07	2.84258e+07	2.43798e+07	3.28129e+07	1.24164e+07	7.59051e+06	2.79129e+07	2.7198e+07	2.78342e+07	5.91538e+07	2.02777e+07	2.83579e+07	2.31655e+07	3.0327e+07
M273T84	1-Deoxy-D-altro-heptulose 7-phosphate	273.037	83.8	274.045	2.65164	C7H15O9P	[M-H]-	Organic oxides	Alcohols and polyols	C04359				MetaDNA	2	neg	2.14272e+07	4.22557e+07	6.14715e+07	3.96763e+07	3.21809e+07	5.37813e+07	5.71808e+07	5.15887e+07	1.18444e+07	1.11738e+08	5.83848e+07	3.03246e+07	1.47943e+07	3.56198e+07	3.68253e+06	2.59515e+07	1.69034e+07	2.81826e+07
M185T78	2-Phospho-D-glyceric acid	184.985	77.5	185.993	4.4544	C3H7O7P	[M-H]-	Carboxylic acids and derivatives	Alcohols and polyols	C00631	Cancer: overview; Endocrine system; Carbohydrate metabolism; Lipid metabolism; Amino acid metabolism	3443-58-1	HMDB0003391	MetaDNA	2	neg	1.03913e+07	8.63063e+06	1.09553e+08	6.36608e+07	5.99044e+07	1.30116e+08	9.31889e+06	1.02531e+07	5.87247e+06	1.1775e+07	8.40615e+06	9.86104e+06	2.57426e+08	4.95579e+08	2.17735e+08	3.90052e+08	1.24983e+08	4.33589e+08
M289T81	Sedoheptulose 7-phosphate	289.033	81.5	290.04	0.429017	C7H15O10P	[M-H]-	Organic oxides	Alcohols and polyols	C05382	Carbohydrate metabolism	2646-35-7		MetaDNA	2	neg	7.56064e+08	9.34863e+08	1.22298e+09	1.05143e+09	1.50593e+09	4.89045e+08	7.02221e+08	4.69957e+08	9.54799e+07	8.25245e+08	3.68653e+08	1.47859e+08	1.46216e+09	1.4249e+09	3.3332e+08	2.07008e+09	1.48784e+09	1.02254e+09
M332T314	S-(2-Hydroxyethyl)glutathione	332.099	313.7	351.11	21.0484	C12H21N3O7S	[M-H2O-H]-	Carboxylic acids and derivatives	Alcohols and polyols	C14875	Xenobiotics biodegradation and metabolism	28747-20-8	HMDB0062525	MetaDNA	2	neg	1.18359e+06	1.11451e+06	1.46855e+06	860221	855948	770480	2.12381e+06	1.79998e+06	508128	4.89327e+06	4.53664e+06	425954	392255	573633	44441.8	262438	327871	1.01374e+06
M155T74	trans-Aconitic acid	154.998	73.6	174.016	2.6452	C6H6O6	[M-H2O-H]-	Carboxylic acids and derivatives	Carbonyl compounds	C02341		4023-65-8	HMDB0000958	MetaDNA	2	neg	3.57896e+06	4.48565e+06	2.26308e+06	2.5866e+06	4.02245e+06	2.84609e+06	2.76252e+06	5.82252e+06	1.1835e+06	6.14194e+06	4.78923e+06	1.51527e+06	1.00796e+06	2.17449e+06	960130	1.1489e+06	2.61115e+06	2.63975e+06
M273T77	3-Dehydro-L-gulonate 6-phosphate	273	76.7	274.009	4.48349	C6H11O10P	[M-H]-	Carboxylic acids and derivatives	Alcohols and polyols	C14899	Carbohydrate metabolism			MetaDNA	2	neg	7.85303e+07	1.01904e+08	5.377e+07	1.90804e+07	8.15158e+06	6.81346e+07	655681	3.42499e+06	67245.3	3.18701e+06	1.18642e+07	1.14233e+06	1.25119e+08	1.3957e+08	1.07387e+07	1.50411e+08	1.60341e+08	7.05556e+07
M260T127	alpha-D-Galactose 1-phosphate	260.022	126.6	260.03	29.2274	C6H13O9P	[M]-	Organic oxides	Alcohols and polyols	C00446	Carbohydrate metabolism	2255-14-3		MetaDNA	2	neg	5.88317e+07	3.53445e+07	3.08542e+07	3.02994e+07	3.16582e+07	3.11428e+07	2.50538e+07	1.41591e+07	1.68616e+06	4.67982e+07	8.24712e+07	8.20072e+06	2.62344e+07	4.88737e+07	8.81363e+06	3.05858e+07	1.62761e+07	1.42914e+07
M300T83	N-Acetyl-D-Glucosamine 6-Phosphate	300.049	83.1	301.056	1.25313	C8H16NO9P	[M-H]-	Carboxylic acids and derivatives	Alcohols and polyols	C00357	Carbohydrate metabolism	18191-20-3/1746-32-3	HMDB0001062	MetaDNA	2	neg	2.08774e+08	3.09166e+08	5.38584e+08	2.51419e+08	1.60502e+08	3.17721e+08	2.42836e+08	1.44324e+08	4.55227e+07	4.71645e+08	3.64287e+08	4.21489e+07	2.55149e+06	1.41179e+08	790740	4.34103e+06	9.36048e+06	1.36568e+08
M349T712	11-Dehydro-thromboxane B2	349.202	711.6	368.22	1.11683	C20H32O6	[M-H2O-H]-	Carboxylic acids and derivatives	Alcohols and polyols	C05964	Lipid metabolism; Nervous system	67910-12-7	HMDB0004242	MetaDNA	2	neg	2.66645e+08	1.95302e+08	1.02348e+08	3.82619e+08	2.44211e+08	3.84509e+08	1.24995e+08	1.72148e+08	4.74426e+06	1.39008e+08	3.89259e+08	3.73667e+07	2.80104e+08	2.00303e+08	2.35127e+08	2.28667e+08	5.0267e+08	4.00295e+08
M329T611	9,10,13-TriHOME	329.233	610.7	330.241	0.680369	C18H34O5	[M-H]-	Carboxylic acids and derivatives	Alcohols and polyols	C14835	Lipid metabolism	29907-57-1	HMDB0004710	MetaDNA	2	neg	5.67343e+06	7.12792e+06	1.10031e+07	4.71322e+06	2.01605e+07	1.5222e+06	9.32694e+06	8.15173e+06	1.97965e+07	2.3869e+07	3.31814e+06	4.02209e+07	1.58087e+06	9.60381e+06	1.49914e+06	1.19131e+06	7.87295e+06	2.00952e+07
M330T569	9,10-Dihydroxy-12,13-epoxyoctadecanoate	330.237	568.7	330.241	11.8096	C18H34O5	[M]-	Carboxylic acids and derivatives	Alcohols and polyols	C14837	Lipid metabolism			MetaDNA	2	neg	2.6121e+07	1.74249e+07	1.16856e+07	2.25872e+07	2.05893e+07	7.54448e+06	8.99328e+06	4.03556e+07	1.72104e+07	1.16555e+07	2.05596e+07	2.57529e+07	5.00864e+06	2.21974e+07	898249	5.87878e+06	1.74124e+07	2.24984e+07
M312T670	9,10-12,13-Diepoxyoctadecanoate	312.227	669.8	312.23	10.5691	C18H32O4	[M]-	Carboxylic acids and derivatives	Carbonyl compounds	C14836	Lipid metabolism			MetaDNA	2	neg	1.04706e+07	5.50623e+06	3.247e+06	1.2063e+07	8.45831e+06	9.46124e+06	1.04616e+07	1.51638e+07	1.38065e+06	6.65079e+06	4.41724e+06	2.68664e+06	8.77e+06	1.31357e+07	5.92949e+06	1.61321e+07	1.25552e+07	6.34728e+06
M118T932	L-Homoserine	118.049	932.2	119.058	13.757	C4H9NO3	[M-H]-	Carboxylic acids and derivatives	Amino acids, peptides, and analogues	C00263	Energy metabolism; Amino acid metabolism	672-15-1 / 1927-25-9	HMDB0000719	BioDeepDB	2	neg	1.87551e+07	6.75896e+06	4.89346e+06	4.46867e+06	1.57946e+07	5.03367e+06	4.89189e+06	5.22566e+06	1.02339e+07	1.27475e+07	9.52948e+06	7.66885e+06	5.57586e+06	6.39767e+06	7.31534e+06	1.05307e+07	7.7815e+06	6.21827e+06
M101T936	Ethylmethylacetic acid	101.023	935.7	102.068	1.1507	C5H10O2	[M-H]-	Fatty Acyls	Fatty acids and conjugates	C18319	Digestive system	116-53-0	HMDB0002176	BioDeepDB	2	neg	1.18068e+07	1.00779e+07	7.7497e+06	9.6001e+06	1.9629e+07	1.57243e+07	1.14043e+07	1.08123e+07	3.08696e+06	607831	1.28285e+06	1.43359e+07	3.50057e+06	1.53798e+07	1.91212e+07	3.16334e+06	3.6001e+06	3.32546e+06
M102T84	Dimethylglycine	102.055	84.4	103.063	0.632053	C4H9NO2	[M-H]-	Carboxylic acids and derivatives	Amino acids, peptides, and analogues	C01026	Amino acid metabolism	1118-68-9	HMDB0000092	BioDeepDB	2	neg	1.44342e+07	2.25783e+07	1.25296e+07	1.66462e+07	1.31596e+07	1.40536e+07	1.39755e+07	1.23544e+07	3.42074e+07	1.19641e+07	8.62813e+06	1.08664e+07	2.8085e+07	1.17079e+07	2.8834e+07	1.40608e+07	1.94227e+07	1.57516e+07
M103T89	gamma-Aminobutyric acid	102.956	89.1	103.063	0.852963	C4H9NO2	[M]-	Carboxylic acids and derivatives	Amino acids, peptides, and analogues	C00334	Metabolism of cofactors and vitamins; Metabolism of other amino acids; Signal transduction; Nervous system; Sensory system; Endocrine system; Carbohydrate metabolism; Signaling molecules and interaction; Amino acid metabolism; Substance dependence	56-12-2	HMDB0000112	BioDeepDB	2	neg	1.34021e+08	4.37688e+07	9.45309e+07	4.52888e+07	7.21608e+07	1.36658e+08	1.37141e+08	1.28685e+08	1.57306e+08	9.29085e+07	5.46793e+07	1.06409e+08	3.74426e+07	6.9587e+07	8.12701e+07	4.66414e+07	1.21225e+08	4.46723e+07
M105T84	Glyceric acid	105.018	84.2	106.027	0.406598	C3H6O4	[M-H]-	Organooxygen compounds	Carbohydrates and carbohydrate conjugates	C00258	Carbohydrate metabolism; Amino acid metabolism; Lipid metabolism	473-81-4	HMDB0000139	BioDeepDB	2	neg	5.90255e+07	8.5269e+07	7.30396e+07	5.90856e+07	6.2758e+07	5.08393e+07	7.2808e+07	1.79264e+07	3.44445e+07	5.6721e+07	5.22647e+07	1.09156e+07	4.16897e+07	5.17524e+07	3.80147e+07	5.561e+07	4.57178e+07	5.74571e+07
M115T80	Fumaric acid	115.002	79.9	116.011	0.691753	C4H4O4	[M-H]-	Carboxylic acids and derivatives	Dicarboxylic acids and derivatives	C00122	Cancer: overview; Metabolism of cofactors and vitamins; Endocrine system; Carbohydrate metabolism; Cancer: specific types; Amino acid metabolism; Energy metabolism	110-17-8	HMDB0000134	BioDeepDB	2	neg	1.16634e+08	8.06737e+07	9.03325e+07	1.12323e+08	1.14468e+08	7.44776e+07	2.00725e+08	1.40942e+08	1.74477e+08	2.34475e+07	1.0718e+07	1.28009e+08	1.29081e+08	1.26723e+08	1.23711e+08	1.45866e+08	1.48704e+08	2.91356e+07
M115T440	trans-1,2-Cyclohexanediol	115.074	439.9	116.084	17.5886	C6H12O2	[M-H]-			C03739		1460-57-7		BioDeepDB	2	neg	4.4259e+06	706152	969166	1.25614e+06	5.06188e+06	2.91871e+06	2.07574e+06	2.0345e+06	2.68309e+06	837417	2.38416e+06	696761	2.88018e+06	7.54815e+06	3.20695e+06	2.51506e+06	2.6822e+06	773283
M117T919	5-Aminopentanoic acid	116.926	918.8	117.079	9.24986	C5H11NO2	[M]-	Carboxylic acids and derivatives	Amino acids, peptides, and analogues	C00431	Amino acid metabolism	660-88-8	HMDB0003355	BioDeepDB	2	neg	3.48995e+09	4.92124e+09	6.49909e+09	4.71581e+09	3.99393e+09	5.35436e+09	5.51488e+09	2.63711e+09	1.75286e+09	3.6215e+09	2.26316e+09	1.96117e+09	4.88625e+09	5.09137e+09	4.14994e+09	5.28442e+09	3.46056e+09	3.22315e+09
M134T363	Adenine	134.047	363.4	135.054	1.84616	C5H5N5	[M-H]-	Imidazopyrimidines	Purines and purine derivatives	C00147	Nucleotide metabolism	73-24-5	HMDB0000034	BioDeepDB	2	neg	1.80311e+07	1.07691e+07	1.29144e+07	5.39843e+06	3.66111e+06	1.71031e+07	7.14638e+06	1.53124e+07	8.80465e+06	1.48083e+07	1.55819e+07	6.91086e+06	1.02528e+07	1.64938e+07	1.02479e+06	1.78924e+06	7.77812e+06	1.60004e+07
M117T902	Methylmalonic acid	116.926	902.1	118.027	11.1189	C4H6O4	[M-H]-	Carboxylic acids and derivatives	Dicarboxylic acids and derivatives	C02170	Carbohydrate metabolism; Amino acid metabolism; Nucleotide metabolism	516-05-2	HMDB0000202	BioDeepDB	2	neg	3.32941e+09	1.13563e+09	3.44895e+09	8.10634e+08	3.08214e+09	9.38172e+08	8.43454e+08	8.18359e+08	3.24717e+09	1.49166e+09	1.45887e+09	3.00651e+09	2.94463e+09	3.38398e+09	3.56192e+09	3.63365e+09	3.54594e+09	3.75315e+09
M117T83	Succinic acid	117.017	82.6	118.027	5.14125	C4H6O4	[M-H]-	Carboxylic acids and derivatives	Dicarboxylic acids and derivatives	C00042	Cancer: overview; Metabolism of cofactors and vitamins; Nervous system; Signal transduction; Endocrine system; Carbohydrate metabolism; Amino acid metabolism; Energy metabolism	110-15-6	HMDB0000254	BioDeepDB	2	neg	2.63365e+08	8.2022e+08	1.72605e+08	4.4348e+08	2.81938e+08	1.94679e+08	1.96575e+08	2.3359e+08	4.63205e+08	1.78144e+08	5.81309e+08	2.64699e+08	2.70992e+08	3.57776e+08	9.82545e+08	2.34237e+08	3.50444e+08	4.55631e+08
M119T294	3-Methylthiopropionic acid	119.048	294.2	120.025	0.171137	C4H8O2S	[M-H]-	Fatty Acyls	Fatty acids and conjugates	C08276	Energy metabolism; Amino acid metabolism	646-01-5	HMDB0001527	BioDeepDB	2	neg	2.12665e+06	2.01878e+06	7.0516e+06	2.57865e+06	2.19972e+06	1.51286e+06	4.54984e+06	3.0912e+06	1.6216e+07	5.44368e+06	3.42112e+06	4.07325e+06	677074	3.83329e+06	1.87213e+06	2.23241e+06	8.22346e+06	5.19036e+06
M121T932	Phenylethylamine	121.028	932.2	121.089	0.196881	C8H11N	[M]-	Benzene and substituted derivatives	Phenethylamines	C05332	Amino acid metabolism	64-04-0	HMDB0012275	BioDeepDB	2	neg	4.61184e+07	5.80058e+07	3.20977e+07	8.19519e+06	9.06928e+06	7.1486e+07	6.22022e+06	9.08362e+06	3.63857e+07	2.76381e+07	1.17621e+07	3.29909e+07	2.70482e+07	3.40994e+07	3.66071e+07	1.33421e+07	2.55291e+07	1.37125e+07
M120T466	L-Cysteine	120.011	465.6	121.02	5.74081	C3H7NO2S	[M-H]-	Carboxylic acids and derivatives	Amino acids, peptides, and analogues	C00097	Cancer: overview; Metabolism of cofactors and vitamins; Metabolism of other amino acids; Cell growth and death; Digestive system; Translation; Amino acid metabolism; Folding, sorting and degradation; Energy metabolism	52-90-4	HMDB0000574	BioDeepDB	2	neg	6.6582e+06	1.71476e+06	4.35718e+06	5.72674e+06	953853	5.32759e+06	245795	261815	73951.4	636125	110021	631313	4.09743e+06	4.43563e+06	2.94608e+06	5.89235e+06	4.16388e+06	5.25649e+06
M143T369	1-Naphthylamine	143.07	368.8	143.073	23.7646	C10H9N	[M]-			C14790	Xenobiotics biodegradation and metabolism	134-32-7		BioDeepDB	2	neg	4.02381e+07	5.88182e+07	5.31179e+07	2.64079e+07	1.23103e+07	5.69276e+07	7.75133e+07	7.38635e+07	1.23844e+07	1.98517e+07	2.10032e+07	1.30321e+07	7.47368e+07	1.60811e+07	1.16806e+07	9.82492e+06	2.24486e+07	9.20693e+06
M125T273	Caprylic acid	125.096	273.4	144.115	6.47504	C8H16O2	[M-H2O-H]-	Fatty Acyls	Fatty acids and conjugates	C06423	Lipid metabolism; Metabolism of cofactors and vitamins	124-07-2	HMDB0000482	BioDeepDB	2	neg	4.01609e+06	817157	3.07731e+06	982059	3.21868e+06	878306	1.03388e+06	1.78886e+06	7.12227e+06	2.90652e+06	1.08233e+07	2.6599e+06	2.39308e+06	1.35529e+06	2.3355e+06	3.64722e+06	1.04883e+07	2.48659e+06
M147T136	L-2-Hydroxyglutaric acid	146.965	135.7	148.037	0.0137881	C5H8O5	[M-H]-	Fatty Acyls	Fatty acids and conjugates	C03196	Amino acid metabolism	13095-48-2	HMDB0000694	BioDeepDB	2	neg	1.23353e+08	3.48278e+07	3.29536e+07	1.22296e+08	7.98157e+07	3.00811e+07	3.75918e+08	2.95752e+07	2.84017e+07	2.3577e+08	1.04699e+08	2.88272e+07	1.1155e+08	2.93741e+07	3.08741e+07	1.57928e+08	1.1246e+08	1.03307e+08
M147T268_1	trans-Cinnamate	146.965	267.9	148.052	0.978126	C9H8O2	[M-H]-			C00423	Amino acid metabolism; Metabolism of cofactors and vitamins	140-10-3		BioDeepDB	2	neg	9.95829e+07	1.06183e+08	1.01095e+08	9.6244e+07	1.19968e+08	1.11535e+08	2.58226e+07	1.08758e+08	1.47126e+08	1.07289e+08	8.75844e+07	1.24582e+08	1.10928e+08	9.2527e+07	2.42562e+08	1.12548e+08	9.7223e+07	8.86558e+07
M131T89	D-Asparagine	131.045	89.3	132.054	2.96147	C4H8N2O3	[M-H]-	Carboxylic acids and derivatives	Amino acids, peptides, and analogues	C01905		2058-58-4	HMDB0033780	BioDeepDB	2	neg	1.12896e+07	1.19859e+07	1.28298e+07	4.18263e+07	3.12112e+07	1.20513e+07	9.44531e+06	1.24459e+07	3.71754e+07	1.0042e+07	1.13346e+07	4.3475e+07	1.09319e+07	1.27212e+07	4.6119e+07	1.12578e+07	3.18924e+07	4.08589e+07
M135T909	Phenyl acetate	134.894	909.2	136.052	5.22419	C8H8O2	[M-H]-			C00548		122-79-2		BioDeepDB	2	neg	3.14837e+09	2.50007e+09	2.73094e+09	4.76685e+09	2.67109e+09	4.54874e+09	2.28472e+09	1.01869e+09	8.4883e+08	1.45744e+09	2.11736e+09	8.45087e+08	2.25693e+09	3.1735e+09	1.52888e+09	2.06091e+09	1.82853e+09	3.02379e+09
M137T102	Urocanic acid	137.034	101.6	138.043	1.51091	C6H6N2O2	[M-H]-	Azoles	Imidazoles	C00785	Amino acid metabolism	104-98-3	HMDB0000301	BioDeepDB	2	neg	2.88179e+07	1.06779e+07	1.21547e+07	1.4519e+07	1.38826e+07	1.32231e+07	1.24381e+07	1.79588e+07	1.76906e+07	4.07346e+06	1.01033e+07	1.10719e+07	1.52288e+07	1.48208e+07	1.69192e+07	1.18054e+07	1.75875e+07	1.64002e+07
M157T686	Pelargonic acid	157.122	685.8	158.131	0.102397	C9H18O2	[M-H]-	Fatty Acyls	Fatty acids and conjugates	C01601		112-05-0	HMDB0000847	BioDeepDB	2	neg	5.11005e+07	1.18157e+07	1.24991e+07	1.15703e+07	3.37758e+07	3.44211e+07	1.1495e+07	2.06148e+07	6.80281e+07	1.17178e+07	3.17735e+07	1.1195e+08	1.0501e+07	6.60096e+07	4.35259e+07	3.35391e+07	2.49716e+07	2.04627e+07
M140T84	O-Phosphoethanolamine	140.011	84.1	141.019	0.688599	C2H8NO4P	[M-H]-	Organic phosphoric acids and derivatives	Phosphate esters	C00346	Lipid metabolism; Signal transduction	1071-23-4	HMDB0000224	BioDeepDB	2	neg	1.64391e+08	1.31285e+08	1.02959e+08	1.8543e+08	1.75745e+08	1.40815e+08	5.53833e+07	2.41746e+07	2.19609e+06	3.11963e+06	2.86075e+06	1.90293e+06	3.71416e+08	3.34091e+08	2.64377e+08	3.30062e+08	1.44139e+09	2.27675e+08
M159T141	Oxoadipic acid	158.977	141.4	160.037	0.901082	C6H8O5	[M-H]-	Keto acids and derivatives	Medium-chain keto acids and derivatives	C00322	Amino acid metabolism	3184-35-8	HMDB0000225	BioDeepDB	2	neg	1.02183e+07	1.20109e+07	2.24241e+07	1.31446e+08	1.48176e+08	6.81369e+07	5.76e+08	4.40678e+08	1.70129e+08	1.1616e+09	1.92997e+09	4.84554e+08	7.65955e+06	9.2922e+06	760071	8.80683e+07	4.17696e+07	1.10337e+08
M145T92	L-Glutamine	145.061	91.7	146.069	0.989954	C5H10N2O3	[M-H]-	Carboxylic acids and derivatives	Amino acids, peptides, and analogues	C00064	Cancer: overview; Metabolism of cofactors and vitamins; Membrane transport; Nervous system; Excretory system; Digestive system; Carbohydrate metabolism; Nucleotide metabolism; Translation; Amino acid metabolism; Energy metabolism	56-85-9	HMDB0000641	BioDeepDB	2	neg	1.30522e+09	1.29088e+09	1.70172e+08	1.49466e+09	1.54211e+08	1.18426e+09	1.18717e+09	1.12665e+09	1.85065e+08	8.29445e+08	7.66989e+08	1.7961e+08	2.53989e+08	2.07742e+08	2.39773e+08	1.42261e+09	1.87421e+08	1.56292e+09
M147T942_1	3-(2-Hydroxyphenyl)propanoic acid	146.965	941.7	166.063	0.136386	C9H10O3	[M-H2O-H]-	Phenylpropanoic acids		C01198	Amino acid metabolism	495-78-3	HMDB0033752	BioDeepDB	2	neg	6.87137e+09	3.08461e+08	3.65613e+08	3.76398e+08	3.30024e+08	3.24801e+08	3.57466e+08	2.96997e+08	3.76162e+08	2.86267e+08	3.30294e+08	3.56935e+08	3.78426e+08	3.65509e+08	4.22154e+08	3.39824e+08	3.99965e+08	3.49331e+08
M150T441	Pyridoxine	150.055	440.8	169.074	4.06518	C8H11NO3	[M-H2O-H]-	Pyridines and derivatives	Pyridoxines	C00314	Metabolism of cofactors and vitamins	65-23-6	HMDB0000239	BioDeepDB	2	neg	1.33516e+06	1.38824e+06	3.5661e+06	1.14809e+06	6.63019e+06	1.32617e+06	6.80205e+06	5.65122e+06	2.29789e+06	1.48661e+06	1.66843e+06	1.09696e+07	6.59162e+06	850896	5.51416e+06	1.43748e+07	6.46596e+06	2.84656e+06
M151T95	D-Arabitol	151.06	94.6	152.069	1.38502	C5H12O5	[M-H]-	Organooxygen compounds	Carbohydrates and carbohydrate conjugates	C01904	Carbohydrate metabolism	488-82-4	HMDB0000568	BioDeepDB	2	neg	1.57808e+07	2.47282e+07	7.06794e+06	5.76062e+06	5.59715e+06	1.14572e+07	1.80109e+07	1.27339e+07	2.80436e+06	2.82355e+07	2.14167e+07	4.59114e+06	7.58848e+06	1.01056e+07	2.47131e+06	2.45193e+06	7.47328e+06	1.80211e+07
M155T919_1	Suberic acid	155.02	918.6	174.089	1.39442	C8H14O4	[M-H2O-H]-	Fatty Acyls	Fatty acids and conjugates	C08278		505-48-6	HMDB0000893	BioDeepDB	2	neg	5.87891e+06	6.62763e+06	1.14434e+07	9.94181e+06	9.95189e+06	1.03862e+07	1.2337e+07	4.88918e+06	2.40302e+06	1.6898e+07	8.38645e+06	1.802e+06	3.56124e+06	7.08236e+06	2.16213e+06	2.70609e+06	3.06816e+06	8.02605e+06
M173T111	Shikimic acid	173.044	110.8	174.053	0.910818	C7H10O5	[M-H]-	Organooxygen compounds	Alcohols and polyols	C00493	Amino acid metabolism	138-59-0	HMDB0003070	BioDeepDB	2	neg	1.49417e+07	1.28294e+07	1.08508e+07	1.63507e+07	1.38576e+07	1.48653e+07	1.17693e+07	1.2631e+07	7.00587e+06	1.68683e+07	1.05957e+07	1.58112e+07	1.27444e+07	1.0443e+07	5.91553e+06	8.66107e+06	1.04274e+07	1.05592e+07
M174T81	N-Acetyl-L-aspartic acid	174.04	80.5	175.048	0.691778	C6H9NO5	[M-H]-	Carboxylic acids and derivatives	Amino acids, peptides, and analogues	C01042	Amino acid metabolism	997-55-7	HMDB0000812	BioDeepDB	2	neg	1.77523e+07	2.47394e+07	2.34102e+07	2.19977e+07	2.23247e+07	8.86117e+06	2.22685e+07	1.43807e+07	2.52174e+07	1.72133e+07	2.46247e+07	2.15105e+07	3.64636e+06	1.40702e+06	2.28786e+07	2.10803e+07	2.21682e+07	2.29377e+07
M175T31	Guanidinosuccinic acid	174.957	30.8	175.059	10.1423	C5H9N3O4	[M]-	Carboxylic acids and derivatives	Amino acids, peptides, and analogues	C03139		6133-30-8	HMDB0003157	BioDeepDB	2	neg	5.54073e+07	6.28072e+07	6.7121e+07	1.5646e+07	5.87482e+07	5.73661e+07	4.10835e+07	3.35504e+07	1.83562e+07	5.70467e+07	5.7968e+07	1.51118e+07	1.69487e+07	1.84628e+07	1.85324e+07	7.35889e+07	5.92396e+07	5.8622e+07
M178T285	Hippuric acid	178.049	285	179.058	4.72012	C9H9NO3	[M-H]-	Benzene and substituted derivatives	Benzoic acids and derivatives	C01586	Amino acid metabolism	495-69-2	HMDB0000714	BioDeepDB	2	neg	3.52806e+07	4.02064e+07	2.41485e+07	1.89532e+07	4.20642e+07	9.5435e+06	1.92978e+07	4.5512e+07	6.1186e+07	1.14672e+07	4.55985e+07	8.48747e+06	1.00101e+07	8.03162e+06	5.26822e+07	3.61061e+07	2.26767e+07	5.67979e+07
M161T94	D-Fructose	161.044	94.4	180.063	8.13444	C6H12O6	[M-H2O-H]-			C00095	Endocrine and metabolic disease; Membrane transport; Sensory system; Digestive system; Carbohydrate metabolism	57-48-7		BioDeepDB	2	neg	6.50879e+07	6.92878e+07	7.01032e+07	6.88916e+07	6.86227e+07	6.66467e+07	6.98853e+07	5.20658e+07	6.45826e+07	1.40761e+07	5.97571e+07	6.32199e+07	6.96387e+07	5.67642e+07	6.14913e+07	5.7205e+07	5.73597e+07	7.7123e+07
M180T128	L-Tyrosine	180.066	127.8	181.074	0.139806	C9H11NO3	[M-H]-	Carboxylic acids and derivatives	Amino acids, peptides, and analogues	C00082	Cancer: overview; Metabolism of cofactors and vitamins; Nervous system; Digestive system; Endocrine system; Neurodegenerative disease; Translation; Amino acid metabolism; Substance dependence	60-18-4	HMDB0000158	BioDeepDB	2	neg	4.95821e+09	1.3616e+09	8.71333e+08	1.23451e+09	8.72096e+08	8.59937e+08	1.16825e+09	1.28867e+09	5.81459e+08	1.32643e+10	2.07247e+10	1.17415e+09	1.69579e+09	1.18915e+09	7.05817e+08	2.42191e+09	1.37397e+09	1.22815e+09
M163T454	L-Fucose	163.112	453.9	164.069	23.9553	C6H12O5	[M-H]-	Organooxygen compounds	Carbohydrates and carbohydrate conjugates	C00507	Carbohydrate metabolism	2438-80-4 / 3615-41-6 73-34-7 / 3615-41-6	HMDB0000174	BioDeepDB	2	neg	2.06733e+06	1.8846e+06	1.86112e+06	1.76335e+06	1.2521e+06	1.23516e+06	908434	2.05958e+06	1.00622e+07	3.44197e+06	1.3264e+06	1.3393e+06	1.63328e+06	1.27909e+06	1.33604e+06	2.33385e+06	1.35305e+06	1.15906e+06
M164T973	L-Phenylalanine	164.069	973.2	165.079	11.5043	C9H11NO2	[M-H]-			C00079	Cancer: overview; Membrane transport; Digestive system; Translation; Amino acid metabolism	673-06-3		BioDeepDB	2	neg	6.08543e+06	2.33015e+06	3.90256e+06	2.00937e+06	1.27405e+06	1.81986e+06	1.2288e+07	1.37217e+06	2.18691e+06	2.90538e+06	3.84009e+06	2.9107e+06	5.49607e+06	1.31403e+06	2.36077e+06	1.83824e+06	6.15765e+06	1.13377e+06
M165T824	Phthalic acid	165.04	824.2	166.027	2.66035	C8H6O4	[M-H]-	Benzene and substituted derivatives	Benzoic acids and derivatives	C01606	Membrane transport	88-99-3 / 3198-29-6	HMDB0002107	BioDeepDB	2	neg	7.56425e+07	9.57921e+07	9.13902e+07	7.01273e+07	7.69525e+07	9.20647e+07	9.73611e+07	4.69232e+07	3.69944e+07	1.71032e+08	1.4197e+08	5.89654e+07	6.4066e+07	6.45236e+07	2.32234e+07	5.44186e+07	5.11192e+07	3.58434e+07
M167T452	Uric acid	167.02	451.6	168.028	3.14007	C5H4N4O3	[M-H]-	Imidazopyrimidines	Purines and purine derivatives	C00366	Digestive system; Nucleotide metabolism	69-93-2	HMDB0000289	BioDeepDB	2	neg	3.98045e+06	3.70566e+06	5.56649e+06	1.43642e+07	4.72575e+06	5.33423e+06	4.77589e+06	1.25599e+07	868268	6.91852e+06	7.50533e+06	6.75805e+06	5.90881e+06	8.19249e+06	2.84296e+06	7.00988e+06	4.23346e+06	3.33163e+06
M187T274	Azelaic acid	187.097	274	188.105	0.805878	C9H16O4	[M-H]-	Fatty Acyls	Fatty acids and conjugates	C08261		123-99-9	HMDB0000784	BioDeepDB	2	neg	5.9753e+07	5.23708e+07	5.32569e+07	5.20115e+07	1.11293e+08	1.02328e+08	1.53979e+08	5.2848e+07	7.6833e+07	1.86467e+08	1.8733e+08	1.40437e+08	1.51268e+08	5.27129e+07	8.64045e+07	5.54614e+07	1.54066e+08	1.70058e+08
M173T290	N-Acetylleucine	173.101	290.2	173.105	6.20492	C8H15NO3	[M]-	Carboxylic acids and derivatives	Amino acids, peptides, and analogues	C02710		1188-21-2	HMDB0011756	BioDeepDB	2	neg	1.57792e+06	1.38621e+06	1.73239e+06	2.0569e+06	1.75718e+06	1.96648e+06	1.61814e+06	1.96675e+06	1.75069e+06	257753	1.64452e+06	1.57073e+06	2.12869e+06	1.75208e+06	2.19812e+06	1.42955e+06	2.08968e+06	1.77851e+06
M191T76	Citric acid	191.019	76.1	192.027	0.035859	C6H8O7	[M-H]-	Carboxylic acids and derivatives	Tricarboxylic acids and derivatives	C00158	Cancer: overview; Sensory system; Endocrine system; Carbohydrate metabolism; Amino acid metabolism	77-92-9 / 126-44-3	HMDB0000094	BioDeepDB	2	neg	1.76347e+08	1.15206e+08	1.88059e+08	1.89507e+08	1.87401e+08	1.26417e+08	1.96574e+08	1.2215e+08	1.2752e+08	1.99429e+08	1.08775e+08	1.24836e+08	2.2982e+08	1.60344e+08	1.0187e+08	1.7816e+08	1.64182e+08	1.2837e+08
M173T93	L-Arginine	173.103	93.1	174.112	1.7159	C6H14N4O2	[M-H]-	Carboxylic acids and derivatives	Amino acids, peptides, and analogues	C00062	Cancer: overview; Membrane transport; Signal transduction; Digestive system; Neurodegenerative disease; Translation; Amino acid metabolism; Infectious disease: parasitic	74-79-3	HMDB0000517	BioDeepDB	2	neg	2.34293e+08	1.60255e+08	9.2633e+07	1.8749e+08	7.84479e+07	1.86962e+08	1.56111e+08	8.49162e+07	1.17191e+08	2.31041e+08	2.92714e+08	9.5601e+07	2.24554e+08	2.40582e+08	1.57485e+08	9.1933e+07	8.76401e+07	1.35185e+08
M175T78	Ascorbate	175.024	77.6	176.032	0.282746	C6H8O6	[M-H]-			C00072	Carbohydrate metabolism; Metabolism of other amino acids; Signal transduction; Digestive system	50-81-7		BioDeepDB	2	neg	3.13848e+06	2.59588e+06	3.3166e+06	3.07472e+06	9.60777e+06	8.2296e+06	1.18884e+07	1.34215e+07	1.03994e+07	1.09369e+07	1.2147e+07	7.34988e+06	1.00634e+07	5.62737e+06	8.34497e+06	4.84761e+06	7.17177e+06	2.80594e+06
M195T86	Gluconic acid	195.05	86.2	196.058	1.65022	C6H12O7	[M-H]-	Organooxygen compounds	Carbohydrates and carbohydrate conjugates	C00257	Carbohydrate metabolism	526-95-4	HMDB0000625	BioDeepDB	2	neg	3.8667e+08	5.55622e+08	1.07851e+09	7.14658e+08	5.28993e+08	6.34474e+08	4.62501e+08	2.73712e+08	1.06232e+08	5.56638e+07	4.07774e+08	1.03208e+08	3.89278e+08	4.5772e+08	1.04853e+07	9.21398e+07	1.90652e+08	3.5648e+08
M179T93	D-Mannose	179.055	93.4	180.063	0.242923	C6H12O6	[M-H]-	Organooxygen compounds	Carbohydrates and carbohydrate conjugates	C00159	Carbohydrate metabolism; Immune system; Membrane transport; Transport and catabolism	3458-28-4 / 3458-28-4 31103-86-3 / 530-26-7	HMDB0000169	BioDeepDB	2	neg	7.32951e+08	7.88137e+08	2.97683e+09	7.44644e+08	5.04956e+08	1.27452e+09	5.08086e+08	3.91061e+08	6.87286e+07	6.84137e+08	5.54456e+08	6.84342e+07	1.86983e+08	4.01593e+08	7.44595e+07	8.28132e+07	8.75772e+07	3.89599e+08
M206T320	N-Acetyl-L-phenylalanine	206.082	320.5	207.089	0.346358	C11H13NO3	[M-H]-	Carboxylic acids and derivatives	Amino acids, peptides, and analogues	C03519	Amino acid metabolism	2018-61-3	HMDB0000512	BioDeepDB	2	neg	3.13024e+07	3.98636e+07	6.21982e+07	4.68145e+07	3.34931e+07	5.30448e+07	3.03518e+07	1.29374e+07	3.69348e+06	5.24169e+07	2.5078e+07	7.02955e+06	1.28524e+07	2.77985e+07	3.447e+06	8.03049e+06	1.76824e+07	2.40119e+07
M191T64_2	Quinate	190.93	63.7	192.063	10.2593	C7H12O6	[M-H]-			C00296	Amino acid metabolism	77-95-2		BioDeepDB	2	neg	8.36042e+07	2.7935e+07	9.21611e+07	1.61647e+07	2.1779e+07	6.11302e+07	990734	5.25657e+06	3.7797e+06	2.77549e+06	6.16895e+06	1.25978e+06	1.75593e+08	1.97366e+08	6.35612e+07	2.26114e+08	1.70353e+08	2.21903e+07
M199T820	N-Acetylserotonin	199.169	819.6	218.106	0.149285	C12H14N2O2	[M-H2O-H]-	Indoles and derivatives	Hydroxyindoles	C00978	Amino acid metabolism	1210-83-9	HMDB0001238	BioDeepDB	2	neg	8.4634e+07	1.51137e+07	7.67277e+07	1.36674e+07	8.81989e+07	8.16014e+07	6.17026e+07	8.07566e+07	6.31722e+07	1.872e+07	5.41874e+07	1.00218e+08	1.99111e+07	1.84974e+07	1.01072e+08	4.9826e+07	5.21505e+07	1.85506e+07
M218T128	Pantothenic acid	218.103	127.7	219.111	0.383497	C9H17NO5	[M-H]-	Alcohols and polyols	Polyols	C00864	Metabolism of cofactors and vitamins; Metabolism of other amino acids; Digestive system	79-83-4 / 20938-62-9 / 137-08-6	HMDB0000210	BioDeepDB	2	neg	4.9423e+08	8.04606e+08	5.08275e+08	5.10047e+08	3.00436e+08	4.73395e+08	9.29688e+07	1.04775e+09	4.83023e+08	4.35557e+08	5.22389e+07	3.57735e+08	3.49921e+08	7.15091e+08	8.22586e+08	4.17022e+08	3.81739e+08	1.19349e+08
M220T97	N-Acetyl-D-glucosamine	220.082	97.5	221.09	0.272131	C8H15NO6	[M-H]-	Organooxygen compounds	Carbohydrates and carbohydrate conjugates	C00140	Carbohydrate metabolism; Membrane transport	7512-17-6	HMDB0000215	BioDeepDB	2	neg	4.3002e+07	3.70703e+07	6.24699e+07	4.15276e+07	3.79943e+07	7.39694e+07	3.02474e+07	1.96519e+07	1.18287e+07	6.24709e+07	1.80155e+07	6.04591e+07	5.17694e+07	6.45379e+07	3.41403e+06	4.98948e+07	3.95854e+07	3.84583e+07
M204T309_2	L-Tryptophan	204.085	309.1	204.09	23.5196	C11H12N2O2	[M]-	Indoles and derivatives	Indolyl carboxylic acids and derivatives	C00078	Cancer: overview; Nervous system; Digestive system; Translation; Amino acid metabolism; Infectious disease: parasitic	73-22-3	HMDB0000929	BioDeepDB	2	neg	1.06304e+08	1.09435e+08	2.85264e+07	1.02265e+08	1.53977e+07	3.55629e+07	1.56645e+08	4.61187e+06	4.00763e+06	1.46321e+07	1.05457e+08	2.66712e+06	1.91169e+08	1.71943e+08	4.67266e+07	2.67622e+08	2.12962e+08	9.19719e+07
M204T256	Xanthurenic acid	204.033	255.6	205.037	12.1353	C10H7NO4	[M-H]-	Quinolines and derivatives	Quinoline carboxylic acids	C02470	Amino acid metabolism	59-00-7	HMDB0000881	BioDeepDB	2	neg	3.78114e+07	4.92988e+06	4.05723e+06	3.83115e+06	1.70858e+06	588295	2.47943e+06	675533	1.75458e+06	1.50577e+06	3.20465e+06	3.78926e+06	7.31921e+06	498857	974221	495646	7.87465e+06	3.87757e+06
M225T96	Carnosine	225.099	96	226.107	0.101926	C9H14N4O3	[M-H]-	Peptidomimetics	Hybrid peptides	C00386	Amino acid metabolism; Metabolism of other amino acids	305-84-0	HMDB0000033	BioDeepDB	2	neg	1.07085e+07	1.41451e+07	2.15561e+07	2.53596e+07	1.36295e+07	1.61749e+07	1.83868e+07	1.50826e+07	1.13698e+07	877707	2.68575e+06	4.54452e+06	4.65863e+06	9.87088e+06	1.45277e+06	2.36966e+06	4.12558e+06	1.30966e+07
M219T282	5-Hydroxy-L-tryptophan	219.077	281.6	220.085	2.11168	C11H12N2O3	[M-H]-	Indoles and derivatives	Tryptamines and derivatives	C00643	Amino acid metabolism; Nervous system	4350-09-8	HMDB0000472	BioDeepDB	2	neg	9.76526e+06	2.52463e+06	2.77278e+06	2.65424e+06	3.43967e+06	7.19115e+06	8.32011e+06	1.00828e+07	4.27597e+06	4.56079e+06	5.8673e+06	3.54339e+06	2.53658e+07	2.42066e+07	4.01795e+06	3.68946e+07	2.26093e+07	2.83335e+06
M239T103	Anserine	239.114	103.1	240.122	2.60963	C10H16N4O3	[M-H]-	Peptidomimetics	Hybrid peptides	C01262	Amino acid metabolism; Metabolism of other amino acids	584-85-0	HMDB0000194	BioDeepDB	2	neg	2.04732e+07	2.2862e+07	2.14765e+07	2.50363e+07	3.39773e+07	3.46791e+07	4.31415e+07	1.53179e+07	1.48041e+07	9.72351e+06	2.62751e+06	1.52008e+07	2.29923e+07	3.79357e+07	1.72708e+07	5.51443e+07	2.86383e+07	2.41376e+07
M223T693	Thymidine	223.028	692.7	242.09	0.0341533	C10H14N2O5	[M-H2O-H]-	Pyrimidine nucleosides	Pyrimidine 2'-deoxyribonucleosides	C00214	Nucleotide metabolism	50-89-5	HMDB0000273	BioDeepDB	2	neg	6.75497e+07	1.08873e+07	2.42963e+07	4.12308e+07	9.88702e+06	1.334e+07	1.45886e+07	1.05196e+07	4.95215e+06	2.40481e+07	1.35994e+07	5.40596e+06	2.00221e+07	1.30365e+07	1.15417e+07	3.85875e+07	2.39443e+07	1.74917e+07
M227T694	Deoxyuridine	227.165	694.3	228.075	11.0755	C9H12N2O5	[M-H]-	Pyrimidine nucleosides	Pyrimidine 2'-deoxyribonucleosides	C00526	Membrane transport; Nucleotide metabolism	951-78-0	HMDB0000012	BioDeepDB	2	neg	8.31116e+06	72265.7	6.02938e+06	5.77384e+06	5.19601e+06	5.0751e+06	4.97594e+06	4.25242e+06	3.41998e+06	6767.74	5010.09	2.72392e+06	7.65734e+06	8.54357e+06	5.24415e+06	7.26019e+06	5.68368e+06	4.36145e+06
M249T91	gamma-Glutamylcysteine	248.96	90.8	250.062	0.838201	C8H14N2O5S	[M-H]-	Carboxylic acids and derivatives	Amino acids, peptides, and analogues	C00669	Cell growth and death; Metabolism of other amino acids	636-58-8	HMDB0001049	BioDeepDB	2	neg	2.866e+07	2.1663e+07	1.89091e+07	4.13918e+07	2.06312e+07	2.60436e+07	3.71106e+06	1.90029e+07	4.1057e+06	2.4812e+07	2.11273e+07	8.75391e+06	4.80553e+07	5.7969e+07	3.01894e+07	1.00903e+08	7.07714e+07	2.93609e+07
M251T465	Deoxyadenosine	251.129	464.8	251.102	0.257983	C10H13N5O3	[M]-	Purine nucleosides	Purine 2'-deoxyribonucleosides	C00559	Membrane transport; Nucleotide metabolism	958-09-8	HMDB0000101	BioDeepDB	2	neg	7.04978e+06	1.46745e+07	9.83978e+06	8.14617e+06	7.66397e+06	7.76372e+06	1.21578e+07	1.16884e+07	4.50987e+06	631671	445729	5.53561e+06	4.83167e+06	5.782e+06	147163	304969	1.9109e+06	6.38358e+06
M233T940	Deoxyinosine	233.153	939.8	252.086	6.78286	C10H12N4O4	[M-H2O-H]-	Purine nucleosides	Purine 2'-deoxyribonucleosides	C05512	Membrane transport; Nucleotide metabolism	890-38-0	HMDB0000071	BioDeepDB	2	neg	1.31526e+06	9.51728e+06	2.07584e+06	7.4634e+06	4.59052e+06	4.64737e+06	1.67947e+06	5.86032e+06	4.70821e+06	1.03076e+07	3.16407e+06	1.02398e+07	1.86966e+06	5.6739e+06	4.74593e+06	2.86732e+06	1.69287e+06	2.21254e+06
M253T539	5,7-Dihydroxyflavone	253.05	539	254.058	0.000868313	C15H10O4	[M-H]-	Flavonoids	Flavones	C10028		480-40-0	HMDB0036619	BioDeepDB	2	neg	1.57978e+07	1.13664e+07	9.14563e+06	8.44212e+06	7.75233e+06	1.13605e+07	1.60722e+07	4.9085e+06	6.47506e+06	7.85936e+06	4.73717e+06	7.53803e+06	6.36358e+06	6.49176e+06	6.23779e+06	4.10516e+06	2.69175e+07	9.4817e+06
M241T536	1-Hexadecanol	241.039	536.3	242.261	0.673979	C16H34O	[M-H]-	Fatty Acyls	Fatty alcohols	C00823	Lipid metabolism	36653-82-4	HMDB0003424	BioDeepDB	2	neg	860745	842214	610438	2.10065e+06	826247	941097	914276	2.16885e+06	286563	475000	1.69963e+06	892311	1.57342e+06	1.62406e+06	443146	1.79366e+06	1.58021e+06	937419
M247T336	Pyridoxal phosphate	247.028	336.3	247.025	12.1444	C8H10NO6P	[M]-			C00018	Metabolism of cofactors and vitamins; Digestive system	853645-22-4	HMDB0001491	BioDeepDB	2	neg	985420	1.15327e+06	1.76453e+06	1.05739e+06	1.0472e+06	1.52443e+06	309144	875482	347964	918586	565503	419749	305219	926729	193062	548837	120710	244897
M255T946	Palmitic acid	255.229	945.8	256.24	14.6359	C16H32O2	[M-H]-	Fatty Acyls	Fatty acids and conjugates	C00249	Lipid metabolism	57-10-3	HMDB0000220	BioDeepDB	2	neg	3.38123e+06	4.52416e+06	3.01704e+06	3.46558e+06	2.22938e+06	4.48434e+06	4.70049e+06	4.63923e+06	2.04823e+06	5.82374e+06	5.31399e+06	4.4615e+06	5.06504e+06	4.60375e+06	4.27045e+06	2.40341e+06	4.7972e+06	1.55681e+06
M275T77	6-Phosphogluconic acid	275.017	76.7	276.025	0.363613	C6H13O10P	[M-H]-	Organooxygen compounds	Carbohydrates and carbohydrate conjugates	C00345	Carbohydrate metabolism	921-62-0/53411-70-4	HMDB0001316	BioDeepDB	2	neg	1.23565e+08	7.17559e+07	7.12857e+07	1.93942e+08	1.6163e+08	1.04049e+08	4.10613e+08	2.2907e+08	1.14093e+07	2.93492e+08	3.37604e+08	1.05271e+08	8.5573e+08	1.79887e+08	1.06872e+08	4.79642e+08	5.10029e+08	6.53338e+08
M284T510	Biochanin A	284.187	509.7	284.068	13.1241	C16H12O5	[M]-	Isoflavonoids	O-methylated isoflavonoids	C00814		491-80-5	HMDB0002338	BioDeepDB	2	neg	1.41286e+06	2.42549e+06	4.54923e+06	1.67173e+06	1.66405e+06	2.87442e+06	1.86444e+06	1.21836e+06	765336	1.98472e+06	1.28316e+06	1.20767e+06	765283	1.74618e+06	515011	491327	631805	1.39224e+06
M283T923	Stearic acid	283.264	922.9	284.272	0.547667	C18H36O2	[M-H]-	Fatty Acyls	Fatty acids and conjugates	C01530	Lipid metabolism	57-11-4 / 646-29-7	HMDB0000827	BioDeepDB	2	neg	8.49111e+06	1.05958e+07	1.35616e+07	1.74026e+07	1.26919e+07	1.54766e+07	1.22045e+07	2.07856e+07	6.72553e+06	3.28451e+07	4.70926e+06	1.89563e+07	1.76265e+07	7.28798e+06	1.34655e+07	1.49202e+07	1.88094e+07	2.21e+07
M269T608	Apigenin	269.046	607.7	270.053	0.28248	C15H10O5	[M-H]-	Flavonoids	Flavones	C01477		520-36-5	HMDB0002124	BioDeepDB	2	neg	5.81455e+06	7.22652e+06	7.12744e+06	5.43014e+06	5.24265e+06	6.61624e+06	1.03394e+07	1.76466e+07	3.06964e+06	3.12808e+07	1.25252e+07	2.97157e+06	2.36843e+06	4.26457e+06	168746	406083	2.70551e+06	5.43501e+06
M269T739	Dehydroepiandrosterone	269.212	738.8	288.209	1.50859	C19H28O2	[M-H2O-H]-	Steroids and steroid derivatives	Androstane steroids	C01227	Lipid metabolism; Cancer: overview; Endocrine system; Cancer: specific types	53-43-0	HMDB0000077	BioDeepDB	2	neg	1.2619e+08	2.62326e+08	5.83223e+08	3.16446e+08	1.06165e+08	3.73184e+08	2.58436e+08	3.26572e+08	2.37998e+08	1.34073e+08	1.13478e+08	5.07392e+08	3.08459e+08	1.04409e+09	2.46763e+08	3.10062e+08	3.47917e+08	2.82265e+08
M277T866	Alpha-Linolenic acid	277.217	866.2	278.225	1.52949	C18H30O2	[M-H]-	Fatty Acyls	Lineolic acids and derivatives	C06427	Lipid metabolism	463-40-1	HMDB0001388	BioDeepDB	2	neg	1.2432e+09	7.24418e+08	1.04173e+09	1.10863e+09	1.79639e+08	8.18212e+08	9.20737e+07	5.21076e+07	5.17293e+07	4.23893e+07	4.69563e+07	3.82894e+07	9.89602e+08	9.10137e+08	7.76924e+08	1.0076e+09	9.012e+08	8.49474e+08
M281T815_1	Oleic acid	281.249	815.3	282.256	0.0853338	C18H34O2	[M-H]-	Fatty Acyls	Fatty acids and conjugates	C00712	Lipid metabolism	112-80-1	HMDB0000207	BioDeepDB	2	neg	1.249e+11	3.13553e+10	1.1668e+11	1.75251e+11	1.8498e+11	3.92647e+10	5.78908e+10	6.56499e+10	6.22878e+10	1.15718e+11	4.8893e+10	8.87717e+10	7.74659e+10	7.84584e+10	7.85533e+10	1.1305e+11	2.9047e+10	8.87506e+10
M283T827	2-Methoxyestradiol	283.169	827.1	302.188	1.4479	C19H26O3	[M-H2O-H]-	Steroids and steroid derivatives	Estrane steroids	C05302	Lipid metabolism	362-07-2	HMDB0000405	BioDeepDB	2	neg	1.62523e+07	1.31908e+07	2.63528e+07	2.21548e+07	2.32525e+07	3.81712e+07	3.43381e+07	2.04523e+07	2.10671e+07	3.10058e+06	562223	2.22381e+07	2.33268e+07	1.53495e+07	1.28569e+07	3.39185e+07	2.95385e+07	1.77552e+07
M304T886	Arachidonic acid	304.236	886.4	304.24	14.7912	C20H32O2	[M]-	Fatty Acyls	Fatty acids and conjugates	C00219	Circulatory system; Cell growth and death; Nervous system; Sensory system; Endocrine system; Lipid metabolism; Immune system; Infectious disease: parasitic	506-32-1	HMDB0001043	BioDeepDB	2	neg	2.23981e+08	1.6497e+08	3.13568e+08	7.37811e+08	1.26477e+09	8.59356e+07	1.87996e+08	3.15879e+09	9.46689e+08	9.72932e+07	4.15477e+08	1.34565e+09	8.97275e+08	1.0799e+09	7.1478e+08	1.42113e+09	1.60073e+09	1.98186e+09
M299T828	all-trans-Retinoic acid	299.259	828.4	300.209	0.733747	C20H28O2	[M-H]-	Prenol lipids	Retinoids	C00777	Cancer: overview; Immune system; Metabolism of cofactors and vitamins; Cancer: specific types	302-79-4	HMDB0001852	BioDeepDB	2	neg	1.56735e+08	1.61151e+08	1.72022e+08	2.13356e+08	1.08765e+08	1.56233e+08	7.2517e+07	7.44877e+08	3.18309e+08	5.43909e+08	7.19611e+08	3.30399e+08	2.16759e+08	1.63295e+08	1.32717e+08	2.59963e+08	1.76702e+08	1.76512e+08
M301T795	Sphinganine	301.238	795.2	301.298	0.626671	C18H39NO2	[M]-	Organonitrogen compounds	Amines	C00836	Lipid metabolism; Signal transduction	764-22-7	HMDB0000269	BioDeepDB	2	neg	6.19209e+08	6.9984e+08	4.41612e+08	1.97268e+08	3.39499e+08	3.25479e+08	3.44353e+08	3.57184e+08	4.40917e+08	7.7104e+08	6.60409e+08	1.01854e+09	4.31967e+08	4.96044e+08	4.83025e+08	4.44531e+08	5.86727e+08	7.384e+08
M311T818	Arachidic acid	311.169	818.1	312.303	0.655606	C20H40O2	[M-H]-	Fatty Acyls	Fatty acids and conjugates	C06425	Lipid metabolism	506-30-9	HMDB0002212	BioDeepDB	2	neg	3.87848e+08	2.30203e+08	2.69148e+08	2.39561e+08	1.69445e+08	2.26996e+08	1.38536e+08	1.51645e+08	8.9625e+07	7.0561e+08	1.03955e+09	1.18664e+08	1.75713e+08	2.76165e+08	5.1321e+07	1.298e+08	1.1461e+08	1.61074e+08
M333T309	Nicotinamide ribotide	333.04	309.1	334.057	26.9124	C11H15N2O8P	[M-H]-	Pyridine nucleotides	Nicotinamide nucleotides	C00455	Metabolism of cofactors and vitamins	1094-61-7	HMDB0000229	BioDeepDB	2	neg	4.54557e+06	4.47377e+06	4.13249e+06	4.41058e+06	4.2799e+06	4.28789e+06	4.60965e+06	5.93704e+06	4.54987e+06	5.97296e+06	7.95214e+06	6.36167e+06	5.69814e+06	5.23467e+06	2.99385e+06	4.30454e+06	4.372e+06	3.41851e+06
M341T103	Melibiose	340.95	103	342.116	24.0943	C12H22O11	[M-H]-	Organooxygen compounds	Carbohydrates and carbohydrate conjugates	C05400	Carbohydrate metabolism	585-99-9 / 17296-19-4	HMDB0000048	BioDeepDB	2	neg	1.01194e+07	1.23595e+07	1.27296e+07	1.04685e+07	1.15008e+07	9.74717e+06	1.09026e+07	4.65147e+06	2.25246e+06	4.61965e+06	4.89669e+06	3.76274e+06	8.99897e+06	8.5447e+06	5.55219e+06	8.6212e+06	8.21876e+06	8.86846e+06
M346T450	Gibberellin A3	346.151	450.2	346.142	26.0002	C19H22O6	[M]-	Prenol lipids	Diterpenoids	C01699		77-06-5	HMDB0003559	BioDeepDB	2	neg	973326	1.36628e+06	1.65562e+06	989618	1.4381e+06	1.89647e+06	1.21802e+06	1.78264e+06	137995	2.39791e+06	1.57704e+06	248613	359399	1.43746e+06	21909.3	313594	368254	2.48899e+06
M360T363_2	Rosmarinic acid	360.13	362.9	360.084	0.988729	C18H16O8	[M]-	Cinnamic acids and derivatives	Hydroxycinnamic acids and derivatives	C01850	Amino acid metabolism	537-15-5 / 20283-92-5 537-15-5 / 20283-92-5	HMDB0003572	BioDeepDB	2	neg	4.28197e+06	5.02613e+06	5.22581e+06	6.03013e+06	3.69499e+06	9.27761e+06	2.21889e+06	8.72877e+06	923643	3.97846e+06	2.16485e+06	642918	6.8111e+06	3.95589e+06	1.32998e+06	559876	4.28447e+06	6.05384e+06
M346T127	dGMP	346.056	127	347.063	0.647295	C10H14N5O7P	[M-H]-	Purine nucleotides	Purine deoxyribonucleotides	C00362	Nucleotide metabolism	902-04-5	HMDB0001044	BioDeepDB	2	neg	1.2063e+08	1.93394e+08	1.89263e+08	2.20951e+08	2.03866e+08	7.34336e+07	1.20832e+08	4.2126e+07	5.5927e+06	8.46613e+06	3.20109e+07	3.31121e+06	4.6581e+08	2.58842e+08	1.54321e+08	3.54543e+08	4.80978e+08	1.9491e+08
M375T374	Riboflavin	375.13	374.1	376.138	2.48794	C17H20N4O6	[M-H]-	Pteridines and derivatives	Alloxazines and isoalloxazines	C00255	Metabolism of cofactors and vitamins; Digestive system; Membrane transport	83-88-5	HMDB0000244	BioDeepDB	2	neg	1.00277e+07	1.07647e+07	4.94221e+06	1.21319e+07	1.15949e+07	1.26701e+07	7.20782e+06	5.23801e+06	2.49731e+06	7.27996e+06	1.80801e+06	3.57898e+06	2.90714e+07	1.86778e+07	2.59097e+07	3.96087e+07	2.60148e+07	1.78431e+07
M397T742	S-Adenosylmethionine	397.226	741.7	398.137	2.32773	C15H22N6O5S	[M-H]-			C00019	Amino acid metabolism; Folding, sorting and degradation	17176-17-9		BioDeepDB	2	neg	1.57288e+07	5.30604e+06	1.47175e+06	2.53258e+07	3.32631e+07	8.53026e+06	8.96828e+06	734835	436703	1.04692e+06	4.07725e+06	520782	5.31533e+07	9.45922e+06	1.29574e+07	7.49412e+07	3.50509e+07	5.01846e+07
M391T736	Chenodeoxycholic acid	391.284	736.1	392.293	1.26075	C24H40O4	[M-H]-	Steroids and steroid derivatives	Bile acids, alcohols and derivatives	C02528	Lipid metabolism; Digestive system	474-25-9	HMDB0000518	BioDeepDB	2	neg	9.19019e+06	7.21521e+06	981487	7.96608e+06	8.88136e+06	7.13589e+06	3.2403e+06	6.27354e+06	1.96072e+06	1.90662e+06	9.99898e+06	9.13268e+06	8.2525e+06	1.69635e+07	9.06934e+06	2.38383e+06	1.48127e+07	8.27223e+06
M401T469	25-Hydroxycholesterol	401.087	469.3	402.35	0.0960506	C27H46O2	[M-H]-	Steroids and steroid derivatives	Cholestane steroids	C15519	Lipid metabolism	2140-46-7	HMDB0006247	BioDeepDB	2	neg	3.44828e+07	4.2468e+07	1.13095e+07	3.88796e+07	5.40491e+07	3.27629e+07	1.97892e+07	5.20643e+06	7.71916e+06	8.25431e+06	4.31317e+06	341538	4.78581e+07	6.25335e+07	1.55517e+06	3.58917e+07	3.36254e+07	2.58246e+07
M407T582	Allocholic acid	407.279	581.9	408.288	1.90503	C24H40O5	[M-H]-	Steroids and steroid derivatives	Bile acids, alcohols and derivatives	C00695	Lipid metabolism; Digestive system	2464-18-8 / 81-25-4	HMDB0000505	BioDeepDB	2	neg	8.49065e+06	1.87429e+07	3.19133e+07	5.017e+07	1.59888e+07	9.24007e+06	1.95288e+07	1.2342e+07	1.12334e+07	147543	1.95198e+06	1.21048e+07	2.50928e+07	2.14875e+07	1.36793e+07	5.55598e+06	2.27851e+07	4.42954e+07
M448T597	Glycochenodeoxycholic acid	448.302	596.5	449.314	10.7606	C26H43NO5	[M-H]-			C05466	Lipid metabolism; Digestive system	16564-43-5		BioDeepDB	2	neg	38670.2	650200	394318	195225	419150	304887	1.07359e+06	1.56955e+06	431513	7049.91	591170	2.08462e+06	9458.34	39657.9	65782.4	5699.76	17592.1	334073
M103T97	(R)-3-Hydroxybutyric acid	103.039	97.3	104.047	10.9085	C4H8O3	[M-H]-	Hydroxy acids and derivatives	Beta hydroxy acids and derivatives	C01089	Carbohydrate metabolism; Signal transduction	625-72-9/300-85-6	HMDB0000011	BioDeepDB	2	neg	1.84896e+08	2.80823e+08	2.42998e+08	1.80139e+08	1.91725e+08	1.71383e+08	2.21321e+08	3.50547e+08	1.0535e+08	1.6906e+08	1.57071e+08	1.01893e+08	1.24304e+08	1.72358e+08	1.21706e+08	1.63252e+08	1.49874e+08	1.79685e+08
M122T127	Nicotinic acid	122.023	127.3	123.032	15.7675	C6H5NO2	[M-H]-	Pyridines and derivatives	Pyridinecarboxylic acids and derivatives	C00253	Metabolism of cofactors and vitamins; Infectious disease: bacterial	59-67-6	HMDB0001488	BioDeepDB	2	neg	1.43845e+08	1.998e+07	1.82788e+08	7.29931e+07	6.17831e+07	1.26511e+08	1.22934e+08	8.5397e+07	1.16871e+08	1.61156e+07	1.95647e+07	1.50802e+07	6.8347e+07	6.97148e+07	2.69665e+07	3.37053e+08	2.06653e+08	1.3159e+08
M125T245	Imidazoleacetic acid	125.034	245.1	126.043	13.7883	C5H6N2O2	[M-H]-	Azoles	Imidazoles	C02835	Amino acid metabolism	645-65-8	HMDB0002024	BioDeepDB	2	neg	2.09929e+07	8.86476e+07	6.78791e+07	2.70825e+07	5.63376e+07	6.22493e+07	3.6198e+07	6.42184e+07	5.68709e+07	4.61396e+07	5.3692e+07	5.84493e+07	8.03512e+06	5.17681e+07	6.1583e+07	4.28085e+07	4.08499e+07	6.60008e+07
M127T127	Adipic acid	127.038	126.6	146.058	7.95035	C6H10O4	[M-H2O-H]-	Fatty Acyls	Fatty acids and conjugates	C06104		124-04-9	HMDB0000448	BioDeepDB	2	neg	1.2015e+07	5.95605e+07	1.40544e+07	1.26906e+08	4.49832e+07	4.63221e+07	1.17622e+08	5.92386e+07	1.21976e+08	1.44332e+06	986085	5.48531e+07	5.23335e+07	1.56026e+07	5.2705e+07	6.15467e+07	6.89653e+07	6.55627e+07
M133T309	L-Malic acid	133.012	308.8	134.022	12.7808	C4H6O5	[M-H]-	Fatty Acyls	Fatty acids and conjugates	C00149	Cancer: overview; Sensory system; Excretory system; Endocrine system; Carbohydrate metabolism; Cancer: specific types	636-61-3	HMDB0031518	BioDeepDB	2	neg	749786	697881	554072	1.32523e+06	1.01111e+06	630034	858688	927366	912538	285149	358415	941173	971833	605770	665124	847067	712727	577202
M177T83_1	Pyrophosphate	176.935	83.5	177.943	5.08661	H4P2O7	[M-H]-	Non-metal oxoanionic compounds	Non-metal pyrophosphates	C00013	Energy metabolism; Neurodegenerative disease	14000-31-8/2466-09-3	HMDB0000250	BioDeepDB	2	neg	1.97437e+08	2.48443e+08	2.19306e+08	2.26071e+08	2.26963e+08	2.27398e+08	2.28732e+08	2.05327e+08	2.0637e+08	1.79788e+08	2.18698e+08	2.26067e+08	1.87626e+08	2.07437e+08	2.1678e+08	2.23047e+08	2.11931e+08	2.0509e+08
M167T76	(2R)-2-Hydroxy-3-(phosphonatooxy)propanoate	166.974	76.1	185.993	2.45547	C3H7O7P	[M-H2O-H]-	Carbohydrates and carbohydrate conjugates	Sugar acids and derivatives	C00197	Cancer: overview; Endocrine system; Carbohydrate metabolism; Lipid metabolism; Amino acid metabolism	3443-57-0	HMDB0060180	BioDeepDB	2	neg	9.48483e+07	6.30728e+07	1.01707e+08	7.76823e+07	3.41089e+07	6.0955e+07	1.51824e+08	9.61234e+07	4.55814e+07	1.90058e+07	1.34084e+08	3.58308e+07	4.18923e+07	8.5644e+07	6.94913e+07	1.11676e+08	6.60812e+07	5.29307e+07
M169T81	Dihydroxyacetone phosphate	168.99	80.6	169.998	5.91752	C3H7O6P	[M-H]-	Organooxygen compounds	Carbohydrates and carbohydrate conjugates	C00111	Carbohydrate metabolism; Lipid metabolism; Metabolism of cofactors and vitamins	57-04-5	HMDB0001473	BioDeepDB	2	neg	1.77803e+08	1.14829e+08	2.72171e+07	1.45835e+07	3.13935e+07	1.84278e+07	1.72379e+07	1.89595e+07	1.12285e+07	1.90551e+07	2.11486e+07	1.14251e+07	1.29306e+08	3.87319e+07	1.24642e+07	3.66345e+08	1.27472e+08	4.56099e+07
M180T237	L-Gulose	180.066	236.7	180.063	12.2178	C6H12O6	[M]-	Organooxygen compounds	Carbohydrates and carbohydrate conjugates	C15923	Carbohydrate metabolism	6027-89-0	HMDB0012326	BioDeepDB	2	neg	3.082e+06	3.16207e+06	5.19197e+06	2.83972e+06	2.90352e+06	3.99842e+06	2.08623e+06	184387	307981	287033	538396	261691	544522	2.11942e+06	1.05806e+06	2.37036e+06	2.36081e+06	2.88278e+06
M183T436	Sebacic acid	183.103	435.5	202.12	5.40679	C10H18O4	[M-H2O-H]-	Fatty Acyls	Fatty acids and conjugates	C08277		111-20-6	HMDB0000792	BioDeepDB	2	neg	2.5074e+07	3.32247e+07	4.73898e+07	2.38182e+07	2.4821e+07	2.91568e+07	3.97418e+07	1.85661e+07	1.27567e+07	1.35763e+06	3.99711e+07	1.42673e+07	1.06309e+07	2.37319e+07	8.92743e+06	1.08845e+07	1.60289e+07	2.16478e+07
M204T321	Indolelactic acid	204.066	320.8	205.074	3.9203	C11H11NO3	[M-H]-	Indoles and derivatives	Indolyl carboxylic acids and derivatives	C02043		1821-52-9	HMDB0000671	BioDeepDB	2	neg	2.63109e+07	1.13002e+07	8.26163e+06	7.82677e+06	3.35651e+07	1.26632e+07	3.6503e+07	2.48151e+07	1.49744e+06	2.11118e+08	3.64651e+07	4.85128e+07	3.58122e+07	1.35844e+07	3.38272e+06	177123	3.23188e+07	2.12888e+07
M204T292	Pantothenol	204.124	292.1	205.131	2.9394	C9H19NO4	[M-H]-	Fatty Acyls	Fatty amides	C05944	Metabolism of cofactors and vitamins	81-13-0	HMDB0004231	BioDeepDB	2	neg	79567.6	66108.6	266471	91545.3	49322.3	96365.4	187167	248585	176333	3.19401e+06	1.74163e+06	794261	314805	356945	40568.5	85061.4	427045	65836
M187T121	N6-Acetyl-L-lysine	187.108	120.5	188.116	5.34451	C8H16N2O3	[M-H]-	Carboxylic acids and derivatives	Amino acids, peptides, and analogues	C02727	Amino acid metabolism	692-04-6	HMDB0000206	BioDeepDB	2	neg	1.30906e+07	1.60093e+07	1.56908e+07	1.66887e+07	2.67041e+07	1.82547e+07	3.97069e+07	2.1712e+07	1.52258e+07	1.93569e+06	817401	7.02374e+06	1.93005e+07	1.54501e+07	7.97865e+06	1.86169e+07	1.41741e+07	1.70616e+07
M209T96	Sedoheptulose	209.066	95.8	210.074	3.82654	C7H14O7	[M-H]-	Organooxygen compounds	Carbohydrates and carbohydrate conjugates	C02076		3019-74-7	HMDB0003219	BioDeepDB	2	neg	4.67534e+07	6.11408e+07	1.32722e+08	4.77485e+07	5.06622e+07	4.11945e+07	5.37631e+07	4.91845e+07	2.37279e+07	1.56447e+08	6.80724e+07	2.05419e+07	2.64167e+07	4.14107e+07	928555	1.13839e+07	2.07318e+07	4.84368e+07
M209T413	(-)-Jasmonic acid	209.116	413.1	210.126	10.157	C12H18O3	[M-H]-	Fatty Acyls	Lineolic acids and derivatives	C08491	Lipid metabolism	c("6894-38-8", "59366-47-1")	HMDB0032797	mzCloud	2	neg	6.29959e+06	8.71968e+06	7.87768e+06	1.02076e+07	8.40567e+06	7.78335e+06	7.75217e+06	6.48326e+06	7.55701e+06	9.85115e+06	7.88577e+06	7.75604e+06	8.24121e+06	8.2015e+06	8.92036e+06	9.27741e+06	7.93497e+06	9.03141e+06
M194T383	Salicyluric acid	194.045	382.7	195.053	3.60741	C9H9NO4	[M-H]-	Benzene and substituted derivatives	Benzoic acids and derivatives	C07588		487-54-7	HMDB0000840	BioDeepDB	2	neg	4.15187e+06	2.29813e+06	299670	1.37468e+06	1.17531e+06	2.82609e+06	2.08542e+06	1.20934e+06	221368	3.89844e+06	2.25877e+06	249456	1.33135e+06	528433	211318	1.03109e+06	3.13517e+06	1.42816e+06
M204T377	5-Methoxyindoleacetate	204.066	376.8	205.074	3.43026	C11H11NO3	[M-H]-	Indoles and derivatives	Indolyl carboxylic acids and derivatives	C05660	Amino acid metabolism	3471-31-6	HMDB0004096	BioDeepDB	2	neg	5.32709e+06	5.00292e+06	4.43539e+06	4.32553e+06	4.31534e+06	4.30311e+06	5.64155e+06	4.20115e+06	4.34273e+06	4.19752e+06	4.87485e+06	4.34272e+06	4.66339e+06	4.38256e+06	4.41169e+06	4.0841e+06	4.96784e+06	5.17733e+06
M229T460	Dodecanedioic acid	229.144	460.5	230.152	2.18203	C12H22O4	[M-H]-	Fatty Acyls	Fatty acids and conjugates	C02678		693-23-2	HMDB0000623	BioDeepDB	2	neg	1.87224e+07	3.37466e+07	5.88669e+07	3.02279e+07	1.92838e+07	2.96496e+07	4.91273e+07	4.29832e+06	3.99364e+06	1.85057e+07	1.73348e+07	3.04829e+06	6.60897e+06	5.36025e+06	2.51892e+06	3.16394e+06	3.24121e+06	6.88198e+06
M236T235	Biopterin	236.079	235	237.086	0.847175	C9H11N5O3	[M-H]-	Pteridines and derivatives	Pterins and derivatives	C06313	Metabolism of cofactors and vitamins	22150-76-1	HMDB0000468	BioDeepDB	2	neg	1.13637e+06	987540	1.72773e+06	6.4122e+06	1.71278e+06	1.27724e+06	94490.8	93458.8	18776.5	100378	150919	102933	2.79074e+06	1.94561e+06	526510	1.39717e+06	2.35109e+06	2.40829e+06
M228T239	Lamivudine	228.051	239.2	229.052	27.5201	C8H11N3O3S	[M-H]-	Nucleoside and nucleotide analogues	3'-thia pyrimidine nucleosides	C07065	Digestive system	134678-17-4/NA	HMDB0014847	BioDeepDB	2	neg	9.53243e+06	9.00377e+06	1.10289e+07	1.19885e+07	5.79481e+06	1.38426e+07	1.23116e+07	4.67519e+06	1.42433e+06	8.25849e+06	6.05237e+06	1.99525e+06	7.09952e+06	1.76845e+07	1.60147e+06	1.02753e+07	9.77598e+06	4.58986e+06
M229T83	D-Ribulose 5-phosphate	229.011	82.6	230.019	3.05662	C5H11O8P	[M-H]-	Carbohydrates and carbohydrate conjugates	Monosaccharides	C00199	Carbohydrate metabolism; Metabolism of cofactors and vitamins	4151-19-3/551-85-9	HMDB0000618	BioDeepDB	2	neg	7.308e+07	1.20036e+08	1.1415e+08	9.94117e+07	8.56836e+07	1.07301e+08	1.22785e+08	1.09816e+08	5.47795e+07	2.61793e+08	1.39617e+08	1.59117e+07	1.33828e+07	6.68188e+07	5.71191e+06	2.1573e+07	2.18726e+07	7.45228e+07
M263T551	(S)-Abscisic acid	263.129	550.7	264.136	1.42896	C15H20O4	[M-H]-	Prenol lipids	Sesquiterpenoids	C06082		21293-29-8	HMDB0035140	BioDeepDB	2	neg	2.39645e+06	478950	4.57302e+06	2.9695e+06	3.78463e+06	3.58456e+06	3.89605e+06	2.77351e+06	1.26148e+06	1.06086e+06	737317	2.04865e+06	342509	2.28593e+06	98203.9	158593	338441	2.31789e+06
M271T290	Arbutin	271.076	290.1	272.09	24.0671	C12H16O7	[M-H]-	Organooxygen compounds	Carbohydrates and carbohydrate conjugates	C06186	Carbohydrate metabolism	497-76-7	HMDB0029943	MoNA	2	neg	9.08197e+06	1.1565e+07	1.00072e+07	1.35194e+07	9.12367e+06	1.14847e+07	3.09763e+06	2.91168e+06	2.86088e+06	2.21508e+06	2.89741e+06	4.21377e+06	4.42436e+06	6.78902e+06	3.0471e+06	4.01117e+06	3.83773e+06	4.34217e+06
M253T965	Palmitoleic acid	253.215	965.4	254.225	10.2846	C16H30O2	[M-H]-	Fatty Acyls	Fatty acids and conjugates	C08362	Lipid metabolism	373-49-9	HMDB0003229	MoNA	2	neg	1.17478e+06	552289	1.05714e+06	1.61563e+06	916806	1.34753e+06	1.92119e+06	1.95019e+06	2.39864e+06	2.59898e+06	1.56509e+06	609924	3.67353e+06	2.70986e+06	1.16087e+06	3.02964e+06	1.91054e+06	731562
M275T703	[8]-Shogaol	275.168	703	276.173	11.2658	C17H24O3	[M-H]-	Benzene and substituted derivatives	Phenols and derivatives	C10494		36700-45-5/555-66-8	HMDB0031463	BioDeepDB	2	neg	1.31571e+07	9.27612e+06	6.20989e+06	9.49514e+06	4.29368e+06	5.18406e+06	3.38646e+06	6.03162e+06	1.17125e+06	3.02738e+06	2.97259e+06	2.24992e+06	1.71269e+07	9.31883e+06	5.38223e+06	2.44734e+07	1.71298e+07	7.42435e+06
M267T234	Inosine	267.073	233.8	268.081	0.374429	C10H12N4O5	[M-H]-	Purine nucleosides		C00294	Membrane transport; Nucleotide metabolism	58-63-9	HMDB0000195	BioDeepDB	2	neg	4.5624e+06	4.40859e+06	4.40557e+06	9.82068e+06	1.1287e+07	8.33656e+06	7.9087e+06	7.97392e+06	2.00751e+06	2.02851e+07	4.76846e+06	3.14667e+06	4.69099e+06	5.60158e+06	2.21002e+06	3.15885e+06	2.71944e+06	1.17603e+07
M295T778	9,10-Epoxyoctadecenoic acid	295.227	778	296.235	4.14597	C18H32O3	[M-H]-	Fatty Acyls	Fatty acids and conjugates	C14825	Lipid metabolism		HMDB0004701	BioDeepDB	2	neg	3.17453e+10	2.20071e+09	5.65824e+08	8.31461e+09	2.99842e+10	4.02688e+10	4.45911e+10	3.10247e+10	2.01539e+10	1.2101e+08	7.01551e+07	1.98715e+10	2.10245e+10	3.7997e+10	9.4544e+09	2.52438e+10	2.53475e+10	1.14765e+10
M279T969	Bovinic acid	279.237	968.8	280.24	15.3991	C18H32O2	[M-H]-	Fatty Acyls	Lineolic acids and derivatives	C04056	Lipid metabolism	2540-56-9	HMDB0003797	BioDeepDB	2	neg	6.58392e+06	475438	4.21082e+06	5.42882e+06	5.66252e+06	4.7877e+06	5.67376e+06	9.54911e+06	5.56903e+06	636083	216580	6.99991e+06	7.62859e+06	6.49838e+06	2.48164e+06	8.08823e+06	7.12448e+06	7.44977e+06
M308T92_2	N-Acetyl-a-neuraminic acid	308.098	91.9	309.106	1.62286	C11H19NO9	[M-H]-	Organooxygen compounds	Carbohydrates and carbohydrate conjugates	C19909		21646-00-4	HMDB0000773	BioDeepDB	2	neg	1.5769e+08	9.2139e+07	1.36011e+09	7.21719e+07	1.19127e+08	2.57301e+08	1.46949e+08	4.27116e+08	1.0407e+08	4.9469e+08	2.18064e+08	1.1055e+08	1.58856e+08	1.84492e+08	8.9007e+07	2.79804e+08	1.52488e+08	3.78536e+08
M313T776	9,10-DHOME	313.238	776.3	314.246	0.957738	C18H34O4	[M-H]-	Fatty Acyls	Fatty acids and conjugates	C14828	Lipid metabolism	263399-34-4	HMDB0004704	BioDeepDB	2	neg	1.01816e+08	8.25321e+07	1.09121e+08	1.1423e+08	1.18098e+08	9.22724e+07	5.01703e+07	5.2145e+07	4.25275e+07	3.57322e+06	6.06411e+07	4.29983e+07	9.17242e+07	1.24859e+08	5.19032e+07	5.12813e+07	5.61597e+07	1.02188e+08
M295T821	13S-hydroxyoctadecadienoic acid	295.227	820.6	296.235	4.14597	C18H32O3	[M-H]-	Fatty Acyls	Lineolic acids and derivatives	C14762	Lipid metabolism; Endocrine system	5204-88-6/29623-28-7	HMDB0004667	BioDeepDB	2	neg	8.22918e+08	1.15434e+09	1.51922e+09	1.30451e+09	1.13737e+09	9.88939e+08	1.23402e+09	1.11447e+09	7.83582e+08	1.98995e+08	4.68252e+09	1.17303e+09	9.4743e+08	1.04021e+09	5.71479e+08	7.04821e+08	8.40925e+08	1.36731e+09
M329T522	Carnosol	329.175	522.2	330.183	2.43032	C20H26O4	[M-H]-	Prenol lipids	Terpene lactones	C09069		5957-80-2	HMDB0002121	BioDeepDB	2	neg	3.79992e+06	3.06405e+06	269515	2.10152e+06	1.08646e+06	5.0577e+06	4.80391e+06	591028	712540	188329	794577	712359	1.49518e+06	2.10277e+06	623410	2.16873e+06	3.67432e+06	3.0295e+06
M330T231	dAMP	330.06	230.6	331.068	1.51487	C10H14N5O6P	[M-H]-	Purine nucleotides	Purine deoxyribonucleotides	C00360	Nucleotide metabolism	653-63-4	HMDB0000905	BioDeepDB	2	neg	504008	471143	316471	429374	465708	534053	589923	1.18006e+06	32251.8	207764	253127	314490	761047	533475	274345	1.49497e+06	768277	975633
M331T769	Adrenic acid	331.264	769.4	332.272	1.58182	C22H36O2	[M-H]-	Fatty Acyls	Fatty acids and conjugates	C16527	Lipid metabolism; Cell growth and death	28874-58-0	HMDB0002226	BioDeepDB	2	neg	7.22073e+09	4.56397e+09	3.59565e+09	2.06215e+09	8.28145e+09	2.58397e+09	1.68088e+09	3.0698e+09	4.23589e+09	6.38896e+09	8.84834e+09	8.20298e+09	9.1728e+09	4.71261e+09	9.32063e+09	9.10293e+09	3.29091e+09	5.27875e+09
M319T81	AICAR	319.043	81.4	338.063	4.73291	C9H15N4O8P	[M-H2O-H]-	Imidazole ribonucleosides and ribonucleotides	1-ribosyl-imidazolecarboxamides	C04677	Amino acid metabolism; Signal transduction; Nucleotide metabolism	3031-94-5	HMDB0001517	BioDeepDB	2	neg	5.14112e+07	1.32958e+07	2.18603e+07	4.8681e+07	4.5414e+07	7.18869e+07	4.59525e+07	3.72702e+07	1.87406e+07	1.11042e+08	5.84838e+07	1.92328e+07	2.64695e+06	4.20275e+07	8.98004e+06	1.37899e+06	4.80753e+06	4.78702e+07
M325T739	11-Dehydrocorticosterone	325.185	738.8	344.199	12.5775	C21H28O4	[M-H2O-H]-	Steroids and steroid derivatives	Hydroxysteroids	C05490	Lipid metabolism	72-23-1	HMDB0004029	BioDeepDB	2	neg	6.97802e+08	2.52242e+08	3.5629e+08	3.88658e+08	5.79681e+08	3.31886e+08	2.91495e+08	5.43786e+07	1.52655e+08	2.25194e+08	3.73481e+08	1.02139e+08	1.72157e+08	2.80853e+08	4.61702e+07	2.33896e+08	1.33066e+08	2.22688e+08
M328T262	Cyclic AMP	328.045	262.1	329.053	0.304836	C10H12N5O6P	[M-H]-	Purine nucleotides	Cyclic purine nucleotides	C00575	Neurodegenerative disease; Substance dependence; Cellular community - eukaryotes; Immune system; Excretory system; Cancer: overview; Cell growth and death; Signal transduction; Nervous system; Digestive system; Environmental adaptation; Infectious disease: bacterial; Aging; Infectious disease: parasitic; Infectious disease: viral; Circulatory system; Endocrine and metabolic disease; Sensory syste…	60-92-4	HMDB0000058	BioDeepDB	2	neg	843286	2.35537e+06	3.94938e+06	2.27277e+06	2.27713e+06	2.17449e+06	3.11163e+06	3.14057e+06	177530	7.60526e+06	1.27605e+06	3.02771e+06	2.09111e+06	764405	80415.2	678921	1.71062e+06	4.28839e+06
M329T894	Docosapentaenoic acid (22n-3)	329.249	894.4	330.256	0	C22H34O2	[M-H]-	Fatty Acyls	Fatty acids and conjugates	C16513	Lipid metabolism	24880-45-3	HMDB0006528	BioDeepDB	2	neg	7.42548e+08	2.29669e+08	3.74925e+08	4.25511e+08	3.73975e+08	8.21745e+07	2.84356e+08	2.97262e+08	4.89879e+08	9.01531e+08	3.63103e+09	1.21522e+09	2.79974e+08	2.90628e+09	6.65911e+08	8.77642e+08	9.88146e+08	8.52096e+08
M333T704	12-Keto-leukotriene B4	333.208	704.1	334.214	1.42854	C20H30O4	[M-H]-	Fatty Acyls	Eicosanoids	C05949	Lipid metabolism	136696-10-1	HMDB0004234	BioDeepDB	2	neg	7.18851e+08	7.63554e+08	9.73452e+08	7.11039e+08	7.06134e+08	1.68801e+08	9.06859e+08	2.80494e+08	2.51048e+08	2.6681e+09	5.29602e+09	1.12832e+08	1.44744e+08	1.87734e+08	6.2941e+07	7.54604e+08	1.20312e+08	1.34185e+08
M333T638	Prostaglandin H2	333.208	638.2	352.225	2.97112	C20H32O5	[M-H2O-H]-	Fatty Acyls	Eicosanoids	C00427	Lipid metabolism; Immune system; Nervous system; Endocrine system	42935-17-1	HMDB0001381	BioDeepDB	2	neg	1.0023e+08	2.00419e+08	1.63495e+08	2.3431e+08	1.56943e+08	1.0204e+08	1.21555e+08	3.301e+07	8.58721e+06	1.4386e+08	2.01252e+08	9.21468e+06	7.66785e+07	1.15375e+08	6.90542e+07	1.47001e+07	1.99433e+07	2.4979e+07
M333T554	Prostaglandin A2	333.208	554.2	334.214	1.42854	C20H30O4	[M-H]-	Fatty Acyls	Eicosanoids	C05953	Lipid metabolism; Nervous system	13345-50-1	HMDB0002752	BioDeepDB	2	neg	1.73062e+07	1.5284e+07	8.69366e+06	1.07263e+07	1.46381e+07	1.46934e+07	2.58121e+07	2.78049e+06	1.77983e+06	552013	851921	172044	2.98309e+07	1.3516e+07	7.82904e+06	9.54045e+06	2.32152e+07	2.1335e+07
M333T756	Lipoxin B4	333.207	756.2	352.225	2.67101	C20H32O5	[M-H2O-H]-	Fatty Acyls	Eicosanoids	C06315	Lipid metabolism	98049-69-5/92950-25-9	HMDB0005082	BioDeepDB	2	neg	5.04863e+07	1.02141e+07	4.73289e+07	2.57173e+07	3.92747e+07	4.95781e+07	3.30364e+07	1.91108e+07	5.26608e+06	1.95433e+06	822082	6.54222e+06	3.60483e+07	4.21055e+07	8.15168e+06	1.49793e+07	2.41233e+07	3.47905e+07
M333T565	13,14-Dihydro-15-keto-PGE2	333.207	565.3	352.225	2.67101	C20H32O5	[M-H2O-H]-	Fatty Acyls	Eicosanoids	C04671		363-23-5	HMDB0002776	BioDeepDB	2	neg	5.70037e+06	283063	3.09719e+06	1.03987e+06	2.74031e+06	879218	1.92874e+06	2.95497e+06	1.23988e+07	281226	27586.1	9.4206e+06	6.50829e+06	1.11737e+07	5.96437e+06	5.06178e+06	1.36042e+07	1.27775e+07
M333T645	Prostaglandin B2	333.208	644.7	334.214	1.42854	C20H30O4	[M-H]-	Fatty Acyls	Eicosanoids	C05954	Lipid metabolism; Nervous system	13367-85-6	HMDB0004236	BioDeepDB	2	neg	9.7959e+07	1.22628e+07	3.86699e+08	7.77412e+07	7.54293e+07	1.83883e+07	1.21917e+08	2.87397e+08	1.18037e+08	398082	2.48819e+06	1.24875e+08	7.51177e+07	2.51419e+07	5.26873e+06	1.43761e+08	1.87904e+07	3.56212e+08
M335T746	Hepoxilin B3	335.223	746	336.23	0.298309	C20H32O4	[M-H]-	Fatty Acyls	Eicosanoids	C14810	Lipid metabolism	71799-95-6	HMDB0004690	BioDeepDB	2	neg	1.00615e+09	3.46636e+08	4.05686e+08	6.85986e+08	8.84598e+08	8.63924e+08	1.57625e+09	6.4555e+08	1.09327e+08	5.38407e+08	3.86259e+10	1.72189e+08	1.7911e+09	1.05753e+09	1.33869e+09	3.00719e+09	2.79041e+09	1.243e+09
M335T727	11b-PGF2a	335.223	727.3	354.241	1.46171	C20H34O5	[M-H2O-H]-	Fatty Acyls	Eicosanoids	C05959	Lipid metabolism	38432-87-0	HMDB0010199	BioDeepDB	2	neg	1.22361e+09	9.98663e+08	1.18634e+09	2.50154e+09	1.8484e+08	1.18966e+09	1.59819e+08	1.58023e+09	9.86001e+07	1.15961e+07	5.71042e+06	5.37055e+08	2.08547e+09	8.38067e+08	3.37355e+08	1.47646e+09	1.50115e+09	8.87163e+08
M355T544	Prostaglandin F1a	355.249	544.3	356.256	0.213934	C20H36O5	[M-H]-	Fatty Acyls	Eicosanoids	C06475		745-62-0	HMDB0002685	BioDeepDB	2	neg	9.10627e+06	5.54105e+06	1.43821e+07	5.87499e+06	1.93825e+07	8.38039e+06	2.48479e+07	4.41399e+07	1.31529e+07	4.39386e+06	7.58075e+06	2.32756e+07	3.02635e+06	3.75133e+06	808665	1.79572e+06	7.31873e+06	1.34846e+07
M346T216	3'-AMP	346.056	215.5	347.063	0.219618	C10H14N5O7P	[M-H]-	Ribonucleoside 3'-phosphates		C01367	Nucleotide metabolism	84-21-9	HMDB0003540	BioDeepDB	2	neg	4.8606e+06	5.46996e+06	7.32648e+06	6.98815e+06	5.55891e+06	5.30281e+06	2.19437e+06	1.6657e+06	90589	110438	227548	72010.9	8.12673e+06	5.6034e+06	2.90257e+06	9.11749e+06	1.08588e+07	4.99716e+06
M366T602	20-Carboxy-leukotriene B4	366.2	602	366.204	12.5615	C20H30O6	[M]-	Fatty Acyls	Fatty acids and conjugates	C05950	Lipid metabolism	80434-82-8	HMDB0006059	BioDeepDB	2	neg	1.9917e+07	1.62444e+07	1.05988e+07	1.04701e+07	6.45539e+06	1.64962e+07	7.07839e+06	5.51197e+06	1.39023e+06	1.83252e+06	3.37632e+06	1.64775e+06	2.84814e+06	8.48229e+06	92572.2	2.05627e+06	2.60875e+06	1.29103e+07
M351T377	Lipoxin A4	351.217	377.2	352.225	1.42362	C20H32O5	[M-H]-	Fatty Acyls	Eicosanoids	C06314	Lipid metabolism; Infectious disease: parasitic; Signaling molecules and interaction	89663-86-5	HMDB0004385	BioDeepDB	2	neg	1.52278e+06	1.51807e+06	3.33324e+06	2.77628e+06	1.82203e+06	3.15295e+06	1.61396e+06	303364	82495.5	3.23266e+06	666967	57013.7	2.29232e+06	3.70794e+06	1.71689e+06	6.17243e+06	1.44758e+06	2.21489e+06
M353T568	Prostaglandin E1	353.233	568.3	354.241	0.215155	C20H34O5	[M-H]-	Fatty Acyls	Eicosanoids	C04741		745-65-3	HMDB0001442	BioDeepDB	2	neg	3.84092e+07	1.79154e+06	2.51374e+07	2.35239e+07	2.42279e+07	1.84456e+07	2.30645e+07	3.03676e+07	1.03121e+07	13384.5	50627.1	1.3196e+07	3.97199e+07	4.74037e+07	1.61611e+07	2.66028e+07	2.49796e+07	3.13756e+07
M369T481	6-Keto-prostaglandin F1a	369.228	480.7	370.236	1.69001	C20H34O6	[M-H]-	Fatty Acyls	Eicosanoids	C05961	Lipid metabolism	58962-34-8	HMDB0002886	BioDeepDB	2	neg	4.03481e+07	5.31284e+07	5.14487e+07	4.46365e+07	4.19134e+07	4.0236e+07	5.56757e+07	5.53647e+07	4.17529e+08	2.13705e+07	1.61384e+07	1.78796e+08	2.00979e+08	7.21647e+07	1.4174e+08	2.22748e+08	1.63778e+08	1.69852e+08
M369T551	Thromboxane B2	369.227	550.8	370.236	2.77336	C20H34O6	[M-H]-	Fatty Acyls	Eicosanoids	C05963	Lipid metabolism; Nervous system; Digestive system	54397-85-2	HMDB0003252	BioDeepDB	2	neg	4.94943e+07	9.43764e+07	9.81877e+07	1.03448e+08	8.47897e+07	7.28062e+07	5.15267e+07	1.87161e+07	252769	184534	163996	154640	1.0096e+08	6.03157e+07	4.29007e+07	1.35281e+08	7.51031e+07	8.01813e+07
M398T746	Mitragynine	398.219	745.8	398.221	4.26901	C23H30N2O4	[M]-	Corynanthean-type alkaloids		C09226		6202-22-8/4098-40-2	HMDB0041933	MoNA	2	neg	1.37455e+07	3.35936e+07	5.04221e+07	3.78604e+07	3.64019e+07	5.99365e+07	2.36429e+07	2.6825e+08	6.12983e+06	4.74476e+07	4.11826e+07	3.62098e+07	1.45937e+08	1.44391e+08	3.8076e+07	4.31588e+07	1.14113e+07	1.6132e+07
M383T246	S-Adenosylhomocysteine	383.114	245.8	384.122	1.04408	C14H20N6O5S	[M-H]-	5'-deoxyribonucleosides	5'-deoxy-5'-thionucleosides	C00021	Amino acid metabolism	979-92-0	HMDB0000939	BioDeepDB	2	neg	1.836e+07	3.66625e+07	4.97096e+07	3.36615e+07	2.12522e+07	4.69247e+07	3.74777e+07	4.58215e+07	7.66049e+06	2.66175e+07	1.92005e+07	5.40511e+06	1.65717e+06	1.22077e+07	1.35243e+06	191803	399233	2.8066e+07
M409T751	LysoPA(16_0_0_0)	409.235	750.5	410.243	2.50223	C19H39O7P	[M-H]-	Glycerophospholipids	Glycerophosphates	C04036			HMDB0007853	BioDeepDB	2	neg	7.31615e+07	3.30658e+06	9.13607e+07	9.57106e+07	9.29923e+07	2.35523e+07	4.94916e+07	3.71748e+07	2.66407e+07	359854	873454	1.47693e+07	6.16509e+07	7.67657e+07	5.12141e+07	5.69389e+07	6.10196e+07	8.33301e+07
M423T868	Alpha-Tocotrienol	423.325	868.4	424.334	4.7812	C29H44O2	[M-H]-	Prenol lipids	Quinone and hydroquinone lipids	C14153	Metabolism of cofactors and vitamins	1721-51-3/58864-81-6	HMDB0006327	BioDeepDB	2	neg	2.10691e+07	7.75542e+07	2.70322e+07	5.20597e+07	5.61454e+07	4.44007e+07	2.09444e+07	4.91659e+07	1.46754e+08	8.48462e+07	9.80908e+07	1.42569e+08	6.58259e+07	6.1091e+07	1.01387e+08	6.51113e+07	6.47573e+07	7.33646e+07
M455T323_1	FMN	455.094	323	456.105	7.47099	C17H21N4O9P	[M-H]-	Flavin nucleotides		C00061	Energy metabolism; Metabolism of cofactors and vitamins; Digestive system	146-17-8/6184-17-4	HMDB0001520	BioDeepDB	2	neg	1.58503e+07	7.60787e+06	1.47709e+07	2.04649e+07	1.19209e+07	5.97593e+06	7.01706e+06	5.59445e+06	208385	6.68151e+06	1.76537e+06	653670	2.70119e+07	2.0516e+07	1.3786e+07	2.56856e+07	2.88988e+07	2.25661e+07
M445T370	Baicalin	445.077	370.1	446.085	2.02212	C21H18O11	[M-H]-	Flavonoids	Flavonoid glycosides	C10025		21967-41-9	HMDB0041832	BioDeepDB	2	neg	129257	39999.2	9704.99	272902	1.86018e+06	594640	13421.1	17680.7	11255.6	16969.5	1.01066e+06	1858.86	118696	319865	8728.8	18701.8	8034.48	264911
M465T815_1	Cholesterol sulfate	465.303	815.3	466.312	3.86845	C27H46O4S	[M-H]-	Steroids and steroid derivatives	Cholestane steroids	C18043	Lipid metabolism	1256-86-6	HMDB0000653	BioDeepDB	2	neg	2.9642e+09	2.87406e+07	1.88209e+09	2.00663e+09	2.10069e+09	5.60434e+08	1.55022e+09	7.15594e+08	1.42141e+09	419654	556764	8.23317e+08	1.3588e+09	2.16988e+09	1.26634e+09	9.51127e+08	1.0313e+09	2.36421e+09
M460T759	Galactosylsphingosine	460.326	758.5	461.335	4.12751	C24H47NO7	[M-H]-			C01747	Lipid metabolism	2238-90-6	HMDB0000648	BioDeepDB	2	neg	5.01801e+07	6.68465e+07	4.62773e+06	1.55887e+06	5.16779e+06	4.06013e+07	3.81769e+06	1.89269e+06	8.90097e+07	340907	2.77488e+07	5.43826e+07	1.08529e+07	1.42121e+08	3.73813e+07	9.04162e+06	1.33408e+08	1.26635e+08
M565T83	Uridine diphosphate glucose	565.049	83.1	566.055	2.61216	C15H24N2O17P2	[M-H]-	Pyrimidine nucleotides	Pyrimidine nucleotide sugars	C00029	Carbohydrate metabolism; Lipid metabolism; Biosynthesis of other secondary metabolites; Nucleotide metabolism	133-89-1	HMDB0000286	BioDeepDB	2	neg	8.02377e+06	64634.5	5.35471e+06	9.13827e+06	8.76225e+06	1.71519e+06	3.99466e+06	6.23945e+06	4.36326e+06	31390.2	4279.44	3.46689e+06	1.28575e+07	7.38012e+06	8.00364e+06	3.28914e+06	1.0209e+07	3.18228e+06
M579T75_1	Uridine diphosphate glucuronic acid	579.022	75.4	580.034	8.11713	C15H22N2O18P2	[M-H]-	Pyrimidine nucleotides	Pyrimidine nucleotide sugars	C00167	Carbohydrate metabolism	2616-64-0/63700-19-6	HMDB0000935	BioDeepDB	2	neg	1.2007e+06	1.02453e+06	1.68153e+06	4.95116e+06	4.33382e+06	9.46957e+06	1.29979e+06	1.78417e+07	213169	7.17472e+06	5.68974e+06	537973	1.37233e+07	2.71317e+06	3.94762e+06	1.59454e+06	7.56697e+06	1.55503e+07
M606T84	Uridine diphosphate-N-acetylglucosamine	606.079	83.8	607.082	7.38518	C17H27N3O17P2	[M-H]-	Pyrimidine nucleotides	Pyrimidine nucleotide sugars	C00043	Carbohydrate metabolism; Endocrine and metabolic disease; Biosynthesis of other secondary metabolites	528-04-1	HMDB0000290	BioDeepDB	2	neg	2.09532e+07	9.42424e+06	5.00445e+06	1.74798e+07	1.39429e+07	8.34783e+06	3.64882e+06	937780	258553	1.77808e+06	838947	1.37591e+06	1.10326e+07	8.28687e+06	77239.7	1.47054e+07	1.03618e+06	1.32127e+07
M664T230	NADH	664.118	230.1	665.125	0.566165	C21H29N7O14P2	[M-H]-	(5'->5')-dinucleotides		C00004	Energy metabolism; Signal transduction; Endocrine system; Environmental adaptation	58-68-4	HMDB0001487	BioDeepDB	2	neg	158968	62443.7	118068	216794	288498	120482	215903	2.76941e+06	149710	416530	678231	765966	405853	167930	77899.8	336101	134271	104180
M734T824	PS(18_0_18_1(9Z))	734.498	824.2		0.544589	C8H12NO10PR2	[M-H]-	Glycerophospholipids	Glycerophosphoserines	C02737	Lipid metabolism; Amino acid metabolism; Infectious disease: parasitic; Immune disease	3036-82-6	HMDB0010163	BioDeepDB	2	neg	8.08352e+06	688314	1.05508e+07	3.38e+07	1.93102e+07	1.97433e+06	1.54793e+07	1.94958e+07	1.31648e+07	7.61608e+06	8.93821e+06	2.42343e+07	1.58851e+07	1.88495e+07	1.27788e+06	9.65975e+06	1.05232e+07	1.36396e+07
M198T219	Procollagen 5-hydroxy-L-lysine	197.807	219.5		4.26897	C7H13N3O3R2	[M-H]-			C01211	Amino acid metabolism	13204-98-3		BioDeepDB	2	neg	7.48679e+07	8.85516e+07	7.06477e+07	6.6073e+07	3.20278e+07	8.60598e+07	5.47001e+07	1.43967e+08	3.53982e+07	1.02117e+08	8.38443e+07	1.35813e+08	1.37297e+08	1.29096e+08	3.68989e+07	1.04481e+08	8.77425e+07	9.17717e+07
M304T110	2',3'-Cyclic CMP	304.033	110.4	305.041	1.3672	C9H12N3O7P	[M-H]-			C02354	Nucleotide metabolism	633-90-9		BioDeepDB	2	neg	5.84462e+07	4.53407e+07	2.80933e+07	5.95347e+07	4.13097e+07	2.3631e+07	5.02505e+07	9.475e+07	1.41379e+07	8.76214e+07	3.22383e+07	7.38678e+07	4.95468e+07	3.2733e+07	1.07729e+07	2.54317e+07	5.04516e+07	2.41192e+07
M434T729	Paxilline	434.236	729	435.241	6.16254	C27H33NO4	[M-H]-	Naphthopyrans		C13782		57186-25-1	HMDB0030323	GNPS	2	neg	1.28638e+08	1.18875e+08	1.21945e+08	1.51472e+08	1.18499e+08	1.26734e+08	6.82925e+07	1.85638e+07	9.34058e+06	2.0159e+09	2.75954e+09	8.34386e+06	1.82859e+08	3.84922e+07	6.26761e+07	3.17434e+08	1.26599e+08	9.85592e+07
M111T75	2-Furoate	111.007	75.4	112.016	11.9271	C5H4O3	[M-H]-	Furans	Furoic acid and derivatives	C01546		88-14-2	HMDB0000617	mzCloud	2	neg	4.77335e+06	2.82929e+06	3.01794e+06	4.59882e+06	4.58636e+06	2.62892e+06	1.00459e+06	390584	1.86923e+06	4.52634e+06	6.19913e+06	2.31589e+06	3.13672e+06	3.1624e+06	1.80282e+06	2.73281e+06	6.29279e+06	3.11809e+06
M135T379	Gamma-terpinene	135.117	379.3	136.125	8.31873	C10H16	[M-H]-	Unsaturated hydrocarbons	Branched unsaturated hydrocarbons	C09900		99-85-4	HMDB0005806	MoNA	2	neg	706583	1.41308e+06	2.22402e+06	2.33512e+06	2.36554e+06	1.21442e+06	2.67201e+06	1.55829e+06	2.45331e+06	3.27335e+06	720606	1.55663e+06	1.7715e+06	479282	2.36151e+06	1.40293e+06	1.75065e+06	2.68714e+06
M144T508	1H-Indole-3-carboxaldehyde	144.044	508	145.053	12.4118	C9H7NO	[M-H]-	Indoles and derivatives	Indoles	C08493		487-89-8	HMDB0029737	MoNA	2	neg	6.04279e+07	9.31225e+07	1.07624e+08	4.05453e+07	1.17297e+08	8.63893e+07	3.30392e+07	1.18919e+08	3.41596e+07	2.14088e+07	1.23702e+08	3.23278e+07	3.95292e+07	5.34127e+07	1.14323e+08	1.08136e+08	8.79781e+07	4.49364e+07
M151T347	p-Hydroxyphenylacetic acid	151.04	346.8	152.047	0.820975	C8H8O3	[M-H]-	Phenols	1-hydroxy-2-unsubstituted benzenoids	C00642	Amino acid metabolism	156-38-7	HMDB0000020	MoNA	2	neg	4.46209e+06	6.53966e+06	6.17803e+06	5.44939e+06	8.01542e+06	1.41748e+07	2.19883e+06	1.42457e+06	1.28515e+06	574542	3.02226e+06	577926	2.96143e+06	2.59074e+06	1.22492e+06	2.59877e+06	2.92676e+06	7.20445e+06
M157T99	Allantoic acid	157.035	98.8	176.055	6.43168	C4H8N4O4	[M-H2O-H]-	Carboxylic acids and derivatives	Amino acids, peptides, and analogues	C00499	Nucleotide metabolism	99-16-1	HMDB0001209	MoNA	2	neg	4.54435e+07	4.34368e+07	2.85049e+07	1.59975e+07	5.09976e+07	4.76841e+07	2.76597e+07	2.5562e+07	5.80469e+07	1.80954e+07	6.02531e+07	2.70028e+07	3.5223e+07	2.3269e+07	5.45567e+07	3.59279e+07	2.81342e+07	1.64901e+07
M163T128	4-Hydroxycinnamic acid	163.039	127.8	164.047	6.28071	C9H8O3	[M-H]-	Cinnamic acids and derivatives	Hydroxycinnamic acids and derivatives	C00811	Amino acid metabolism; Metabolism of cofactors and vitamins	7400-08-0/7400-08-0 501-98-4/501-98-4	HMDB0002035	MoNA	2	neg	7.90785e+06	5.40379e+06	5.61482e+06	8.51747e+06	1.1494e+07	1.05306e+07	2.04861e+07	2.28799e+07	5.33759e+06	1.09357e+07	1.50753e+07	4.27929e+06	1.45947e+07	1.36103e+07	5.76083e+06	1.37196e+07	1.09305e+07	1.02752e+07
M171T83	Beta-Glycerophosphoric acid	171.005	83	172.014	5.8398	C3H9O6P	[M-H]-	Glycerophospholipids	Glycerophosphates	C02979		17181-54-3	HMDB0002520	MoNA	2	neg	1.55925e+08	1.69273e+08	5.83343e+07	6.87681e+07	3.76058e+07	5.80228e+07	5.94396e+07	1.521e+07	2.5401e+07	2.46655e+07	2.35539e+07	2.65364e+07	5.41698e+07	6.39735e+07	7.24999e+07	9.881e+07	5.48333e+07	5.59206e+07
M171T742	Capric acid	171.138	741.6	172.146	7.15213	C10H20O2	[M-H]-	Fatty Acyls	Fatty acids and conjugates	C01571	Lipid metabolism	334-48-5	HMDB0000511	MoNA	2	neg	3.22708e+07	1.37064e+07	3.29794e+07	3.55173e+07	3.64911e+07	3.51189e+07	2.79824e+07	1.60571e+07	1.99371e+07	3.80127e+07	1.79891e+07	3.853e+07	3.15616e+07	9.98666e+06	3.29749e+07	3.36522e+07	4.16968e+07	1.93299e+07
M175T354	4-Methylumbelliferone	175.039	354	176.047	5.27882	C10H8O3	[M-H]-	Coumarins and derivatives	Hydroxycoumarins	C03081		90-33-5	HMDB0059622	MoNA	2	neg	437937	493124	446001	425043	515331	552476	505819	561412	475423	1.3091e+06	570281	471630	533969	481745	501377	501746	471663	389074
M179T544	4-Hydroxyphenylpyruvic acid	179.034	544.3	180.042	5.4891	C9H8O4	[M-H]-	Benzene and substituted derivatives	Phenylpyruvic acid derivatives	C01179	Amino acid metabolism; Metabolism of cofactors and vitamins	156-39-8	HMDB0000707	MoNA	2	neg	3.79001e+06	2.46715e+06	3.54847e+06	3.74338e+06	3.60627e+06	3.05602e+06	2.33934e+06	2.26989e+06	2.21707e+06	2.84273e+06	3.00237e+06	1.86226e+06	3.47984e+06	2.63151e+06	2.6607e+06	4.80621e+06	3.39568e+06	2.23245e+06
M179T308	Nicotinuric acid	179.045	308.3	180.054	5.11667	C8H8N2O3	[M-H]-	Carboxylic acids and derivatives	Amino acids, peptides, and analogues	C05380	Metabolism of cofactors and vitamins	583-08-4	HMDB0003269	MoNA	2	neg	568240	923130	237270	2.78437e+06	1.1441e+06	231356	196844	232416	2.14405e+06	755772	1.29032e+06	857308	1.23682e+06	258394	765868	656797	1.95769e+06	643954
M189T379	Carglumic acid	189.055	379.1	190.059	16.7994	C6H10N2O5	[M-H]-	Carboxylic acids and derivatives	Amino acids, peptides, and analogues	C05829	Amino acid metabolism	1188-38-1	HMDB0015673	MoNA	2	neg	343965	175404	851599	362401	452793	670608	593800	113493	77433.1	90630.4	87796.3	112004	455772	133886	211364	3.8353e+06	563740	630192
M202T494	Dihydrozeatin	202.109	493.7	221.128	2.52339	C10H15N5O	[M-H2O-H]-	Imidazopyrimidines	Purines and purine derivatives	C02029		23599-75-9	HMDB0012215	MoNA	2	neg	492963	2.27548e+06	4.43173e+06	1.66951e+06	649995	1.56814e+06	1.18668e+06	3.63655e+06	459784	3.06396e+06	436751	2.9564e+06	384380	432957	2.15575e+06	376507	424577	4.01831e+06
M203T305	Tryptophanamide	203.11	304.9	203.106	21.6631	C11H13N3O	[M]-	Indoles and derivatives	Tryptamines and derivatives	C00977		20696-57-5	HMDB0013318	MoNA	2	neg	6.71062e+06	1.36288e+06	6.21552e+06	3.51e+06	3.02803e+06	8.02033e+06	946277	4.13344e+06	2.3308e+06	1.09006e+06	7.07692e+06	2.62157e+06	6.8276e+06	9.27951e+06	2.30278e+06	2.46206e+06	6.36529e+06	5.7064e+06
M243T128	Pseudouridine	243.062	127.7	244.07	0.921576	C9H12N2O6	[M-H]-	Nucleoside and nucleotide analogues		C02067	Nucleotide metabolism	1445-07-4	HMDB0000767	MoNA	2	neg	1.44491e+08	1.74841e+08	1.27001e+08	1.19659e+08	7.72443e+07	8.68039e+07	7.7062e+07	2.19529e+08	9.05318e+07	9.00288e+07	7.82263e+07	1.36241e+08	8.96551e+07	4.28377e+07	9.80682e+07	9.84393e+07	1.21575e+08	1.72733e+08
M241T915	Pentadecanoic acid	241.217	914.7	242.225	2.5048	C15H30O2	[M-H]-	Fatty Acyls	Fatty acids and conjugates	C16537		1002-84-2	HMDB0000826	MoNA	2	neg	9.46853e+06	2.09562e+07	1.62001e+07	1.6751e+07	1.45419e+07	3.06223e+07	1.50111e+07	2.2161e+07	3.59304e+07	5.6999e+06	9.49978e+06	7.65725e+06	1.70153e+07	9.12674e+06	1.18878e+07	1.48569e+07	1.09576e+07	2.3597e+07
M284T416	Piperine	284.133	416.5	285.137	12.5857	C17H19NO3	[M-H]-			C03882		94-62-2	HMDB0029377	MoNA	2	neg	680871	269175	2.56904e+06	1.38348e+06	993577	1.11828e+06	1.56189e+06	1.15821e+06	31203.5	63157.7	123362	297158	13494.3	858063	3482.06	13212.7	22397.2	502758
M287T277	Eriodictyol	287.053	277.2	288.063	9.79645	C15H12O6	[M-H]-	Flavonoids	Flavans	C05631		552-58-9	HMDB0005810	MoNA	2	neg	519789	432340	360684	443987	441420	424160	418913	601755	381988	594041	618725	435608	695350	553253	262026	484350	557085	464835
M305T83	(-)-Epigallocatechin	305.068	83.4	306.074	3.85488	C15H14O7	[M-H]-	Flavonoids	Flavans	C12136		970-74-1	HMDB0038361	MoNA	2	neg	1.33252e+08	7.2327e+07	4.57693e+07	5.95101e+07	5.37914e+07	8.77963e+07	4.82592e+07	4.85226e+07	2.25975e+07	5.96193e+07	1.02803e+08	3.68017e+07	4.92785e+07	7.63012e+07	9.80358e+06	6.80388e+07	7.13076e+07	4.74865e+07
M293T925	9-OxoODE	293.212	925.3	294.219	0.259198	C18H30O3	[M-H]-	Fatty Acyls	Lineolic acids and derivatives	C14766	Lipid metabolism	54232-59-6	HMDB0004669	MoNA	2	neg	1.89935e+06	1.1346e+06	3.8283e+06	1.98796e+06	1.1842e+06	2.15987e+06	8.70691e+06	3.17186e+06	5.04186e+06	4.70106e+06	4.11477e+06	4.40018e+06	700567	3.1775e+06	1.12852e+06	1.61994e+06	1.1395e+06	1.75118e+06
M324T86	N-Glycolylneuraminic acid	324.093	85.6	325.101	2.22099	C11H19NO10	[M-H]-	Organooxygen compounds	Carbohydrates and carbohydrate conjugates	C03410	Carbohydrate metabolism	1113-83-3	HMDB0000833	MoNA	2	neg	4.6229e+08	2.90182e+08	2.43696e+08	3.63145e+08	1.29706e+08	2.89591e+08	9.90236e+08	8.85898e+08	9.73943e+07	5.10452e+08	2.45442e+08	3.01745e+08	4.29744e+08	4.13926e+08	6.65087e+07	4.42335e+08	2.01801e+09	3.5164e+08
M311T670	9(S)-HPODE	311.223	670.3	312.23	1.85076	C18H32O4	[M-H]-	Fatty Acyls	Lineolic acids and derivatives	C14827	Lipid metabolism	29774-12-7	HMDB0006940	MoNA	2	neg	2.50649e+08	1.64933e+08	2.41392e+08	2.4102e+08	1.61429e+08	1.95855e+08	4.51772e+08	5.71384e+08	2.4018e+07	1.51728e+08	3.65331e+07	1.78115e+08	3.25593e+08	1.79108e+08	5.59899e+07	1.75473e+08	1.17735e+08	1.53205e+08
M315T760	Prostaglandin J2	315.196	760	334.214	0.920062	C20H30O4	[M-H2O-H]-	Fatty Acyls	Eicosanoids	C05957	Lipid metabolism; Nervous system	60203-57-8	HMDB0002710	MoNA	2	neg	5.15902e+07	5.90786e+06	2.98148e+07	2.88928e+07	3.90514e+07	9.34432e+06	5.00078e+07	1.20785e+08	3.68953e+07	1.7378e+06	304319	2.35642e+07	9.31256e+07	4.2861e+07	2.484e+07	8.19356e+07	6.56596e+07	8.95506e+07
M378T127	S-Lactoylglutathione	378.098	127.1	379.105	1.69365	C13H21N3O8S	[M-H]-	Carboxylic acids and derivatives	Amino acids, peptides, and analogues	C03451	Carbohydrate metabolism	25138-66-3/41656-56-8	HMDB0001066	MoNA	2	neg	3.29979e+07	2.9715e+07	8.35742e+06	2.06371e+07	8.78223e+06	1.04903e+07	1.30527e+07	8.33573e+07	2.55326e+07	1.4985e+08	1.06785e+08	5.02762e+07	5.57254e+06	3.37553e+07	151731	3.11682e+06	3.42885e+06	5.15374e+07
M383T74	dTDP	383.014	74.4	402.023	24.7772	C10H16N2O11P2	[M-H2O-H]-	Pyrimidine nucleotides	Pyrimidine deoxyribonucleotides	C00363	Nucleotide metabolism	491-97-4	HMDB0001274	MoNA	2	neg	9.14336e+06	1.88232e+07	2.92466e+07	1.96933e+07	1.73729e+07	3.50727e+07	2.91475e+07	1.02979e+07	2.78746e+06	5.04358e+06	1.20597e+07	488971	3.11525e+07	3.91119e+07	1.17746e+07	2.07345e+07	1.62169e+07	1.7457e+07
M410T583	alpha-Mangostin	410.181	582.7	410.173	19.7474	C24H26O6	[M]-	Benzopyrans	1-benzopyrans	C10080		6147-11-1	HMDB0035796	MoNA	2	neg	9.61661e+06	3.04712e+06	1.45809e+07	9.74278e+06	9.74822e+06	1.0035e+07	2.9674e+06	8.54498e+06	712189	3.89813e+07	3.70791e+06	3.10456e+06	6.10666e+06	1.22698e+07	358153	1.32308e+06	9.1215e+06	2.62401e+07
M129T85	Mesaconate	129.018	84.7	130.027	12.5874	C5H6O4	[M-H]-	Endogenous Metabolites; Industrial Chemicals		C01732	Carbohydrate metabolism	498-24-8		mzCloud	2	neg	9.25765e+07	8.13153e+07	6.96902e+07	7.64218e+07	8.22546e+07	8.12197e+07	8.7718e+07	7.5776e+07	1.01312e+08	8.77057e+07	9.59003e+07	1.31255e+08	4.73601e+08	8.17359e+07	6.67237e+07	8.50815e+08	6.629e+08	7.58169e+07
M135T453	o-Toluate	135.044	453.1	136.052	9.06372	C8H8O2	[M-H]-	Benzene and substituted derivatives	Benzoic acids and derivatives	C07215		118-90-1	HMDB0002340	mzCloud	2	neg	2.84994e+06	1.04326e+06	2.82628e+06	2.71762e+06	2.63064e+06	2.68171e+06	657258	1.75153e+06	2.72917e+06	2.70104e+06	3.37165e+06	2.40874e+06	2.25372e+06	2.88051e+06	3.52912e+06	558802	2.80303e+06	2.23214e+06
M149T546	Phenylpropanoate	149.06	545.6	150.068	7.5406	C9H10O2	[M-H]-	Phenylpropanoic acids		C05629	Amino acid metabolism	501-52-0	HMDB0000764	mzCloud	2	neg	424905	1.27382e+06	2.01726e+06	1.40631e+06	1.50966e+06	2.55906e+06	2.13296e+06	1.7031e+06	1.92774e+06	2.66617e+06	2.13134e+06	699989	2.97878e+06	2.78734e+06	2.36772e+06	3.76557e+06	2.28406e+06	961033
M151T307	2-Hydroxyphenylacetate	151.039	307	152.047	7.44179	C8H8O3	[M-H]-	Benzene and substituted derivatives	Phenylacetic acids	C05852	Amino acid metabolism	614-75-5	HMDB0000669	mzCloud	2	neg	1.91145e+06	3.29614e+06	3.65751e+06	2.9519e+06	2.25656e+06	3.0075e+06	3.45094e+06	2.32885e+06	1.33421e+06	5.39884e+06	6.55272e+06	1.99097e+06	977826	2.33657e+06	452368	1.13142e+06	783324	2.10391e+06
M152T628	3-Hydroxyanthranilate	152.034	628.4	153.043	8.70858	C7H7NO3	[M-H]-	Benzene and substituted derivatives	Benzoic acids and derivatives	C00632	Amino acid metabolism	548-93-6	HMDB0001476	mzCloud	2	neg	7.43852e+06	5.86879e+06	6.1457e+06	5.88587e+06	7.29543e+06	1.07014e+07	9.2348e+06	3.06799e+06	779348	2.49415e+06	3.08735e+06	2.11471e+06	1.52025e+07	1.79222e+07	3.27979e+06	1.069e+07	8.59116e+06	6.17975e+06
M165T294	Phenyllactate	165.054	294	166.063	11.6568	C9H10O3	[M-H]-	Phenylpropanoic acids		C05607	Amino acid metabolism	7326-19-4	HMDB0000563	mzCloud	2	neg	1.41866e+08	1.44114e+08	1.51981e+08	1.60271e+08	1.51365e+08	1.67689e+08	1.90608e+08	1.19065e+08	5.74257e+07	1.82697e+07	1.16493e+07	1.1151e+08	1.65241e+08	1.1612e+08	5.7818e+07	1.36582e+08	1.44025e+08	1.34835e+08
M183T398	6-Thiourate	183.003	398.3	184.006	26.0979	C5H4N4O2S	[M-H]-	Imidazopyrimidines	Purines and purine derivatives	C16613	Xenobiotics biodegradation and metabolism	2002-60-0	HMDB0060417	mzCloud	2	neg	5.18753e+06	7.5851e+06	8.09193e+06	9.30154e+06	8.75087e+06	1.72546e+07	1.00704e+07	4.33311e+06	498039	5.82507e+06	6.23874e+06	5.02674e+06	1.73164e+07	5.61549e+06	3.38956e+06	9.26266e+06	1.40026e+07	7.02014e+06
M211T247	alpha-D-Ribose 1-phosphate	211.001	247.1	230.019	0.995258	C5H11O8P	[M-H2O-H]-	Organooxygen compounds	Carbohydrates and carbohydrate conjugates	C00620	Carbohydrate metabolism; Nucleotide metabolism	14075-00-4	HMDB0001489	mzCloud	2	neg	1.31456e+06	1.79562e+06	1.40212e+06	1.612e+06	2.83544e+06	1.97889e+06	1.56625e+06	482704	432202	700765	451669	588354	476786	1.35694e+06	539880	507662	5.31656e+06	1.85967e+06
M240T254	5-Methyl-2'-deoxycytidine	240.1	253.7	241.106	2.8155	C10H15N3O4	[M-H]-	Pyrimidine nucleosides	Pyrimidine 2'-deoxyribonucleosides	C03592		838-07-3	HMDB0002224	mzCloud	2	neg	1.92876e+06	2.41036e+06	2.68544e+06	1.71979e+06	1.53881e+06	2.05044e+06	1.97718e+06	2.1427e+06	1.23949e+06	2.81109e+06	1.94858e+06	1.18767e+06	736413	1.39185e+06	414515	527480	736947	1.88979e+06
M267T275	Formononetin	267.073	274.8	268.074	24.6225	C16H12O4	[M-H]-	Isoflavonoids	O-methylated isoflavonoids	C00858		485-72-3	HMDB0005808	mzCloud	2	neg	3.66065e+07	3.15547e+07	8.69995e+06	2.12603e+07	1.3003e+07	2.43984e+07	1.73147e+07	1.7395e+07	1.20958e+07	2.80345e+07	2.06672e+07	1.41737e+07	1.42472e+07	2.34885e+07	3.07425e+06	1.38372e+07	1.43699e+07	1.3799e+07
M285T606	Hexadecanedioate	285.207	605.5	286.214	1.83726	C16H30O4	[M-H]-	Fatty Acyls	Fatty acids and conjugates	C19615		505-54-4	HMDB0000672	mzCloud	2	neg	3.39817e+07	2.41549e+07	3.77767e+07	2.78953e+07	3.05101e+07	3.53072e+07	6.10468e+06	2.15065e+07	3.63758e+06	1.4402e+07	1.13392e+07	8.21762e+06	2.46461e+07	4.50488e+07	1.86146e+07	2.45131e+07	2.11716e+07	2.9108e+07
M297T273	Coumafuryl	297.084	273.4	298.084	25.1646	C17H14O5	[M-H]-	Pesticides/Herbicides		C18599		117-52-2		mzCloud	2	neg	423764	231811	427163	388089	318058	757838	371929	223041	84813.2	689737	348578	85360.9	343969	262024	64447.5	204594	275135	360360
M281T476	Pendimethalin	281.139	476	281.138	5.33544	C13H19N3O4	[M]-	Pesticides/Herbicides		C11019		40487-42-1		mzCloud	2	neg	8.11563e+06	1.28079e+07	6.59011e+06	7.77516e+06	9.64523e+06	3.5175e+07	6.74298e+06	4.12635e+06	2.08892e+06	2.20691e+06	1.29594e+06	638606	781444	2.44151e+06	466555	556904	826126	6.11167e+06
M306T753	10-Nitrolinoleic acid	306.216	752.7	325.225	28.0521	C18H31NO4	[M-H2O-H]-	Fatty Acyls	Lineolic acids and derivatives	C13800		774603-04-2	HMDB0005049	mzCloud	2	neg	1.76925e+06	8.8557e+06	1.04341e+07	1.18413e+07	9.51065e+06	9.94088e+06	1.1633e+07	513317	859976	6.38784e+06	1.60208e+06	317507	8.18041e+06	2.73374e+06	1.10295e+06	7.0829e+06	7.21402e+06	7.6331e+06
M406T572	Lincomycin	406.208	571.6	406.214	14.1738	C18H34N2O6S	[M]-	Carboxylic acids and derivatives	Amino acids, peptides, and analogues	C06812		154-21-2	HMDB0015564	mzCloud	2	neg	5.37911e+06	1.65121e+07	2.13787e+07	1.4602e+07	6.26932e+06	3.00655e+07	8.56956e+07	5.51546e+07	1.8298e+07	1.68761e+07	2.7178e+07	1.53781e+07	1.13428e+07	1.12113e+07	496110	9.06872e+06	1.16617e+07	1.71526e+07
M102T128_1	Triethylamine	102.055	127.9	101.12	0.112435	C6H15N	[M+H]+	Amines	Tertiary amines	C14691		121-44-8	HMDB0032539	BioDeepDB	1	pos	7.68552e+06	2.33956e+07	2.11888e+07	2.1062e+07	1.13098e+07	3.88883e+06	1.77598e+07	1.66318e+07	2.05479e+07	4.57225e+06	2.51227e+07	1.48496e+07	1.4206e+07	2.90184e+07	1.71029e+07	2.51563e+07	1.21423e+07	1.77177e+07
M102T928_2	Valeric acid	102.092	928.3	102.068	0.0306097	C5H10O2	[M]+	Fatty Acyls	Fatty acids and conjugates	C00803		109-52-4	HMDB0000892	BioDeepDB	1	pos	803804	1.82438e+07	3.83722e+06	4.77488e+06	756001	697541	2.84564e+06	803462	4.22122e+06	690605	1.83939e+06	5.53685e+06	4.1645e+06	633942	2.95872e+06	2.0338e+06	3.15389e+06	2.16316e+06
M104T978	2-Aminoisobutyric acid	103.956	978.4	103.063	29.3528	C4H9NO2	[M+H]+	Carboxylic acids and derivatives	Amino acids, peptides, and analogues	C03665		62-57-7	HMDB0001906	BioDeepDB	1	pos	820519	784015	489197	776903	619222	638362	602923	1.0012e+06	623689	988374	1.63773e+06	1.49024e+06	1.2678e+06	1.19974e+06	563555	929094	937656	778026
M104T865	Hydroxypyruvic acid	104.108	864.5	104.011	5.47572	C3H4O4	[M]+	Hydroxy acids and derivatives	Beta hydroxy acids and derivatives	C00168	Carbohydrate metabolism; Amino acid metabolism	1113-60-6	HMDB0001352	BioDeepDB	1	pos	1.9993e+07	5.76176e+06	5.87533e+06	4.80589e+06	1.93715e+07	1.91146e+07	1.55396e+07	6.13585e+06	8.70141e+06	1.19743e+07	1.45425e+07	4.01994e+06	3.69203e+06	3.54421e+06	1.06584e+07	6.7678e+06	1.33165e+07	1.17182e+07
M106T122	L-Serine	106.05	122.3	105.043	0.217896	C3H7NO3	[M+H]+	Carboxylic acids and derivatives	Amino acids, peptides, and analogues	C00065	Cancer: overview; Membrane transport; Signal transduction; Digestive system; Lipid metabolism; Carbohydrate metabolism; Translation; Amino acid metabolism; Energy metabolism	56-45-1	HMDB0000187	BioDeepDB	1	pos	7.96382e+06	8.1609e+06	8.80335e+06	1.04021e+07	1.17252e+07	7.41096e+06	4.42496e+06	3.16681e+06	300526	283010	335723	272914	1.32835e+07	1.19492e+07	1.5526e+07	1.05466e+07	1.01011e+07	1.01059e+07
M105T91	Alpha-Hydroxyisobutyric acid	105.111	90.6	104.105	9.28544	C4H8O3	[M+H]+	Organooxygen compounds	Alcohols and polyols			594-61-6	HMDB0000729	BioDeepDB	1	pos	2.58856e+08	1.42016e+08	1.92951e+08	1.72656e+08	1.8432e+08	1.89096e+08	1.39739e+08	1.49072e+08	1.03474e+08	1.28308e+08	1.58713e+08	1.02541e+08	2.18074e+08	1.84217e+08	1.40511e+08	1.66534e+08	1.47218e+08	2.12293e+08
M110T932	1-Methylguanidine hydrochloride	109.522	931.6	109.041	3.82476	C2H8ClN3	[M+H]+					21770-81-0		BioDeepDB	1	pos	9.6779e+06	9.18203e+06	3.85271e+06	6.08579e+06	5.84058e+06	3.15705e+06	4.57658e+06	4.50048e+06	5.03062e+06	6.99091e+06	5.61779e+06	2.57895e+06	4.75754e+06	4.4383e+06	6.82577e+06	1.19301e+07	2.60224e+06	5.04254e+06
M110T973	Lithium acetoacetate	109.524	973.3	108.04	1.1335	C4H5LiO3	[M+H]+					3483-11-2		BioDeepDB	1	pos	2.82204e+06	2.69919e+06	2.79868e+06	1.70801e+06	1.95366e+06	3.01906e+06	3.17694e+06	2.97619e+06	631745	1.62696e+06	2.22077e+06	965446	2.41794e+06	2.84133e+06	756536	2.75734e+06	6.94022e+06	1.89934e+06
M116T966	Levulinic acid	116.071	965.9	116.115	1.40117	C5H8O3	[M]+	Organooxygen compounds	Carbonyl compounds			123-76-2	HMDB0000720	BioDeepDB	1	pos	1.31735e+07	7.67533e+06	1.46773e+07	3.75138e+06	9.60986e+06	1.09862e+07	7.25362e+06	1.44542e+07	6.62014e+06	1.25324e+07	1.01423e+07	1.31711e+07	1.14322e+07	1.16697e+07	1.43372e+07	2.47771e+07	7.88713e+06	9.54346e+06
M125T35	3-Hydroxybenzyl alcohol glucoside	125.06	34.6	124.052	5.7892	C7H8O2	[M+H]+	Organooxygen compounds	Carbohydrates and carbohydrate conjugates	C03351		143995-98-6 / 620-24-6	HMDB0038331	BioDeepDB	1	pos	1.28605e+06	573002	7.62018e+06	7.33521e+06	7.40956e+06	3.64729e+06	1.91754e+06	7.37508e+06	1.76758e+06	1.85722e+06	436050	1.91281e+06	2.02275e+06	569894	7.9073e+06	7.45313e+06	574336	1.63016e+06
M131T940	(R)-Pantolactone	130.522	940.3	130.063	0.0771263	C6H10O3	[M+H]+			C01012		599-04-2		BioDeepDB	1	pos	1.67952e+07	1.04493e+07	1.03313e+07	1.16006e+07	1.04752e+07	1.69994e+07	1.41257e+07	1.22876e+07	2.16068e+06	5.39893e+06	5.93722e+06	6.87769e+06	1.01678e+07	1.15887e+07	4.17801e+06	6.82482e+06	6.05289e+06	1.19447e+07
M133T920	Ethylmalonic acid	133.086	919.6	132.115	0.395904	C5H8O4	[M+H]+	Organooxygen compounds	Carbonyl compounds			516-05-2 / 601-75-2	HMDB0000622	BioDeepDB	1	pos	2.14717e+07	6.61467e+06	2.6718e+07	2.61597e+07	5.50869e+06	3.47382e+07	2.28525e+07	2.21635e+07	2.87076e+06	3.51202e+07	2.46962e+07	1.1004e+07	3.25047e+06	4.14106e+06	1.94082e+06	2.72002e+06	1.89045e+07	4.68373e+06
M137T231_2	2-Hydroxyphenethylamine	137.079	231	137.084	2.31123	C8H11NO	[M]+	Organonitrogen compounds	Amines	C02735		7568-93-6	HMDB0001065	BioDeepDB	1	pos	4.81839e+07	7.57176e+07	9.22241e+07	9.5618e+07	7.08541e+07	2.45635e+08	2.37955e+07	5.78429e+07	3.10187e+07	5.92302e+07	5.8064e+07	2.64867e+07	3.02185e+07	3.73124e+07	2.79376e+07	2.27747e+07	3.21915e+07	7.67349e+07
M138T172	Tyramine	138.049	172.5	137.084	2.53466	C8H11NO	[M+H]+	Benzene and substituted derivatives	Phenethylamines	C00483	Amino acid metabolism; Digestive system; Signaling molecules and interaction	51-67-2	HMDB0000306	BioDeepDB	1	pos	8.48474e+06	1.60372e+07	5.96799e+06	2.98775e+07	6.32361e+06	8.11247e+06	7.26223e+06	1.95952e+07	6.89085e+06	2.65076e+07	5.83866e+06	6.8707e+06	2.25243e+07	1.71568e+07	1.94749e+07	1.64507e+07	1.69725e+07	7.32521e+06
M139T77	2,3-Diaminopropanoic acid hydrochloride	139.497	77.3	140.035	0.224544	C3H9ClN2O2	[M]+					54897-59-5		BioDeepDB	1	pos	558337	348786	1.27373e+06	1.89578e+06	946568	736815	323912	1.48895e+06	2.18078e+06	1.48068e+06	1.04106e+06	718866	1.10515e+06	2.13675e+06	1.43749e+06	751269	300640	1.40452e+06
M159T84	Allantoin	158.964	83.8	158.044	0.582079	C4H6N4O3	[M+H]+	Azoles	Imidazoles	C01551		97-59-6	HMDB0000462	BioDeepDB	1	pos	1.45533e+07	2.35092e+07	1.80319e+07	1.65295e+07	1.57835e+07	1.89904e+07	1.6426e+07	4.10619e+06	1.43849e+07	2.10214e+07	3.37697e+07	1.7569e+07	1.28087e+07	1.52872e+07	1.24055e+07	1.36531e+07	1.44417e+07	1.67822e+07
M142T985	5-Hydroxymethyluracil	141.959	985.1	142.038	0.468052	C5H6N2O3	[M]+	Diazines	Pyrimidines and pyrimidine derivatives	C03088		4433-40-3	HMDB0000469	BioDeepDB	1	pos	4.16777e+07	4.55004e+07	6.11437e+07	4.84186e+07	4.51735e+07	5.93438e+07	5.69658e+07	1.11153e+07	1.96127e+07	7.40476e+06	8.25108e+06	1.1098e+07	7.57946e+07	2.50004e+07	1.74078e+07	9.15266e+07	9.00989e+07	1.13024e+08
M147T76	16290-26-9	147.007	76	146	1.87746		[M+H]+					16290-26-9		BioDeepDB	1	pos	830026	872726	4.59086e+06	4.27307e+06	3.54053e+06	878978	1.09559e+06	5.63321e+06	4.21174e+06	5.33893e+06	660025	442223	1.47864e+06	4.43217e+06	3.53847e+06	2.50438e+06	1.26819e+06	869899
M151T77	3,4-Dihydroxybenzeneacetic acid	151.035	76.8	168.042	1.09909	C8H8O4	[M+H-H2O]+	Phenols	Benzenediols	C01161	Amino acid metabolism; Nervous system; Substance dependence	102-32-9	HMDB0001336	BioDeepDB	1	pos	4.08556e+08	3.30598e+08	3.48344e+08	3.54145e+08	4.60598e+08	4.13298e+08	1.17226e+08	4.1194e+08	1.2505e+08	1.88768e+08	1.64083e+08	9.00285e+07	1.32344e+08	2.91345e+08	3.19786e+08	5.57566e+08	4.99911e+08	9.00655e+08
M151T962	D-Ribose	151.035	962.3	150.053	0.984041	C5H10O5	[M+H]+	Organooxygen compounds	Carbohydrates and carbohydrate conjugates	C00121	Carbohydrate metabolism; Membrane transport	613-83-2 / 50-69-1	HMDB0000283	BioDeepDB	1	pos	1.64127e+07	2.26464e+07	2.86565e+07	2.15412e+07	1.97714e+07	3.77894e+07	1.76727e+07	2.15799e+07	2.33723e+06	3.75231e+07	2.31376e+07	9.34636e+06	1.00627e+07	1.28582e+07	1.62154e+06	1.94263e+06	1.37013e+07	1.63424e+07
M154T66	Eucalyptol	153.956	66.4	154.136	1.90105	C10H18O	[M]+	Oxanes		C09844	Sensory system	470-82-6	HMDB0004472	BioDeepDB	1	pos	3.12075e+06	3.30697e+06	3.22215e+06	2.38665e+06	3.06876e+06	2.4144e+06	3.47257e+06	1.0423e+07	5.53319e+06	1.00034e+07	1.1938e+07	7.79265e+06	1.65556e+06	2.2659e+06	1.04046e+06	1.85188e+06	2.64317e+06	2.17643e+06
M158T90	cadaverine dihydrochloride	158.093	89.6	175.1	0.417477	C5H16Cl2N2	[M+H-H2O]+	Organonitrogen compounds	Amines			1476-39-7 /		BioDeepDB	1	pos	9.81403e+06	2.51099e+06	1.67529e+07	5.5993e+06	3.08965e+06	8.21904e+06	8.82527e+06	2.63742e+06	1.30291e+07	1.29472e+07	2.30608e+06	8.20839e+06	1.88659e+06	2.8377e+06	9.40743e+06	7.64157e+06	1.98633e+06	2.33324e+06
M165T677	methyl vanillate	165.164	677.5	182.173	11.9033	C9H10O4	[M+H-H2O]+	Organooxygen compounds	Ethers			3943-74-6 /		BioDeepDB	1	pos	1.6947e+07	3.42483e+07	1.13207e+08	1.97833e+06	6.20957e+07	1.70861e+07	6.2461e+07	9.13971e+06	4.75338e+06	1.33205e+07	1.43848e+07	4.0853e+06	4.95811e+07	1.22301e+07	3.57396e+06	4.61225e+07	8.43954e+06	9.57416e+06
M168T986	Homogentisic acid	167.982	985.9	168.042	0.849497	C8H8O4	[M]+	Benzene and substituted derivatives	Phenylacetic acids	C00544	Amino acid metabolism; Metabolism of cofactors and vitamins	451-13-8	HMDB0000130	BioDeepDB	1	pos	292601	227911	475716	119515	272056	519631	628857	690858	2.00869e+06	2.44631e+06	2.18735e+06	819020	385108	283899	339805	535628	490888	538649
M186T93	Phosphoserine	186.017	93.1	185.009	0.356335	C3H8NO6P	[M+H]+	Carboxylic acids and derivatives	Amino acids, peptides, and analogues	C01005	Amino acid metabolism; Translation	407-41-0	HMDB0000272	BioDeepDB	1	pos	8.82129e+07	1.26403e+08	1.26354e+08	1.02326e+08	9.26503e+07	1.1806e+08	8.98912e+07	1.4071e+08	3.6909e+07	8.31506e+07	6.77564e+07	3.31865e+07	8.22939e+07	7.83655e+07	3.17505e+07	1.70095e+08	6.2705e+07	9.64868e+07
M168T978	(2R,3S)-2,3-Dihydroxysuccinic acid hydrate	168.025	978.1	168.027	8.92722	C4H8O7	[M]+					5990-63-6		BioDeepDB	1	pos	3.72766e+06	4.9055e+06	4.47962e+06	985336	4.0127e+06	5.02746e+06	4.69138e+06	4.63211e+06	4.51517e+06	4.86229e+06	839506	3.79508e+06	3.02966e+06	4.18159e+06	3.47671e+06	4.08697e+06	2.96548e+06	591642
M171T411_2	Homo-L-arginine	171.121	410.9	188.127	6.04251	C7H16N4O2	[M+H-H2O]+	Carboxylic acids and derivatives	Amino acids, peptides, and analogues	C01924		156-86-5	HMDB0000670	BioDeepDB	1	pos	2.29058e+07	2.11364e+07	1.92896e+07	2.305e+07	2.89281e+07	2.56547e+07	1.39008e+07	2.59808e+07	3.45804e+07	1.86059e+07	1.80288e+07	2.89159e+07	3.72577e+07	3.27149e+07	2.79593e+07	2.52497e+07	2.01696e+07	2.43356e+07
M177T75	51-45-6	177.007	75.3	176	0.99431		[M+H]+					51-45-6		BioDeepDB	1	pos	1.20274e+06	1.00374e+06	1.74337e+06	1.17727e+06	1.2374e+06	1.32677e+06	1.52039e+06	1.88068e+06	1.67353e+06	1.9275e+06	2.22642e+06	1.40026e+06	1.19334e+06	1.29112e+06	1.72617e+06	1.14147e+06	1.08218e+06	1.31288e+06
M179T962	L-Gulonolactone	178.991	962.1	178.048	0.766974	C6H10O6	[M+H]+	Lactones	Gamma butyrolactones	C01040	Carbohydrate metabolism	1128-23-0 / 3327-64-8	HMDB0003466	BioDeepDB	1	pos	2.6645e+06	3.99856e+06	5.01813e+06	3.46079e+06	3.78268e+06	1.02479e+07	4.30647e+06	338674	1.02115e+06	2.36316e+06	1.99864e+06	223824	1.5787e+06	1.89585e+06	796950	1.17106e+06	1.32517e+06	2.91757e+06
M181T263	Theophylline	181.134	262.6	180.065	4.28252	C7H8N4O2	[M+H]+	Imidazopyrimidines	Purines and purine derivatives	C07130	Biosynthesis of other secondary metabolites	58-55-9	HMDB0001889	BioDeepDB	1	pos	5.8483e+06	5.45305e+06	6.22115e+06	5.67406e+06	5.32745e+06	5.83779e+06	6.18266e+06	5.38565e+06	5.48744e+06	6.31734e+06	5.61999e+06	6.56574e+06	5.37695e+06	6.49683e+06	6.68234e+06	6.72365e+06	6.23507e+06	5.45383e+06
M184T377_2	Epinephrine	184.097	377.4	183.089	3.38951	C9H13NO3	[M+H]+	Phenols	Benzenediols	C00788	Circulatory system; Signal transduction; Endocrine system; Signaling molecules and interaction; Amino acid metabolism	51-43-4	HMDB0000068	BioDeepDB	1	pos	4.34956e+06	3.78976e+06	6.5677e+06	6.22024e+06	2.37329e+06	5.09765e+06	2.54375e+06	4.01233e+06	2.70852e+06	5.78284e+06	7.30978e+06	3.23133e+06	5.72195e+06	2.6554e+06	3.66949e+06	6.3028e+06	4.92999e+06	5.12628e+06
M186T90	Disodium carbamoyl phosphate	185.96	89.7	184.947	29.7053	CH2NNa2O5P	[M+H]+					72461-86-0		BioDeepDB	1	pos	1.14237e+08	1.8493e+08	1.0469e+08	1.49013e+08	8.75851e+07	2.17296e+08	2.84059e+08	1.70149e+08	1.26585e+08	7.29598e+07	5.43649e+07	6.41548e+07	3.57476e+08	2.26073e+08	2.99486e+08	2.92257e+08	3.23989e+08	3.61643e+08
M187T659	L-Cysteic acid monohydrate	187.126	658.9	187.015	0.771722	C3H9NO6S	[M]+					23537-25-9		BioDeepDB	1	pos	1.68022e+08	1.57295e+08	1.65446e+08	2.12073e+08	1.7144e+08	3.06669e+08	1.41566e+08	1.79788e+08	1.67927e+08	2.45088e+08	1.47177e+08	9.84337e+07	2.7671e+08	4.01387e+07	4.04692e+07	9.43048e+07	2.13705e+08	2.08437e+08
M188T187	Lipoamide	188.055	186.6	205.06	18.2606	C8H15NOS2	[M+H-H2O]+	Dithiolanes	Lipoamides	C00248		940-69-2	HMDB0000962	BioDeepDB	1	pos	5.64835e+06	5.22463e+06	251090	2.39849e+06	398804	5.52484e+06	3.38188e+06	295975	23900.5	61074.5	114711	60486.5	2.70245e+06	4.57367e+06	382332	1.73215e+06	5.87185e+06	2.95197e+06
M207T928	Potassium 1-carboxyvinyl hydrogenphosphate	207.017	927.8	205.938	0.172064	C3H4KO6P	[M+H]+					4265-07-0		BioDeepDB	1	pos	2.04555e+07	1.90755e+07	3.64004e+07	2.21236e+07	2.10934e+07	1.93445e+07	2.15606e+07	3.67082e+06	5.81412e+06	2.49092e+07	4.259e+07	1.05583e+06	1.8604e+06	1.41382e+07	1.41805e+06	1.60807e+06	2.25745e+06	1.29784e+07
M195T622	trans-Ferulic acid	195.138	622.2	194.058	0.414996	C10H10O4	[M+H]+	Cinnamic acids and derivatives	Hydroxycinnamic acids and derivatives	C01494		537-98-4 / 1135-24-6	HMDB0000954	BioDeepDB	1	pos	8.21788e+07	1.22174e+08	4.19016e+07	1.21692e+08	9.46942e+07	1.4081e+08	9.76434e+07	2.8865e+07	3.0114e+07	3.69519e+07	2.37244e+07	1.52882e+08	9.60558e+07	1.06123e+08	7.32484e+07	1.28262e+08	2.41969e+07	1.50286e+08
M216T516	D-(+)-Glucosamine hydrochloride	216.16	516.1	215.056	2.20878	C6H14ClNO5	[M+H]+					66-84-2		BioDeepDB	1	pos	1.76438e+07	1.99399e+07	1.1112e+07	1.95889e+07	1.46547e+07	9.09976e+06	1.58333e+07	7.86071e+06	4.20362e+07	1.132e+07	8.05898e+06	1.38133e+07	1.39144e+07	3.31592e+07	2.6995e+07	8.6338e+06	4.94695e+07	6.95256e+06
M219T497	Cis-zeatin	219.138	497.3	219.112	1.32522	C10H13N5O	[M]+	Imidazopyrimidines	Purines and purine derivatives	C00371		1637-39-4 / 32771-64-5	HMDB0012204	BioDeepDB	1	pos	7.66617e+06	8.94749e+06	1.10472e+07	5.74028e+06	5.82142e+06	7.15113e+06	8.25425e+06	1.22814e+07	5.06616e+06	1.12356e+07	1.63769e+06	1.53623e+06	1.10256e+06	6.806e+06	2.2606e+06	5.0752e+06	5.07871e+06	1.88247e+06
M212T916	Arginine hydrochloride	212.149	916.4	210.662	26.9547	C6H14N4O2.HCl	[M+H]+					1119-34-2 /		BioDeepDB	1	pos	2.73943e+07	2.18098e+07	2.60802e+07	2.0414e+07	2.00426e+07	2.01511e+07	2.73017e+07	1.62455e+07	1.68057e+07	1.78408e+07	1.61861e+07	1.42173e+07	1.8967e+07	2.14538e+07	1.72833e+07	1.92668e+07	1.67775e+07	1.9438e+07
M232T401	Butyrylcarnitine	232.154	401.1	231.147	0.327368	C11H21NO4	[M+H]+	Fatty Acyls	Fatty acid esters	C02862		25576-40-3	HMDB0002013	BioDeepDB	1	pos	9.47652e+06	1.82388e+07	1.0922e+07	9.38809e+06	1.4437e+07	2.28676e+07	3.64499e+06	3.35139e+06	3.80882e+06	2.27441e+06	6.53845e+06	206465	4.84819e+06	4.60089e+06	2.05585e+06	4.54762e+06	3.98739e+06	1.02367e+07
M224T77	Hydroxykynurenine	223.99	77.1	224.08	6.43241	C10H12N2O4	[M]+	Organooxygen compounds	Carbonyl compounds	C02794		484-78-6 / 2147-61-7	HMDB0000732	BioDeepDB	1	pos	9.8402e+06	2.64264e+07	5.86746e+07	3.04549e+07	2.15073e+07	1.38713e+07	1.76719e+07	1.5676e+07	4.09232e+07	2.03214e+07	1.63238e+07	2.94969e+07	2.27822e+07	1.98916e+07	2.08644e+07	4.53189e+07	1.87922e+07	1.27336e+07
M241T223	pyridoxamine dihydrochloride	241.113	223.5	241.115	9.53911	C8H14Cl2N2O2	[M]+	Organooxygen compounds	Alcohols and polyols			524-36-7 /		BioDeepDB	1	pos	308057	146048	122919	673145	192748	226820	1.1965e+06	2.69026e+06	1.11073e+06	2.3409e+06	2.7979e+06	832905	1.65638e+06	866441	814347	120360	1.94839e+06	276638
M226T615	Porphobilinogen	226.18	614.7	226.095	1.24218	C10H14N2O4	[M]+	Organonitrogen compounds	Amines	C00931	Metabolism of cofactors and vitamins	487-90-1	HMDB0000245	BioDeepDB	1	pos	4.50457e+08	3.06032e+08	4.40101e+07	2.58111e+08	3.63641e+08	2.67426e+08	2.31403e+08	3.00285e+08	3.29576e+08	1.64618e+08	2.67262e+08	4.1064e+08	6.96009e+08	4.85115e+08	6.30828e+08	8.12746e+08	7.51081e+08	3.81744e+08
M228T844	Agmatine sulfate	228.232	844.3	228.089	0.726147	C5H16N4O4S	[M]+					2482-00-0		BioDeepDB	1	pos	5.86838e+07	4.0408e+07	6.14493e+07	4.76497e+07	1.28727e+07	6.325e+07	5.52818e+07	4.66849e+07	5.65682e+07	1.27186e+07	1.18226e+07	3.37242e+07	5.15584e+07	4.98596e+07	4.96083e+07	5.27029e+07	4.79519e+07	6.24432e+07
M258T713	DL-Isocitric acid	258.279	713.1	257.973	1.57524	C6H5Na3O7	[M]+					1637-73-6		BioDeepDB	1	pos	8.83494e+06	8.17096e+06	6.97372e+06	8.42318e+06	8.54669e+06	8.17552e+06	3.50519e+06	6.09055e+06	4.90199e+06	8.38886e+06	5.76196e+06	1.3267e+06	7.07788e+06	8.08006e+06	1.64148e+07	1.10369e+07	9.94728e+06	9.83666e+06
M227T463	NP-021018	227.128	463.2	226.121	0.374534	C12H18O4	[M+H]+	Endogenous Metabolites; Natural Products/Medicines						mzCloud	1	pos	4.20582e+06	3.8239e+06	4.04634e+06	4.30853e+06	4.12175e+06	3.47466e+06	6.38185e+06	5.85806e+06	850945	9.2278e+06	3.50426e+06	870299	978051	3.6408e+06	517626	715568	2.98141e+06	3.72867e+06
M248T250	Pyridoxal 5'-phosphate	248.139	250.1	247.025	2.33368	C8H10NO6P	[M+H]+	Pyridines and derivatives	Pyridine carboxaldehydes	C00018		54-47-7	HMDB0001491	BioDeepDB	1	pos	7.43178e+06	5.76075e+06	4.41853e+06	2.23173e+06	1.87979e+06	5.20602e+06	7.81975e+06	2.43046e+06	905670	2.33979e+06	1.49443e+06	2.20029e+06	974900	1.48591e+06	672999	2.94264e+06	1.74056e+06	4.19495e+06
M251T76	Potassium 1H-indol-3-yl sulfate	250.96	75.6	250.965	18.7281	C8H6KNO4S	[M]+					2642-37-7		BioDeepDB	1	pos	750639	428206	252351	777970	1.51039e+06	1.2516e+06	3.41039e+06	864369	304222	414467	393856	585924	4.38962e+06	494378	908864	4.38231e+06	3.82816e+06	2.78912e+06
M255T207	Phosphocreatine disodium salt	255.004	206.8	255	14.5096	C4H8N3Na2O5P	[M]+					19333-65-4		BioDeepDB	1	pos	5.66723e+06	4.95653e+06	5.60131e+06	5.59763e+06	4.09093e+06	6.29773e+06	3.4372e+06	2.85015e+06	478138	2.09264e+06	2.34423e+06	3.25756e+06	4.13903e+06	3.74378e+06	1.97954e+06	3.43184e+06	3.23387e+06	4.53653e+06
M269T204	2'-Deoxyadenosine monohydrate	269.107	204.5	269.112	17.0935	C10H15N5O4	[M]+					16373-93-6		BioDeepDB	1	pos	5.1164e+06	1.18463e+06	7.26224e+06	7.78858e+06	7.27899e+06	1.9718e+06	579867	1.23684e+06	5.46651e+06	1.32718e+07	3.02885e+07	5.39301e+06	1.50979e+07	1.28421e+07	2.34984e+07	2.8022e+07	6.75259e+07	1.77388e+07
M271T907	Heptadecanoic acid	271.233	906.5	270.451	20.2138	C17H34O2	[M+H]+	Fatty Acyls	Fatty acids and conjugates			506-12-7	HMDB0002259	BioDeepDB	1	pos	2.14603e+07	1.75644e+07	742872	1.62019e+07	2.52924e+07	2.04874e+07	2.59912e+06	1.39674e+07	6.15555e+06	2.32515e+06	1.83859e+07	1.53338e+06	3.17682e+07	1.63517e+07	1.29629e+07	3.02281e+07	3.12791e+07	3.59594e+07
M271T718	Baicalein	271.282	718	270.053	28.2003	C15H10O5	[M+H]+	Flavonoids	Flavonoid glycosides	C10023		192224-98-9 / 491-67-8	HMDB0031991	BioDeepDB	1	pos	8.91393e+06	3.52855e+06	68258	4.24414e+06	6.79111e+06	3.38193e+06	738523	2.36777e+06	1.27938e+06	212697	6.26057e+06	140893	1.22192e+07	5.10884e+06	4.01468e+06	9.55815e+06	1.32945e+07	1.04616e+07
M273T678	Estradiol	273.253	678.5	272.178	2.07604	C18H24O2	[M+H]+	Steroids and steroid derivatives	Estrane steroids	C00951	Cancer: overview; Excretory system; Endocrine system; Lipid metabolism; Environmental adaptation; Cancer: specific types	50-28-2	HMDB0000151	BioDeepDB	1	pos	1.5466e+07	6.43403e+06	6.77596e+06	4.19128e+06	32343.6	4.85981e+06	5.68513e+06	4.74741e+06	1.12452e+07	4.90177e+06	1.22255e+06	2.2569e+06	1.70777e+07	19842.7	39773.7	4.60287e+06	1.9316e+07	5.57007e+06
M305T82	Sodium (2R,3R,4S)-2,3,4,6-tetrahydroxy-5-oxohexyl phosphate	304.894	82.3	303.994	3.03432	C6H11Na2O9P	[M+H]+					26177-86-6		BioDeepDB	1	pos	991129	1.67136e+06	2.56612e+06	2.62898e+06	1.40262e+06	985916	621471	531747	88768.8	260886	364011	617087	3.60476e+06	2.79395e+06	1.56384e+06	914746	3.93501e+06	3.90941e+06
M306T275	(2S,3R)-2-(3,4,5-Trihydroxyphenyl)chroman-3,5,7-triol	306.064	275.2	306.074	13.0361	C15H14O7	[M]+					3371-27-5		BioDeepDB	1	pos	9.37876e+06	1.27888e+07	1.74968e+07	1.4268e+07	1.40913e+07	1.2334e+07	3.15139e+07	1.27413e+07	1.58887e+07	1.67039e+07	2.50308e+07	8.15901e+06	1.44278e+07	3.65906e+06	2.06153e+07	6.1034e+06	1.72503e+07	1.84182e+07
M313T680	Aflatoxin B1	313.237	680.3	312.063	4.52667	C17H12O6	[M+H]+	Coumarins and derivatives	Furanocoumarins	C06800	Xenobiotics biodegradation and metabolism; Cancer: specific types	1162-65-8	HMDB0006552	BioDeepDB	1	pos	8.81206e+07	6.55224e+07	4.544e+07	5.24982e+07	8.48365e+07	4.45263e+07	5.64351e+07	5.54344e+07	5.75662e+07	3.27987e+07	3.65127e+08	3.1089e+07	6.81101e+07	1.19697e+08	1.54588e+08	3.26832e+07	1.07875e+08	4.45284e+07
M320T830	Pregnanediol	320.256	829.6	320.272	0.364556	C21H36O2	[M]+	Steroids and steroid derivatives	Pregnane steroids	C05484	Lipid metabolism	80-92-2	HMDB0004025	BioDeepDB	1	pos	1.40165e+07	1.357e+07	1.76612e+07	1.0408e+07	1.23028e+07	1.26466e+07	1.56977e+07	7.40161e+06	1.50773e+07	1.39624e+07	1.11603e+07	1.55069e+07	9.04845e+06	9.74207e+06	1.06238e+07	7.36728e+06	8.59855e+06	1.23998e+07
M348T342	Geranyl pyrophosphate ammonium salt	348.138	342.2	365.148	6.79615	C10H29N3O7P2	[M+H-H2O]+					763-10-0		BioDeepDB	1	pos	1.19517e+06	1.31481e+06	1.8953e+06	332426	459085	331568	2.86866e+06	3.06944e+06	1.48399e+06	3.31542e+06	5.7287e+06	901204	1.47084e+06	393545	214522	572993	207926	1.35957e+06
M353T137	5'-Uridylic acid, 2'-deoxy-, disodium salt	353.002	136.5	352.005	25.7934	C9H11N2Na2O8P	[M+H]+					42155-08-8		BioDeepDB	1	pos	1.44649e+07	1.83913e+07	2.17126e+07	1.47328e+07	5.24716e+06	1.38849e+07	7.67502e+06	2.88897e+06	90696.8	480445	7.04602e+06	1.60438e+06	2.38083e+07	2.82071e+06	1.80299e+07	5.8909e+06	4.45885e+06	6.94541e+06
M363T106	Thyrotropin releasing hormone	362.985	105.8	362.17	17.8707	C16H22N6O4	[M+H]+	Carboxylic acids and derivatives	Amino acids, peptides, and analogues	C03958		24305-27-9	HMDB0060080	BioDeepDB	1	pos	6.00098e+07	1.12138e+07	7.37188e+07	5.05089e+07	1.27273e+07	3.64415e+07	6.97451e+07	3.9199e+07	4.25273e+07	2.36733e+07	2.74251e+07	2.60678e+07	1.35454e+07	1.26883e+07	3.07466e+07	7.11594e+06	3.39645e+07	7.84e+06
M396T817	Ergocalciferol	396.345	816.8	396.339	0.7648	C28H44O	[M]+	Steroids and steroid derivatives	Vitamin D and derivatives	C05441	Lipid metabolism	50-14-6	HMDB0000900	BioDeepDB	1	pos	7.73794e+07	1.50526e+07	1.52476e+07	1.86978e+07	2.61109e+07	4.5819e+07	1.85924e+07	2.57923e+07	6.49096e+07	2.18225e+07	1.7562e+07	2.64021e+07	1.34153e+07	3.3658e+07	5.11045e+07	1.14077e+07	2.80224e+07	1.48132e+07
M432T596	Genistin	432.241	596.1	432.106	8.10749	C21H20O10	[M]+	Isoflavonoids	Isoflavonoid O-glycosides	C09126		529-59-9	HMDB0033988	BioDeepDB	1	pos	1.98717e+07	1.94903e+06	1.48986e+07	2.37776e+06	9.75712e+06	2.58315e+06	1.36513e+07	2.20887e+06	1.14719e+06	3.74426e+06	3.04805e+06	682964	6.51715e+06	1.50184e+06	3.79265e+06	2.88575e+07	6.77795e+06	1.99313e+06
M433T868	Celastrol	433.281	868	450.277	25.9278	C29H38O4	[M+H-H2O]+	Prenol lipids	Triterpenoids			34157-83-0	HMDB0002385	BioDeepDB	1	pos	1.00431e+07	3.50942e+07	1.02804e+07	2.63434e+07	8.91344e+06	1.08434e+07	2.2331e+07	2.78205e+07	8.74866e+06	2.91884e+06	7.61848e+06	8.57924e+06	1.44766e+07	2.13635e+07	3.49902e+07	1.17602e+07	3.48757e+07	2.19024e+07
M449T758	Uridine-5'-diphosphate disodium salt	449.343	757.8	447.966	13.4113	C9H12N2Na2O12P2	[M+H]+					27821-45-0		BioDeepDB	1	pos	2.47515e+08	4.70104e+08	4.8015e+08	1.8149e+08	2.65569e+08	7.09548e+07	2.34939e+08	8.57592e+07	3.53214e+08	2.59538e+08	6.48407e+07	3.17531e+08	6.82675e+07	2.30332e+08	1.89359e+08	9.43793e+07	5.98124e+07	8.63759e+07
M500T658	5-Phospho-D-ribose 1-diphosphate pentasodium salt	500.321	658.5	499.98	3.60237	C5H13O14P3	[M]+					108321-05-7		BioDeepDB	1	pos	8.73956e+06	2.37162e+06	686691	4.65383e+06	3.29571e+06	2.14382e+06	1.9298e+06	3.7651e+06	602749	754567	5.7553e+06	1.38602e+06	6.24283e+06	9.24964e+06	4.00729e+06	4.96483e+06	5.46776e+06	3.90958e+06
M556T920	Inosine-5'-triphosphate trisodium salt	556.441	919.9	573.926	1.72658	C10H12N4Na3O14P3	[M+H-H2O]+					35908-31-7		BioDeepDB	1	pos	3.98293e+06	4.70667e+06	1.52623e+06	8.64357e+06	9.67702e+06	6.90183e+06	9.29003e+06	9.62068e+06	2.66747e+06	2.62353e+06	1.02284e+07	6.61764e+06	6.96133e+06	3.02694e+06	1.70903e+06	6.72417e+06	7.79893e+06	5.3629e+06
M567T295_1	1,2-dicapryl-sn-glycero-3-phosphocholine	566.896	295	565.72	12.5648	C28H56NO8P	[M+H]+	Carboxylic acids and derivatives	Carboxylic acid derivatives			3436-44-0 /		BioDeepDB	1	pos	3.29379e+07	2.13254e+07	2.20463e+07	3.9224e+07	3.9729e+07	1.07237e+07	6.03254e+07	7.95219e+06	7.62591e+06	1.08787e+07	1.78937e+07	9.18314e+06	4.53665e+07	1.06389e+07	1.7682e+07	4.17122e+07	5.9002e+07	4.00375e+07
M584T789	Bilirubin	584.471	789.3	584.264	5.03854	C33H36N4O6	[M]+			C00486	Metabolism of cofactors and vitamins; Digestive system	635-65-4		BioDeepDB	1	pos	7.96747e+06	6.94406e+06	9.46309e+06	6.62871e+06	5.73957e+06	8.02328e+06	2.56505e+06	7.98968e+06	1.20452e+07	7.16315e+06	8.17025e+06	1.52346e+07	1.08877e+07	1.32957e+07	9.70049e+06	3.56748e+06	2.75729e+06	6.47344e+06
M624T728	CE(16_0)	624.414	728.2	624.585	4.91664	C43H76O2	[M]+	Steroids and steroid derivatives	Steroid esters	C11251		601-34-3	HMDB0000885	BioDeepDB	1	pos	4.5912e+06	5.6857e+06	5.89781e+06	5.14345e+06	4.85415e+06	7.48311e+06	4.15023e+06	595161	496842	6.57706e+06	5.27934e+06	322137	115470	3.44585e+06	84374.7	24483.2	1.13302e+06	3.50676e+06
M647T773_1	Nicotinamide hypoxanthine dinucleotide sodium salt	647.406	772.9	664.41	5.30424	C21H26N6O15P2	[M+H-H2O]+					104809-38-3		BioDeepDB	1	pos	2.51614e+07	2.02722e+06	8.15595e+06	1.93243e+07	1.32635e+07	1.63015e+07	3.35833e+06	2.97495e+07	6.76355e+07	2.38935e+07	1.09133e+07	4.3683e+07	1.72376e+07	1.64249e+07	7.25525e+07	1.79583e+07	9.45506e+06	9.96394e+06
M649T468	XOAGKSFNHBWACO-RAUZPKMFSA-L	649.053	468.3	649.041	12.8248	C16H23N5Na2O16P2	[M-H2O+NH4]+					103301-73-1		BioDeepDB	1	pos	235814	468060	676664	2.5043e+06	571669	1.37275e+06	3.63791e+07	7.49698e+06	301084	474704	281902	515023	1.53328e+06	1.65728e+06	170597	2.81184e+06	2.2018e+06	244957
M651T427_7	UDP-GlcNAc Disodium Salt	651.061	427	651.045	7.71664	C17H25N3Na2O17P2	[M-H2O+NH4]+					91183-98-1		BioDeepDB	1	pos	1.96489e+06	9.8663e+06	1.64642e+06	2.72028e+06	1.39956e+06	1.25088e+06	9.61352e+06	2.50923e+07	1.18173e+07	2.04476e+07	1.3309e+07	1.69278e+06	7.28826e+06	5.47624e+06	1.14855e+06	6.039e+06	6.13851e+06	2.87097e+06
M693T483_1	Phosphatidylethanolamine 16_0-16_0	692.528	482.9	691.515	7.39182	C37H74NO8P	[M+H]+					5681-36-7		BioDeepDB	1	pos	6.20772e+06	2.56052e+06	4.08551e+06	8.47204e+06	2.73509e+06	2.5583e+06	5.29301e+06	7.7797e+06	1.35004e+06	1.3415e+06	873543	1.25212e+06	8.34676e+06	5.90779e+06	1.89533e+06	2.44321e+06	1.46029e+06	5.82601e+06
M777T873	Thyroxine	776.566	873.4	776.687	6.3175	C15H11I4NO4	[M]+	Carboxylic acids and derivatives	Amino acids, peptides, and analogues	C01829	Digestive system; Endocrine system; Signaling molecules and interaction; Amino acid metabolism; Immune disease	51-48-9	HMDB0000248	BioDeepDB	1	pos	1.21057e+07	1.04252e+06	5.11617e+06	2.58156e+07	1.70054e+07	2.71419e+06	2.52049e+07	2.98944e+06	2.54761e+06	1.61903e+07	1.73184e+07	1.09276e+07	1.21714e+07	4.47636e+06	4.46519e+06	5.13041e+07	1.67302e+07	1.62352e+06
M808T905_2	TG(16_0_16_0_16_0)	807.58	905.1	807.32	9.75352	C51H98O6	[M]+	Carboxylic acids and derivatives	Carboxylic acid derivatives			555-44-2	HMDB0005356	BioDeepDB	1	pos	4.74499e+06	5.50523e+06	9.79991e+06	1.53634e+07	2.18114e+07	9.24704e+06	1.12056e+07	5.96768e+06	1.65462e+07	3.03185e+06	3.06386e+06	2.24592e+06	1.58087e+06	485107	162004	2.14568e+06	934040	1.08797e+06
M831T483_1	Flavin adenine dinucleotide disodium	830.631	482.7	829.121	1.82655	C27H31N9Na2O15P2	[M+H]+					84366-81-4		BioDeepDB	1	pos	1.17821e+06	2.16082e+06	1.45885e+06	1.39885e+06	2.24204e+06	966228	1.28515e+06	2.22622e+06	1.68192e+06	2.63691e+06	3.68129e+06	1.40501e+06	3.32128e+06	1.82522e+06	2.1533e+06	2.86624e+06	2.35338e+06	1.85515e+06
M833T922	NADPH tetrasodium salt	833.235	921.7	833.019	6.868	C21H26N7Na4O17P3	[M]+					2646-71-1		BioDeepDB	1	pos	1.53632e+06	1.68372e+06	4.64411e+06	8.84292e+06	2.43037e+07	1.95291e+07	3.65985e+07	4.27382e+07	3.64639e+06	5.88747e+07	6.5725e+07	1.10517e+08	2.11745e+07	4.66333e+06	4.20089e+07	7.2943e+07	7.02455e+07	6.02001e+07
M103T96	Acetoacetic acid	103.039	95.5	102.032	4.11493	C4H6O3	[M+H]+	Keto acids and derivatives	Short-chain keto acids and derivatives	C00164	Carbohydrate metabolism; Amino acid metabolism	541-50-4/141-81-1	HMDB0000060	BioDeepDB	1	pos	7.98601e+06	7.21736e+06	3.62265e+06	462739	3.11872e+06	3.28056e+06	4.48673e+06	2.40842e+06	1.91678e+06	2.08262e+06	5.79707e+06	2.21954e+06	6.79273e+06	2.57279e+06	2.73648e+06	2.00402e+06	3.16707e+06	2.43414e+06
M109T455	p-Cresol	109.065	455.4	108.058	3.66753	C7H8O	[M+H]+	Phenols	Cresols	C01468	Digestive system	106-44-5	HMDB0001858	BioDeepDB	1	pos	2.13468e+06	3.79631e+06	4.40962e+06	2.88444e+06	3.60332e+06	1.12733e+07	1.05079e+06	846909	804228	1.14304e+06	1.44774e+06	98459.5	1.12892e+06	1.5004e+06	628597	850855	1.07185e+06	2.70476e+06
M113T929_2	Citraconic acid	113.017	929.1	130.027	18.2804	C5H6O4	[M+H-H2O]+	Fatty Acyls	Fatty acids and conjugates	C02226	Amino acid metabolism	498-23-7	HMDB0000634	BioDeepDB	1	pos	9.22244e+06	1.28096e+07	8.79943e+06	9.36587e+06	1.0308e+07	9.41595e+06	9.42963e+06	1.05086e+07	1.17439e+07	1.06698e+07	9.94993e+06	9.26761e+06	1.08675e+07	1.4146e+07	1.2491e+07	9.6948e+06	1.18686e+07	1.1858e+07
M117T118	N,N'-Diacetylhydrazine	117.068	118	116.059	21.355	C4H8N2O2	[M+H]+	Organonitrogen compounds	Hydrazines and derivatives	C16622	Xenobiotics biodegradation and metabolism	3148-73-0	HMDB0060496	BioDeepDB	1	pos	4.99114e+06	4.95644e+06	1.18174e+06	5.69771e+06	3.86284e+06	4.903e+06	683274	4.08118e+06	332312	1.22839e+06	831036	360317	2.68493e+06	3.9018e+06	1.47017e+06	5.15054e+06	5.8174e+06	3.69008e+06
M124T75	(<U+00C2><U+00B1>)-Methamidophos	123.991	75.5	141.001	20.695	C2H8NO2PS	[M+H-H2O]+	Organothiophosphorus compounds		C18667		115182-35-9/10265-92-6	HMDB0031803	BioDeepDB	1	pos	101065	99720.3	90630.1	88555.1	92967.4	22997.2	18658.6	150475	4.14742e+06	9.64234e+06	9.13566e+06	3.00687e+06	35889.8	117893	31805.8	30350.6	94009.7	24059.5
M126T33	Dimethyl trisulfide	125.964	33.3	125.963	6.35102	C2H6S3	[M]+	Organic trisulfides		C08372		3658-80-8	HMDB0013780	BioDeepDB	1	pos	1.11929e+07	8.15259e+06	1.07788e+07	9.01767e+06	1.00494e+07	1.26764e+07	8.49487e+06	1.02858e+07	1.17332e+06	4.24089e+06	1.19854e+07	1.512e+07	3.46925e+07	9.2176e+06	5.15724e+06	1.28096e+07	9.41795e+06	1.02913e+07
M127T983	Methyl methanethiosulfonate	126.989	983	125.981	7.08722	C2H6O2S2	[M+H]+	Sulfonyls				2949-92-0	HMDB31832	BioDeepDB	1	pos	1.31007e+06	2.00561e+06	1.89911e+06	2.01731e+06	1.9609e+06	7.02996e+06	192536	830342	176581	193863	192852	241273	800117	782929	141941	132480	678922	1.27732e+06
M144T387	3-Vinyl-1,2-dithiacyclohex-4-ene	144.004	386.9	144.007	16.9553	C6H8S2	[M]+							BioDeepDB	1	pos	834534	824766	615233	907110	470787	666944	588639	770228	529337	430632	438345	681688	416591	518680	360696	570816	487330	537828
M128T246	Ammeline	128.054	246.5	127.049	22.4593	C3H5N5O	[M+H]+			C08733		645-92-1		BioDeepDB	1	pos	2.12617e+07	9.63848e+06	6.455e+06	6.16497e+06	3.68274e+06	5.05326e+06	1.13412e+07	1.30958e+07	1.06736e+07	9.43645e+06	9.91963e+06	1.0405e+07	1.02836e+07	5.83791e+06	5.29521e+06	5.83845e+06	8.06139e+06	2.87693e+06
M129T944	Octanal	129.128	943.6	128.12	2.32328	C8H16O	[M+H]+	Organooxygen compounds	Carbonyl compounds	C01545		124-13-0	HMDB0001140	BioDeepDB	1	pos	4.43148e+07	2.62055e+07	4.64001e+07	1.13538e+07	1.28321e+07	3.64421e+07	1.27045e+07	7.11038e+07	6.29298e+07	7.68173e+07	1.20561e+07	3.19825e+07	1.1435e+07	6.40822e+07	3.80624e+07	1.31606e+07	5.61441e+07	7.71029e+07
M135T150	D-Malic acid	135.028	149.7	134.022	7.22814	C4H6O5	[M+H]+	Fatty Acyls	Fatty acids and conjugates	C00497	Carbohydrate metabolism	636-61-3	HMDB0031518	BioDeepDB	1	pos	1.04738e+07	7.84776e+06	7.68898e+06	7.18263e+06	7.98554e+06	1.17948e+07	7.09929e+06	4.40224e+06	373183	3.79476e+06	1.01601e+06	4.64942e+06	8.07068e+06	7.55453e+06	2.51581e+06	5.16073e+06	6.81929e+06	4.73154e+06
M135T844_2	p-Cymene	135.117	844.3	134.11	0.917723	C10H14	[M+H]+	Prenol lipids	Monoterpenoids	C06575		99-87-6	HMDB0005805	BioDeepDB	1	pos	2.00348e+07	4.58255e+07	3.19382e+07	2.34106e+07	2.43137e+07	2.93485e+07	6.9824e+07	8.1248e+06	4.04155e+06	7.70828e+06	7.23158e+06	1.14821e+07	6.31701e+06	1.89575e+07	7.84619e+06	5.73866e+06	7.60363e+06	7.034e+06
M137T68_2	4-Propylphenol	137.096	67.6	136.089	0	C9H12O	[M+H]+	Benzene and substituted derivatives	Phenylpropanes	C14311		645-56-7	HMDB0032625	BioDeepDB	1	pos	1.16536e+07	9.25544e+06	8.64424e+06	4.28986e+06	4.89164e+06	1.44547e+07	1.76506e+07	1.48688e+07	3.48231e+06	9.5353e+06	1.05298e+07	1.11316e+07	1.85272e+07	1.05519e+07	8.05091e+06	1.92402e+07	1.71813e+07	1.13632e+07
M139T987_1	2,5-Furandicarboxylic acid	138.995	986.9	156.006	21.8784	C6H4O5	[M+H-H2O]+					3238-40-2	HMDB00578	BioDeepDB	1	pos	2.59866e+06	2.35046e+06	1.31611e+06	1.72932e+06	1.86653e+06	1.08326e+06	1.04709e+06	1.92959e+06	1.19183e+06	3.56965e+06	3.09629e+06	2.08795e+06	1.16184e+06	1.26276e+06	1.23987e+06	970625	2.36595e+06	2.05281e+06
M157T906	2,6-Dimethyl-naphtalene	157.099	905.7	156.094	13.8511	C12H12	[M+H]+	Naphthalenes		C14330		581-42-0	HMDB0059764	BioDeepDB	1	pos	4.76906e+06	4.07442e+06	4.94325e+06	4.42607e+06	3.05393e+06	3.81488e+06	6.59702e+06	4.52659e+06	4.26328e+06	4.85059e+06	4.90263e+06	4.10322e+06	1.7809e+07	1.61609e+07	4.02658e+06	2.07497e+07	3.17778e+06	1.25485e+07
M146T184	Pterin	146.042	183.9	163.049	1.60228	C6H5N5O	[M+H-H2O]+	Pteridines and derivatives	Pterins and derivatives	C00715		2236-60-4	HMDB0000802	BioDeepDB	1	pos	6.54005e+06	5.59707e+06	8.96944e+06	6.66654e+06	6.1258e+06	5.60698e+06	1.01603e+07	2.78884e+06	1.48258e+06	1.95891e+06	2.25277e+06	1.3343e+06	1.60194e+06	2.34785e+06	1.89418e+06	1.65076e+06	1.93111e+06	7.43382e+06
M180T298	Edrophonium	180.138	298.3	166.123	1.11026	C10H16NO	[M+H]+	Benzene and substituted derivatives	Aniline and substituted anilines	C06976		116-38-1/312-48-1	HMDB0015145	BioDeepDB	1	pos	4.1806e+06	3.85054e+06	1.37074e+06	3.74687e+06	3.73922e+06	3.52027e+06	3.19672e+06	4.29261e+06	2.95133e+06	3.98209e+06	1.95567e+06	3.20115e+06	922934	3.50842e+06	3.62798e+06	4.15889e+06	603474	3.69891e+06
M161T987	Diallyl Trisulfide	160.987	987.2	177.994	0.444818	C6H10S3	[M+H-H2O]+					2050-87-5		BioDeepDB	1	pos	4.56836e+06	3.75335e+06	2.98904e+06	4.86143e+06	3.13134e+06	3.43131e+06	1.17811e+06	2.08823e+06	1.06166e+06	2.04899e+06	3.72443e+06	1.34473e+06	2.89413e+06	5.01552e+06	2.22559e+06	2.86877e+06	2.25021e+06	3.38738e+06
M161T456	PPHP	161.098	455.6	178.099	8.69036	C11H14O2	[M+H-H2O]+					87864-20-8		BioDeepDB	1	pos	6.51706e+06	5.27688e+06	5.58504e+06	5.11778e+06	5.93767e+06	6.23597e+06	3.77519e+06	2.46713e+06	3.18477e+06	3.04152e+06	2.55994e+06	2.21463e+06	7.97196e+06	4.74845e+06	5.88038e+06	8.45832e+06	4.85304e+06	6.16971e+06
M161T81	Bethanechol	161.129	80.6	161.129	0	C7H17N2O2	[M]+	Organonitrogen compounds	Quaternary ammonium salts	C06850		674-38-4	HMDB0015154	BioDeepDB	1	pos	6.84298e+06	6.18967e+06	1.89847e+07	4.4311e+07	1.43562e+07	2.26699e+07	9.98022e+06	3.3503e+07	2.47271e+07	3.09867e+07	5.38354e+06	3.38202e+07	3.46174e+07	1.22071e+07	5.76389e+06	8.84516e+06	2.32046e+07	1.1308e+07
M162T76_2	Methomyl	162.043	76.5	162.046	19.1307	C5H10N2O2S	[M]+	Carboximidic acids and derivatives		C11196		16752-77-5	HMDB0031804	BioDeepDB	1	pos	1.1149e+06	959299	739364	872026	762194	1.25436e+06	1.04912e+06	612606	497490	556375	379168	675977	391368	1.00479e+06	336638	540043	480010	774042
M163T611	Mephentermine	163.134	611.4	163.136	12.2599	C11H17N	[M]+	Benzene and substituted derivatives	Phenethylamines	C07889		100-92-5/1212-72-2	HMDB0015452	BioDeepDB	1	pos	4.28843e+07	4.47335e+07	4.16373e+07	4.3272e+07	3.10791e+07	3.51078e+07	3.1862e+07	1.89377e+07	5.75468e+07	2.07304e+07	1.45484e+07	4.65471e+07	5.41027e+07	3.96142e+07	3.76067e+07	4.88021e+07	3.80916e+07	4.29015e+07
M164T926	TMPD (hydrochloride)	164.126	926.3	164.131	29.5414	C10H16N2	[M]+					637-01-4		BioDeepDB	1	pos	1.97264e+06	1.83518e+06	4.69777e+06	3.93973e+06	2.94263e+06	2.97794e+06	1.48895e+06	3.24116e+06	1.57094e+06	4.00122e+06	2.40794e+06	1.20993e+06	3.91246e+06	3.99667e+06	1.13387e+06	1.0871e+06	2.13178e+06	1.0115e+06
M167T239_2	1,4-Dimethyl-7-ethylazulene	167.118	239.1	184.125	0.801829	C14H16	[M+H-H2O]+	Prenol lipids	Sesquiterpenoids	C09633		529-05-5	HMDB0036470	BioDeepDB	1	pos	1.42412e+06	1.75182e+06	1.49669e+06	1.3697e+06	2.93148e+06	1.22446e+06	1.16733e+06	2.2951e+06	1.20803e+06	2.78715e+06	2.29287e+06	223329	913260	789951	262014	867558	2.37075e+06	1.03314e+06
M168T303	2,4-HEXADIENOIC ACID ISOBUTYLAMIDE	168.138	303.1	167.131	0.594748	C10H17NO	[M+H]+					65937-49-7		BioDeepDB	1	pos	4.9463e+07	2.71828e+07	7.91644e+07	2.65843e+07	8.02215e+07	8.05776e+07	3.83439e+07	4.19359e+07	7.83218e+07	7.01675e+07	3.82716e+07	4.64296e+07	3.29389e+07	7.77691e+07	3.87897e+07	6.88853e+07	8.12853e+07	4.1991e+07
M169T180	Carbimazole	169.036	180	186.046	19.3214	C7H10N2O2S	[M+H-H2O]+	Azoles	Imidazoles	C07615		22232-54-8	HMDB0014533	BioDeepDB	1	pos	8.96144e+08	4.90628e+08	3.46275e+08	3.73152e+08	3.77657e+08	8.43911e+08	9.64414e+08	1.00282e+09	8.76526e+07	4.86661e+08	4.72762e+08	1.49308e+08	1.16769e+09	5.4394e+08	3.99861e+08	6.39945e+08	4.11863e+08	9.5798e+08
M170T516	Lupinine	170.154	516.3	169.147	0.728751	C10H19NO	[M+H]+			C10773		486-70-4		BioDeepDB	1	pos	1.10632e+07	5.83699e+06	2.25874e+07	3.0756e+07	1.19729e+07	1.36341e+07	8.98732e+06	6.91671e+06	1.27492e+07	7.08744e+06	1.27801e+07	1.76867e+07	5.09386e+06	6.56087e+06	4.75847e+06	8.94266e+06	1.31122e+07	3.66713e+06
M190T308	Thiotepa	190.053	307.8	189.049	16.3112	C6H12N3PS	[M+H]+	Organic thiophosphoric acids and derivatives		C07641		52-24-4	HMDB0015576	BioDeepDB	1	pos	6.87453e+06	3.99082e+06	5.12192e+06	3.5909e+06	3.91595e+06	9.21359e+06	1.45292e+06	2.25888e+06	636937	2.86175e+06	1.35873e+06	3.34818e+06	3.0233e+06	4.69209e+06	2.44553e+06	5.35343e+06	4.1003e+06	3.87494e+06
M173T330	(-)-Corey Lactone Diol	173.082	330.3	172.074	4.99838	C8H12O4	[M+H]+					32233-40-2		BioDeepDB	1	pos	4.04448e+06	4.2222e+06	4.20743e+06	3.27162e+06	2.91551e+06	4.15439e+06	4.00604e+06	4.35637e+06	1.40758e+06	8.77362e+06	5.44805e+06	2.47149e+06	1.21619e+06	2.34156e+06	606690	1.12468e+06	1.40035e+06	2.66402e+06
M175T373	gamma-Butyrobetaine Ethyl Ester Chloride	175.152	373	174.149	26.719	C9H20NO2	[M+H]+					51963-62-3		BioDeepDB	1	pos	6.15231e+06	581668	551660	438809	6.46967e+06	475634	1.2891e+06	2.43678e+06	943916	1.86555e+06	2.17556e+06	1.03093e+06	1.8533e+07	1.51288e+07	193946	1.53161e+07	383560	1.10502e+07
M181T615	Guanethidine	181.178	614.5	198.184	5.70709	C10H22N4	[M+H-H2O]+	Organonitrogen compounds	Guanidines	C07036		645-43-2/55-65-2	HMDB0015301	BioDeepDB	1	pos	450641	3.55912e+06	3.29342e+06	2.25487e+06	4.23477e+06	2.34682e+06	1.80473e+06	5.53374e+06	2.37281e+06	1.81853e+06	3.46626e+06	1.76564e+06	3.43458e+06	492646	1.62438e+06	1.01457e+06	4.17944e+06	3.01097e+06
M183T77_1	2,3-dihydrothieno-Thiadiazole Carboxylate	182.963	77.4	199.971	7.56855	C6H4N2O2S2	[M+H-H2O]+							BioDeepDB	1	pos	5.10094e+06	2.86851e+06	1.41722e+06	3.77489e+06	3.25986e+06	2.77928e+06	1.95687e+06	518852	268898	570907	656145	635633	4.86584e+06	3.58036e+06	2.24311e+06	2.14459e+06	4.02984e+06	4.32249e+06
M183T927	Acephate	183.01	927.3	183.012	10.3819	C4H10NO3PS	[M]+			C14426		30560-19-1		BioDeepDB	1	pos	1.68121e+07	1.40482e+07	1.9504e+07	1.38388e+07	1.32792e+07	1.64217e+07	1.4468e+07	1.2867e+07	1.73056e+07	9.1813e+06	8.05616e+06	1.8868e+07	1.29207e+07	1.65547e+07	1.1716e+07	1.4617e+07	1.52118e+07	1.38273e+07
M188T292	Antipyrine	188.092	291.9	188.095	17.013	C11H12N2O	[M]+	Azoles	Pyrazoles	C13244		60-80-0	HMDB0015503	BioDeepDB	1	pos	9.96207e+06	1.0337e+07	2.98226e+06	8.70164e+06	8.28016e+06	7.37401e+06	1.66332e+07	6.40386e+06	6.44022e+06	6.37378e+06	7.84509e+06	7.67057e+06	4.8772e+06	5.8384e+06	1.55758e+06	3.76715e+06	5.85278e+06	4.60203e+06
M188T411	L-Targinine	188.128	411	188.127	4.25242	C7H16N4O2	[M]+	Carboxylic acids and derivatives	Amino acids, peptides, and analogues	C03884		17035-90-4/NA	HMDB0029416	BioDeepDB	1	pos	2.33068e+07	2.0663e+07	2.52036e+07	1.93006e+07	6.79111e+07	4.55662e+07	4.02389e+08	1.79266e+08	3.77106e+08	5.5808e+08	8.2921e+08	3.14212e+08	1.12061e+08	7.70978e+07	1.42148e+07	1.48014e+08	1.28472e+08	2.4103e+07
M213T379	Butabarbital	213.124	379.1	212.116	0.469212	C10H16N2O3	[M+H]+	Diazines	Pyrimidines and pyrimidine derivatives	C07827		125-40-6	HMDB0014382	BioDeepDB	1	pos	1.34269e+07	1.01351e+07	8.46343e+06	1.18283e+07	1.25909e+07	7.04986e+06	1.67047e+07	2.6442e+07	1.13614e+07	2.24858e+07	4.05878e+07	4.75137e+07	1.11354e+07	1.14597e+07	3.6768e+06	7.06973e+06	7.27428e+06	4.49733e+06
M196T950	Omethoate	196.017	949.6	213.023	9.35634	C5H12NO4PS	[M+H-H2O]+			C18662		1113-02-6		BioDeepDB	1	pos	8.39594e+07	3.07488e+07	8.1684e+07	5.1317e+07	2.51151e+08	1.25691e+08	9.27998e+07	1.13903e+08	3.53646e+07	9.04233e+07	2.82851e+07	2.19645e+07	1.32222e+08	1.09675e+08	1.06163e+08	9.22206e+07	1.15161e+08	1.11744e+08
M198T335	Metanephrine	198.113	335	197.105	1.00953	C10H15NO3	[M+H]+	Phenols	Methoxyphenols	C05588	Amino acid metabolism	5001-33-2	HMDB0004063	BioDeepDB	1	pos	2.03047e+06	1.56515e+06	1.95853e+06	1.52522e+06	1.75199e+06	641092	2.03839e+06	1.31661e+06	1.64989e+06	341463	1.42261e+06	1.36094e+06	1.60669e+06	1.82523e+06	1.36095e+06	1.5438e+06	1.44486e+06	1.35096e+06
M199T933	Methoxsalen	199.029	933.3	216.042	27.4633	C12H8O4	[M+H-H2O]+	Coumarins and derivatives	Furanocoumarins	C01864		298-81-7	HMDB0014693	BioDeepDB	1	pos	4.52954e+06	4.13091e+06	399616	7.56936e+06	7.43055e+06	6.79974e+06	2.66396e+06	455312	288582	417872	418960	428098	9.12109e+06	1.09878e+06	2.44404e+06	3.17489e+06	1.22558e+07	1.1559e+07
M199T622	Pyrimethanil	199.112	622.1	199.111	4.01785	C12H13N3	[M]+	Benzene and substituted derivatives	Aniline and substituted anilines	C11180		53112-28-0	HMDB0033135	BioDeepDB	1	pos	7.98544e+06	4.59321e+06	1.432e+07	911545	1.78254e+06	1.06219e+07	1.15083e+07	2.37293e+06	7.05044e+06	1.19242e+07	3.55335e+06	4.59376e+06	1.95694e+06	5.61743e+06	481706	587449	4.56606e+06	3.00182e+06
M201T77	Cysteine-S-sulfate	200.974	77.2	200.977	13.4346	C3H7NO5S2	[M]+	Carboxylic acids and derivatives	Amino acids, peptides, and analogues	C05824	Amino acid metabolism	1637-71-4	HMDB0000731	BioDeepDB	1	pos	1.8596e+07	3.02797e+07	4.34236e+07	2.78124e+07	3.15662e+07	5.54152e+07	4.42122e+07	3.82246e+07	1.9292e+06	3.65429e+06	2.3207e+07	5.28475e+06	2.59844e+07	2.40444e+07	2.92306e+06	1.8667e+07	4.92945e+06	2.3241e+07
M201T976	FOSFOSAL	200.994	976.4	217.998	15.9678	C7H7O6P	[M+H-H2O]+					6064-83-1		BioDeepDB	1	pos	1.93074e+06	2.36942e+06	2.22656e+06	381683	1.64137e+06	2.34846e+06	3.29056e+06	3.69633e+06	495510	5.03502e+06	2.34859e+06	2.2439e+06	240193	1.28104e+06	242563	265515	804291	2.14404e+06
M201T571	Ethyl-L-NIO	201.149	571.5	201.148	4.34074	C9H19N3O2	[M]+					150403-97-7		BioDeepDB	1	pos	1.02584e+06	933826	2.54119e+06	775794	732465	982464	582793	641019	2.35972e+06	1.77723e+06	1.6857e+06	1.29543e+06	4.18779e+06	558026	1.65611e+06	1.3843e+06	1.80505e+06	4.28866e+06
M203T260_2	AG-123	203.023	259.7	220.031	3.02528	C10H8N2O2S	[M+H-H2O]+					122520-86-9		BioDeepDB	1	pos	1.36237e+06	2.52995e+06	4.05826e+06	1.10842e+06	1.74986e+06	2.93177e+06	5.25124e+06	1.88064e+06	8.62562e+06	1.92675e+07	1.39476e+07	6.44883e+06	1.52801e+06	2.19465e+06	632937	1.40552e+06	412659	1.40264e+06
M204T94	Methabenzthiazuron	204.056	94.2	221.062	6.53741	C10H11N3OS	[M+H-H2O]+			C10909		18691-97-9		BioDeepDB	1	pos	2.52385e+07	1.87035e+07	2.09414e+07	2.1209e+07	3.07939e+07	2.15143e+07	1.29563e+07	1.32256e+07	4.32203e+06	9.31656e+06	7.71971e+06	3.606e+06	2.57565e+07	2.65878e+07	1.13259e+07	2.08093e+07	2.97744e+07	2.38853e+07
M207T568	4-(Methylnitrosamino)-1-(3-pyridyl)-1-butanone	207.102	568.2	207.101	4.82854	C10H13N3O2	[M]+	Organooxygen compounds	Carbonyl compounds	C16453	Xenobiotics biodegradation and metabolism	64091-91-4	HMDB0011603	BioDeepDB	1	pos	2.65173e+06	7.96763e+06	4.05088e+06	7.23862e+06	6.66258e+06	2.13965e+07	998043	2.71176e+06	526808	5.28606e+06	5.04931e+06	409242	814717	3.17825e+06	1.21296e+06	615735	1.90127e+06	7.06388e+06
M212T356	Orciprenaline	212.128	355.6	211.121	0.0127751	C11H17NO3	[M+H]+	Phenols	Benzenediols	C07144		586-06-1	HMDB0014954	BioDeepDB	1	pos	3.11169e+06	2.46873e+06	2.61196e+06	4.40946e+06	3.79384e+06	3.41289e+06	3.60136e+06	2.31777e+06	528803	8.53895e+06	6.19037e+06	1.31628e+06	1.42562e+06	2.42856e+06	32758.8	527551	1.35365e+06	3.03278e+06
M215T956	Diuron	215.011	955.8	232.017	8.52978	C9H10Cl2N2O	[M+H-H2O]+			C18428		330-54-1		BioDeepDB	1	pos	9.15086e+06	3.63773e+06	4.65421e+06	2.36297e+06	6.64754e+06	3.59369e+06	5.03636e+06	214281	1.12081e+06	6.59535e+06	5.28593e+06	2.70002e+06	2.03367e+06	3.64247e+06	2.32195e+06	2.48966e+06	7.87148e+06	1.97075e+06
M217T248	6-Aminopenicillanic acid	217.064	248.4	216.057	1.03195	C8H12N2O3S	[M+H]+	Carboxylic acids and derivatives	Amino acids, peptides, and analogues	C02954		551-16-6	HMDB0060618	BioDeepDB	1	pos	250167	247797	519302	209866	237681	762483	493881	3.22397e+06	429072	5.25982e+06	1.32467e+07	4.1462e+06	793722	3.53659e+06	229782	253866	4.64009e+06	207325
M218T922	Primidone	218.108	922.2	218.106	11.9207	C12H14N2O2	[M]+	Diazines	Pyrimidines and pyrimidine derivatives	C07371		125-33-7	HMDB0014932	BioDeepDB	1	pos	9.43299e+06	7.20653e+06	1.46959e+07	7.28197e+06	7.43336e+06	1.28647e+07	9.21957e+06	3.4032e+06	537474	1.06983e+07	622593	368920	463939	827119	264784	182392	249692	8.84735e+06
M221T94_1	Quinmerac	221.025	94.3	221.024	0.904877	C11H8ClNO2	[M]+			C18891		90717-03-6		BioDeepDB	1	pos	7.64688e+06	5.83454e+06	6.0233e+06	5.742e+06	8.52745e+06	5.42077e+06	1.05772e+07	1.29147e+07	6.17995e+06	1.12295e+07	1.60245e+07	8.29152e+06	5.59379e+06	5.50034e+06	2.94143e+06	6.50931e+06	5.39389e+06	7.02569e+06
M222T33	Acetazolamide	221.985	33.3	221.988	15.7669	C4H6N4O3S2	[M]+	Azoles	Thiadiazoles	C06805		59-66-5	HMDB0014957	BioDeepDB	1	pos	7.13614e+06	5.45236e+06	4.49187e+06	5.37384e+06	4.66263e+06	6.44296e+06	5.54518e+06	4.1476e+06	5.19679e+06	3.14892e+06	2.53805e+06	1.873e+06	4.72973e+06	6.04999e+06	2.14342e+06	6.13708e+06	4.65158e+06	6.75564e+06
M224T959	7-CHLOROKYNURENIC ACID	224.012	958.9	223.004	3.57124	C10H6ClNO3	[M+H]+					18000-24-3		BioDeepDB	1	pos	1.09013e+07	1.01167e+07	1.10623e+07	4.90093e+06	5.65953e+06	1.15569e+07	1.25421e+07	1.33483e+07	214266	4.19109e+06	8.40331e+06	1.26218e+06	9.10424e+06	1.12348e+07	1.49163e+06	1.06182e+07	5.12315e+07	6.6785e+06
M244T466	Xylometazoline	244.19	466.3	244.194	14.7426	C16H24N2	[M]+	Benzene and substituted derivatives	Phenylpropanes	C07913		526-36-3	HMDB0015640	mzCloud	1	pos	8.31872e+06	1.31255e+06	6.41645e+06	6.04012e+06	475585	6.21753e+06	7.09849e+06	5.9169e+06	6.76423e+06	1.12162e+06	1.91508e+06	27718.5	8.94781e+06	429237	50573.3	7.0327e+06	7.97715e+06	1.12899e+06
M231T260	Guanabenz	231.018	260.3	230.013	9.41919	C8H8Cl2N4	[M+H]+	Benzene and substituted derivatives	Halobenzenes	C07034		5051-62-7	HMDB0014767	BioDeepDB	1	pos	1.52415e+07	1.48747e+07	1.81909e+07	2.00459e+07	2.24492e+07	1.43001e+07	2.79462e+07	9.41437e+06	744987	1.54684e+06	1.0287e+06	1.36501e+06	1.87093e+07	1.83057e+07	718385	9.60305e+06	7.01165e+06	2.15276e+07
M234T379	Lidocaine	234.17	379.3	234.173	14.0923	C14H22N2O	[M]+	Benzene and substituted derivatives	Xylenes	C07073	Xenobiotics biodegradation and metabolism	137-58-6	HMDB0014426	BioDeepDB	1	pos	6.08104e+06	5.67326e+06	5.89132e+06	7.68337e+06	7.87223e+06	7.93184e+06	2.01869e+06	1.18003e+07	624103	6.07688e+06	6.08425e+06	2.68703e+06	1.11652e+07	1.56017e+06	1.30166e+06	1.32511e+07	7.75497e+06	9.67911e+06
M256T252	Ketorolac	256.097	252.3	255.089	0.687241	C15H13NO3	[M+H]+	Organooxygen compounds	Carbonyl compounds	C07062		c("74103-06-3", "66635-83-4")	HMDB0014608	mzCloud	1	pos	1.91534e+06	494153	399815	321427	1.21162e+06	1.77582e+06	1.67436e+06	1.55789e+06	1.81967e+06	1.41205e+06	2.48339e+06	447358	2.44058e+06	291634	1.39822e+06	1.6999e+06	1.8633e+06	359586
M238T394	SU 5416	238.111	394.2	238.111	0.785013	C15H14N2O	[M]+					204005-46-9		BioDeepDB	1	pos	2.81408e+07	2.99157e+07	2.39168e+07	8.85806e+06	7.96077e+06	8.24841e+06	3.51076e+07	1.98791e+07	1.86679e+07	4.87166e+07	2.88939e+07	1.77752e+07	5.55996e+06	2.18606e+07	1.87471e+06	4.13004e+06	2.42859e+06	2.10241e+07
M244T761	N1-Acetylspermine	244.227	761	244.226	4.504	C12H28N4O	[M]+	Carboxylic acids and derivatives	Carboxylic acid derivatives	C02567		25593-72-0	HMDB0001186	BioDeepDB	1	pos	2.61548e+07	1.6513e+06	7.64738e+06	5.51383e+06	782459	6.35124e+06	6.04234e+06	6.16732e+06	1.31151e+07	1.21307e+06	2.88875e+06	210223	1.27372e+07	386058	79123.1	6.39389e+06	2.73646e+07	1.57607e+06
M265T77	Tizoxanide	265.016	77	265.016	0.277655	C10H7N3O4S	[M]+					173903-47-4		BioDeepDB	1	pos	1.47593e+07	1.77637e+07	3.69359e+07	1.93661e+07	3.87931e+07	3.93198e+07	3.8352e+07	1.74409e+07	1.10018e+07	8.37884e+06	2.99578e+07	7.1921e+06	3.15691e+07	2.85914e+07	7.5758e+06	2.59112e+07	2.03622e+07	1.53439e+07
M252T552	Oxcarbazepine	252.091	552.3	252.09	2.77678	C15H12N2O2	[M]+	Benzazepines	Dibenzazepines	C07492	Xenobiotics biodegradation and metabolism	28721-07-5	HMDB0014914	BioDeepDB	1	pos	1.43032e+06	1.02135e+07	2.20453e+06	2.32905e+07	1.60468e+07	1.24474e+07	7.28349e+06	7.89887e+06	128632	337000	1.58302e+06	1.69389e+06	1.70786e+07	8.62632e+06	9.00434e+06	593962	1.52616e+07	1.52972e+07
M255T156	Sulfathiazole	255.021	155.9	255.014	29.8014	C9H9N3O2S2	[M]+	Benzene and substituted derivatives	Benzenesulfonamides	C11169		72-14-0	HMDB0015619	BioDeepDB	1	pos	509262	376188	549842	457860	331480	552981	6.57436e+06	2.40097e+06	1.3378e+07	1.64761e+07	2.82981e+07	2.52886e+07	105643	3.25946e+06	407058	484095	2.77715e+06	278885
M255T185	Propyzamide	255.029	185.1	255.022	29.0163	C12H11Cl2NO	[M]+			C14333		23950-58-5		BioDeepDB	1	pos	1.38989e+06	791539	8.20718e+06	6.83468e+06	1.49028e+06	8.47133e+06	6.44361e+06	645678	471338	2.63163e+07	1.58035e+07	397413	1.62269e+07	1.37486e+07	1.66142e+07	2.08588e+07	4.99936e+07	1.20769e+07
M258T77	Ebselen	257.977	77.2	274.985	1.15282	C13H9NOSe	[M+H-H2O]+					60940-34-3		BioDeepDB	1	pos	1.61052e+07	1.34855e+07	1.73579e+07	1.33235e+07	1.17079e+07	1.51944e+07	1.21892e+07	1.24867e+07	485775	2.93098e+06	4.56047e+06	290481	1.24768e+07	1.08531e+07	5.80379e+06	1.27519e+07	1.05671e+07	1.8153e+07
M259T76	5-IAI	258.989	76.3	258.986	11.2254	C9H10IN	[M]+							BioDeepDB	1	pos	4.90737e+06	2.5786e+06	2.0733e+06	2.54482e+06	2.32556e+06	6.46491e+06	3.11397e+06	2.61039e+06	504339	925339	853941	1.39362e+06	1.6788e+06	2.43567e+06	463193	909346	280141	2.28602e+06
M259T91	Alternariol	259.062	90.7	258.053	6.17613	C14H10O5	[M+H]+	Coumarins and derivatives		C16838		641-38-3	HMDB0030831	BioDeepDB	1	pos	2.65413e+07	1.71726e+07	1.57552e+07	1.93326e+07	1.47366e+07	3.54256e+07	1.0543e+07	8.70328e+06	660014	2.85179e+06	2.53448e+06	7.09488e+06	7.64517e+06	1.47473e+07	3.69847e+06	8.54871e+06	8.00624e+06	1.3448e+07
M261T76	2-C-Methyl-D-erythritol 2,4-cyclodiphosphate	260.987	76.5	277.996	4.08449	C5H12O9P2	[M+H-H2O]+			C11453	Metabolism of terpenoids and polyketides	143488-44-2		BioDeepDB	1	pos	1.13533e+06	1.0505e+06	1.36164e+06	1.40875e+06	1.336e+06	1.19523e+06	1.94748e+06	399127	3.14012e+06	832121	6.51146e+06	5.5511e+06	1.51494e+06	1.52079e+06	456142	1.53638e+06	1.65658e+06	895982
M261T223	Ifosfamide	261.028	223.2	260.025	15.9983	C7H15Cl2N2O2P	[M+H]+	Oxazaphosphinanes	Isofamides	C07047	Xenobiotics biodegradation and metabolism	3778-73-2	HMDB0015312	BioDeepDB	1	pos	8.38853e+06	2.91982e+07	1.43783e+07	3.49976e+07	2.90678e+07	3.51093e+07	5.39728e+06	6.80431e+06	2.39453e+06	3.45659e+06	6.52839e+06	5.71171e+06	3.0266e+07	3.05859e+07	1.54594e+07	2.03877e+07	2.6508e+07	2.51333e+07
M279T525	Sibutramine	279.178	525.2	279.175	9.31305	C17H26ClN	[M]+	Benzene and substituted derivatives	Halobenzenes	C07247		106650-56-0/84485-00-7	HMDB0015237	BioDeepDB	1	pos	1.36765e+07	8.3238e+06	1.54261e+07	1.528e+07	1.68875e+07	5.70739e+06	5.82643e+06	9.35585e+06	4.91019e+06	1.45767e+07	1.15313e+07	4.97472e+06	1.02207e+07	9.03536e+06	2.13587e+06	9.15976e+06	7.85122e+06	1.03471e+07
M265T640	12(S)-hydroxy-16-Heptadecynoic Acid	265.216	639.8	282.219	14.9048	C17H30O3	[M+H-H2O]+					148019-74-3		BioDeepDB	1	pos	7.60372e+06	7.08508e+06	5.85368e+06	5.26356e+06	1.43543e+06	7.92219e+06	7.06419e+06	4.41382e+06	504278	9.72712e+06	629538	347237	4.74029e+06	7.67093e+06	4.02084e+06	4.95622e+06	5.30653e+06	6.81337e+06
M267T261	Sulfisoxazole	267.065	260.8	267.068	8.98656	C11H13N3O3S	[M]+	Benzene and substituted derivatives	Benzenesulfonamides	C07318		127-69-5	HMDB0014408	BioDeepDB	1	pos	226819	987873	286758	724605	973630	817335	714457	642491	778507	798375	576291	537521	905662	223466	695057	186675	925244	663889
M270T691	Procyclidine	270.214	690.5	287.225	12.0867	C19H29NO	[M+H-H2O]+	Organonitrogen compounds	Amines	C07378		77-37-2	HMDB0014531	BioDeepDB	1	pos	1.32138e+06	799337	762146	5.75723e+06	1.26933e+06	1.21408e+06	861201	382940	104758	566166	703476	552921	9.05884e+06	9.25803e+06	5.90639e+06	1.79923e+07	6.0105e+06	3.76435e+06
M292T721	Cyclopentolate	292.192	720.9	291.183	5.13361	C17H25NO3	[M+H]+	Benzene and substituted derivatives		C06932		512-15-2	HMDB0015114	BioDeepDB	1	pos	1.44279e+07	1.03208e+07	1.1276e+07	2.40713e+06	1.58624e+07	1.45654e+07	2.40803e+06	2.45709e+06	1.81741e+07	1.37158e+06	1.42378e+06	1.64086e+06	1.74912e+07	1.26343e+07	1.50609e+07	3.65919e+06	1.60794e+07	1.44302e+07
M275T417	RITA	275.015	417.1	292.023	0.175881	C14H12O3S2	[M+H-H2O]+					213261-59-7		BioDeepDB	1	pos	2.19063e+06	2.45618e+06	217043	3.13448e+06	3.02747e+06	2.52813e+06	156755	321744	26873	199492	112609	80179.2	1.86752e+06	1.33557e+06	584194	176183	1.51645e+06	3.28117e+06
M275T102	Acetylvalerenolic acid	275.16	102.2	292.167	0.455212	C17H24O4	[M+H-H2O]+	Prenol lipids	Sesquiterpenoids			81397-67-3	HMDB0035687	BioDeepDB	1	pos	2.16975e+07	5.82397e+06	8.10815e+06	2.12884e+07	1.97603e+07	3.06716e+07	2.45484e+07	2.32646e+07	2.20486e+06	5.20447e+07	2.42668e+07	2.29457e+06	1.98611e+06	4.20787e+06	765401	1.80847e+06	2.34927e+06	1.94692e+07
M278T244	URB602	278.149	243.9	295.157	1.06026	C19H21NO2	[M+H-H2O]+					565460-15-3		BioDeepDB	1	pos	7.22446e+06	4.976e+06	1.54216e+06	3.11214e+06	2.03132e+06	6.51297e+06	1.37923e+06	1.47826e+06	217414	786656	825069	370154	3.80826e+06	5.19222e+06	3.68448e+06	4.01609e+06	3.72384e+06	6.70393e+06
M278T815	Venlafaxine	278.219	815.1	277.204	28.0354	C17H27NO2	[M+H]+	Phenol ethers	Anisoles	C07187		93413-69-5	HMDB0005016	BioDeepDB	1	pos	5.81488e+07	8.54364e+07	1.50521e+08	6.06919e+07	6.43649e+07	8.71095e+07	9.55753e+07	8.53262e+07	3.5509e+07	2.42464e+08	8.19074e+07	3.62003e+07	2.26438e+06	4.29991e+07	2.66176e+06	1.97777e+06	2.05793e+06	6.00025e+07
M279T615	Tetradecyl Phosphonate	279.216	615	278.201	28.6516	C14H31O3P	[M+H]+					4671-75-4		BioDeepDB	1	pos	7.98255e+06	1.01496e+07	1.11149e+07	7.79918e+06	6.6258e+06	9.64597e+06	1.17177e+07	8.92829e+06	4.56048e+06	2.35417e+07	9.74492e+06	3.86666e+06	1.80211e+06	9.47823e+06	794440	1.27247e+06	1.86153e+06	6.81231e+06
M280T528	Imipramine	280.19	528.4	280.194	15.3468	C19H24N2	[M]+	Benzazepines	Dibenzazepines	C07049		50-49-7	HMDB0001848	BioDeepDB	1	pos	2.62611e+06	407046	307528	1.2484e+06	1.55554e+06	321969	776218	2.60519e+06	2.62491e+06	651903	1.35246e+07	2.6354e+06	3.26363e+06	1.93294e+06	1.37511e+06	1.71726e+06	5.10537e+06	1.80369e+06
M282T96	2'-O-Methyladenosine	282.118	95.8		4.96246	C11H16N5O7P(C5H8O6PR)n(C5H8O6PR)n	[M+H]+	Purine nucleosides		C04779		2140-79-6	HMDB0004326	BioDeepDB	1	pos	4.0477e+07	4.20934e+07	4.38653e+07	2.98785e+07	3.44552e+07	4.21378e+07	3.27353e+07	4.91644e+07	7.24095e+06	4.93239e+07	2.91987e+07	1.61085e+06	2.29989e+06	1.17037e+07	309161	844194	8.43477e+06	2.22812e+07
M307T731	Benzatropine	307.19	730.6	307.194	11.7191	C21H25NO	[M]+	Benzene and substituted derivatives	Diphenylmethanes	C06846		86-13-5	HMDB0014390	BioDeepDB	1	pos	9.44227e+06	1.89325e+07	2.78903e+07	1.99811e+07	1.5885e+07	1.90931e+07	2.09323e+07	1.29029e+07	7.88859e+06	7.53043e+06	3.32522e+06	1.48155e+06	809630	1.54903e+07	233799	552174	1.38325e+06	1.11506e+07
M292T659	2-hydroxyflutamide	292.073	659.5	292.067	19.1733	C11H11F3N2O4	[M]+	Benzene and substituted derivatives	Trifluoromethylbenzenes	C14204		52806-53-8	HMDB0060949	BioDeepDB	1	pos	870417	813034	878732	918211	515567	1.00535e+06	979551	1.23874e+06	895007	851937	1.14669e+06	730997	1.00625e+06	559381	636995	182087	749020	760638
M312T301	Dhurrin	312.108	301.3	311.101	0.0768965	C14H17NO7	[M+H]+	Organooxygen compounds	Carbohydrates and carbohydrate conjugates	C05143		499-20-7	HMDB0060471	BioDeepDB	1	pos	2.64825e+06	2.01958e+06	1.44701e+06	1.78288e+06	1.89553e+06	3.01656e+06	3.0069e+06	6.78387e+06	97953.2	942405	701870	955253	2.29145e+06	2.52956e+06	912634	2.41751e+06	1.69079e+06	3.81979e+06
M300T94	Azinphos-methyl	299.996	94.3	317.006	6.55341	C10H12N3O3PS2	[M+H-H2O]+			C11018		86-50-0		BioDeepDB	1	pos	7.89478e+06	4.77836e+06	7.91139e+06	7.50682e+06	4.10362e+06	7.17257e+06	1.69683e+07	9.25632e+06	8.82266e+06	8.39404e+06	7.20971e+06	7.62884e+06	9.13607e+06	5.42895e+06	6.85179e+06	7.38985e+06	7.06079e+06	7.45557e+06
M318T817	Nateglinide	318.212	817.3	317.199	18.8553	C19H27NO3	[M+H]+	Carboxylic acids and derivatives	Amino acids, peptides, and analogues	C12508		105816-04-4	HMDB0014869	BioDeepDB	1	pos	2.06019e+07	8.39781e+06	8.56999e+06	7.9124e+06	37674.3	8.56887e+06	7.41423e+06	6.62203e+06	9.24142e+06	6.36108e+06	197956	1.94355e+06	9.90347e+06	22361.9	12568	7.16943e+06	2.6465e+07	7.39351e+06
M301T954_2	(S,E)-Zearalenone	301.141	953.6	318.147	4.76189	C18H22O5	[M+H-H2O]+	Macrolides and analogues	Zearalenones	C09981		17924-92-4	HMDB0031752	BioDeepDB	1	pos	6.48739e+06	4.9049e+06	4.78279e+06	4.50598e+06	4.17244e+06	3.3431e+06	6.76989e+06	4.84355e+06	2.40255e+06	7.41797e+06	5.49514e+07	1.05457e+06	4.07249e+06	2.53326e+06	1.404e+06	3.89363e+06	5.50033e+06	770890
M302T855	Trihexyphenidyl	302.248	855.1	301.241	0.079405	C20H31NO	[M+H]+	Organonitrogen compounds	Amines	C07171		144-11-6	HMDB0014520	BioDeepDB	1	pos	9.44135e+06	3.72277e+06	9.81529e+06	8.21707e+06	2.4199e+06	2.92258e+06	1.95106e+06	4.85262e+06	1.09023e+07	3.04266e+06	1.90388e+06	1.01629e+07	4.90722e+06	2.38616e+06	1.68027e+06	8.34134e+06	1.29504e+07	7.89437e+06
M303T376	Phenoxybenzamine	303.133	375.8	303.139	18.4737	C18H22ClNO	[M]+	Benzene and substituted derivatives	Phenylmethylamines	C07435		59-96-1	HMDB0015061	BioDeepDB	1	pos	2.97901e+06	1.45759e+07	1.16968e+07	1.1581e+07	3.09299e+06	1.16344e+07	4.14902e+06	4.88247e+06	4.65644e+06	5.02557e+06	1.22148e+07	5.49908e+06	1.03804e+07	1.21296e+07	2.39022e+06	6.00352e+06	5.2656e+06	1.46231e+07
M308T387	Iodotyrosine	307.978	387	306.971	0.649397	C9H10INO3	[M+H]+	Carboxylic acids and derivatives	Amino acids, peptides, and analogues	C02515	Amino acid metabolism; Endocrine system	70-78-0	HMDB0000021	BioDeepDB	1	pos	1.43583e+06	1.61482e+06	2.0732e+06	1.99291e+06	1.88256e+06	1.48468e+06	820844	157989	377052	207083	280244	5931.89	5.50511e+06	2.439e+06	2.75375e+06	4.25041e+06	4.01408e+06	3.14064e+06
M313T83	Malathion	313.036	82.8	330.036	23.1092	C10H19O6PS2	[M+H-H2O]+	Fatty Acyls	Fatty acid esters	C07497		121-75-5	HMDB0014910	BioDeepDB	1	pos	9.83705e+06	8.63946e+06	1.58011e+07	2.41846e+07	1.9818e+07	2.63817e+07	1.93567e+07	1.35956e+07	4.60229e+06	2.69957e+07	3.04477e+07	8.58078e+06	3.81402e+06	7.62286e+06	2.21798e+06	2.61777e+06	8.98364e+06	2.01708e+07
M324T640	Quinidine	324.18	639.9	324.184	10.488	C20H24N2O2	[M]+	Cinchona alkaloids		C06527		56-54-2	HMDB0015044	BioDeepDB	1	pos	3.20429e+06	2.19866e+06	4.28566e+06	2.9471e+06	2.63577e+06	2.79496e+06	6.25901e+06	2.51596e+06	3.6119e+06	3.23323e+06	3.28333e+06	2.87064e+06	2.00219e+06	2.31694e+06	1.75471e+06	2.31051e+06	1.75365e+06	2.29848e+06
M326T577	Tolterodine	326.25	577.2	325.241	7.12337	C22H31NO	[M+H]+	Benzene and substituted derivatives	Diphenylmethanes	C07750		124937-51-5	HMDB0015170	BioDeepDB	1	pos	3.44722e+07	2.7189e+07	5.91921e+07	4.00749e+07	2.78723e+07	1.48038e+07	4.62226e+07	1.92877e+07	3.69835e+07	1.88134e+07	2.35902e+07	1.90936e+07	1.38053e+07	2.32224e+07	4.11038e+07	1.35017e+07	1.30507e+07	1.67013e+07
M326T637	Ajmaline	326.198	636.8	326.199	5.21156	C20H26N2O2	[M]+	Ajmaline-sarpagine alkaloids		C06542		4360-12-7	HMDB0015495	BioDeepDB	1	pos	693549	3.56405e+06	2.58893e+06	2.46931e+06	3.33308e+06	866125	731382	2.54451e+06	529596	7.77429e+06	5.93521e+06	1.83088e+06	237543	517018	30420.4	173685	240246	2.64119e+06
M327T787	Oxyphencyclimine	327.201	787.4	344.21	4.78605	C20H28N2O3	[M+H-H2O]+	Diazines	Pyrimidines and pyrimidine derivatives	C07851		125-53-1/125-52-0	HMDB0014527	BioDeepDB	1	pos	4.1476e+07	5.23211e+07	4.10921e+07	1.07605e+07	3.76717e+07	1.02715e+07	3.62957e+07	7.08789e+06	1.07784e+07	8.70773e+06	3.8952e+07	9.34982e+06	9.25353e+06	3.98644e+07	4.52537e+07	4.28145e+07	1.10328e+07	3.58777e+07
M344T277	Paroxetine	344.163	277	329.143	7.98396	C19H20FNO3	[M+H]+	Piperidines	Phenylpiperidines	C07415		61869-08-7	HMDB0014853	GNPS	1	pos	7.05153e+06	3.37234e+06	8.89889e+06	4.12246e+06	4.0503e+06	4.35249e+06	2.42747e+06	8.41717e+06	7.4151e+06	3.33788e+06	5.34942e+06	4.52555e+06	4.63819e+06	2.10679e+06	7.78807e+06	3.97943e+06	2.96076e+06	1.99588e+06
M350T112	Cefradine	350.118	111.5	349.11	4.28426	C16H19N3O4S	[M+H]+	Carboxylic acids and derivatives	Amino acids, peptides, and analogues	C06897		38821-53-3	HMDB0015428	BioDeepDB	1	pos	3.80549e+06	3.86645e+06	2.59585e+06	4.92889e+06	1.1014e+06	812055	3.36277e+06	7.62554e+06	2.02467e+06	4.88716e+06	5.94673e+06	1.64573e+06	5.83009e+06	3.76485e+06	546879	5.03417e+06	3.80309e+06	2.82806e+06
M335T908	isopropamide	335.242	908.3	352.251	5.71587	C23H32N2O	[M+H-H2O]+							BioDeepDB	1	pos	2.7595e+07	4.36421e+07	4.20382e+07	2.43741e+07	7.60185e+06	1.86821e+07	8.64926e+07	1.4316e+07	3.0545e+07	4.19264e+07	3.0509e+07	1.13411e+06	1.65267e+07	4.66693e+07	2.61328e+06	2.66428e+07	7.97733e+06	3.02464e+07
M337T303	Nicotinic acid mononucleotide	337.052	302.9	336.048	10.9063	C11H15NO9P	[M+H]+	Organooxygen compounds	Carbohydrates and carbohydrate conjugates	C01185	Metabolism of cofactors and vitamins	321-02-8	HMDB0001132	BioDeepDB	1	pos	879388	26845.7	1.23145e+06	1.33314e+06	4.54516e+06	1.34384e+06	1.39528e+06	1.76111e+06	2.54105e+06	3.27184e+06	8.23557e+06	9.3422e+06	1.17036e+06	7.74407e+06	5.16917e+06	1.05013e+06	1.06449e+06	1.40764e+06
M337T329	Xanthohumol	337.139	329.3	354.147	0.788992	C21H22O5	[M+H-H2O]+	Linear 1,3-diarylpropanoids	Chalcones and dihydrochalcones	C16417		6754-58-1	HMDB0037479	BioDeepDB	1	pos	1.45719e+07	6.02035e+06	1.06661e+07	6.85215e+06	6.66062e+06	3.43622e+06	9.2498e+06	4.29258e+06	579837	7.74595e+06	9.15961e+06	1.0926e+06	2.77208e+06	1.05561e+07	762944	3.53993e+06	4.98105e+06	1.11844e+07
M340T864	Danazol	340.231	864.1	337.204	12.0506	C22H27NO2	[M+H]+	Steroids and steroid derivatives	Estrane steroids	C06938		17230-88-5	HMDB0002835	BioDeepDB	1	pos	1.13975e+07	6.26621e+06	1.30279e+07	7.11726e+06	1.2204e+07	1.19033e+07	1.56889e+07	1.14005e+07	8.63914e+06	1.1147e+07	1.17553e+07	7.65258e+06	1.20364e+07	6.18318e+06	5.7775e+06	1.261e+07	7.74424e+06	5.87006e+06
M342T541	Curacin D	342.227	541.1	359.228	17.0899	C22H33NOS	[M+H-H2O]+							BioDeepDB	1	pos	1.03734e+07	1.5571e+07	1.28865e+07	1.20666e+07	2.00347e+07	1.25859e+07	1.90105e+07	5.4471e+06	5.02127e+06	6.8111e+06	1.02822e+07	4.29067e+06	1.50548e+07	1.1507e+07	5.34755e+06	1.36067e+07	1.43287e+07	1.24516e+07
M348T93	YK-4-279	348.012	93.2	365.022	6.40587	C17H13Cl2NO4	[M+H-H2O]+					1037184-44-3		BioDeepDB	1	pos	8.19927e+06	4.52841e+06	1.51097e+06	8.54259e+06	5.85441e+06	8.24235e+06	7.19718e+06	3.63879e+06	2.07884e+06	6.0943e+06	5.80517e+06	2.85316e+06	1.31102e+07	8.0553e+06	5.9476e+06	1.09914e+07	9.40358e+06	1.87397e+07
M349T90	Chlorpyrifos	348.933	90.4	348.926	19.2014	C9H11Cl3NO3PS	[M]+	Organic thiophosphoric acids and derivatives	Thiophosphoric acid esters	C14322		2921-88-2	HMDB0041856	BioDeepDB	1	pos	4.58718e+07	9.67719e+07	9.71289e+07	1.28927e+08	5.45267e+07	8.23552e+07	1.27738e+08	4.59962e+07	2.82233e+07	1.16308e+07	1.70059e+07	2.0527e+07	5.01419e+07	6.09398e+07	3.18289e+07	4.76177e+07	4.62679e+07	3.33746e+07
M351T671	Propantheline	351.215	671	368.223	1.32682	C23H30NO3	[M+H-H2O]+	Benzopyrans	1-benzopyrans	C07506		298-50-0	HMDB0014920	BioDeepDB	1	pos	1.28054e+09	2.46837e+08	2.00047e+08	2.56813e+08	2.51408e+08	2.77331e+08	3.45659e+08	4.84106e+08	2.10309e+08	7.59553e+08	5.07001e+08	1.99489e+08	1.12506e+08	1.39244e+08	2.92974e+06	6.03301e+07	9.24488e+07	2.46759e+08
M355T705	Prostaglandin D1	355.247	705.4	354.241	1.33991	C20H34O5	[M+H]+	Fatty Acyls	Eicosanoids	C06438		17968-82-0	HMDB0005102	BioDeepDB	1	pos	2.6928e+06	1.00807e+07	1.87127e+07	7.55567e+06	5.85736e+06	1.07054e+07	1.08315e+07	2.15921e+07	5.32862e+06	2.6928e+07	1.7263e+07	1.71894e+06	3.41793e+06	1.59453e+06	705804	832339	848706	1.06248e+07
M356T794	Conessine	356.315	794.3	356.319	11.7873	C24H40N2	[M]+			C06545		546-06-5/5913-82-6		BioDeepDB	1	pos	2.47206e+07	4.31677e+07	2.35812e+07	1.89614e+07	1.33463e+07	2.97309e+07	5.49528e+07	9.04766e+07	5.39718e+07	7.2174e+07	2.53098e+08	1.04161e+08	1.91286e+07	2.63598e+07	1.42764e+06	1.69471e+07	3.35283e+06	3.06112e+07
M360T639	O-Arachidonoyl Glycidol	360.274	639.4	360.266	19.5823	C23H36O3	[M]+					439146-24-4		BioDeepDB	1	pos	3.79754e+07	6.02701e+07	2.68123e+07	3.46176e+07	3.42633e+07	4.8573e+07	8.15267e+07	1.14652e+09	5.64352e+08	6.52208e+08	2.32068e+08	2.95257e+08	2.50737e+07	2.59033e+07	3.18968e+08	1.59211e+07	1.45609e+08	3.822e+08
M362T107	Coumaphos	362.013	106.9	362.014	3.3148	C14H16ClO5PS	[M]+			C11025		56-72-4		BioDeepDB	1	pos	1.83822e+07	1.58694e+07	1.92528e+07	1.26773e+07	6.29485e+06	1.35272e+07	3.94232e+07	8.60625e+06	1.81587e+06	4.88238e+06	3.22591e+06	5.28508e+06	8.70159e+06	3.15702e+06	5.6279e+06	5.97289e+06	6.10003e+06	6.49464e+06
M364T882	Prostaglandin F2a-d9	364.314	882.2	363.297	26.6503	C20H25D9O5	[M+H]+							BioDeepDB	1	pos	470928	308917	276301	398997	584778	711990	1.52393e+06	2.77956e+06	601454	1.88205e+06	1.78671e+06	1.90492e+06	1.63716e+06	395253	710943	2.48074e+06	2.21733e+06	1.38094e+06
M386T447	Sufentanil	386.209	447	386.203	15.5356	C22H30N2O2S	[M]+	Benzene and substituted derivatives	Anilides	C08022		56030-54-7	HMDB0014846	BioDeepDB	1	pos	1.42661e+07	1.80626e+07	1.32039e+07	1.20573e+07	1.08758e+07	1.19288e+07	2.53017e+06	9.9651e+06	810182	3.73417e+06	3.39754e+06	802645	9.54308e+06	4.08273e+06	716737	7.80026e+06	8.00339e+06	2.26375e+06
M371T848	Tamoxifen	371.226	848	371.225	1.88565	C26H29NO	[M]+	Stilbenes		C07108	Xenobiotics biodegradation and metabolism	10540-29-1	HMDB0014813	BioDeepDB	1	pos	1.16788e+07	1.02896e+07	1.04384e+07	9.36924e+06	8.82506e+06	1.33291e+07	2.24028e+07	2.22752e+07	1.38542e+07	3.69049e+07	2.20262e+07	7.49478e+06	6.65106e+06	6.80738e+06	1.73369e+06	7.18469e+06	5.27523e+06	1.44796e+07
M373T621	DL-PDMP (hydrochloride)	373.279	621.2	390.288	5.87711	C23H38N2O3	[M+H-H2O]+					73257-80-4		BioDeepDB	1	pos	2.28631e+06	3.95531e+06	3.47016e+06	499396	642868	2.13554e+06	5.84849e+06	7.23236e+06	4.10986e+06	1.66054e+07	6.43797e+06	2.51937e+06	196262	1.52598e+06	12307.8	147586	274869	4.15066e+06
M374T907	Palmitoyl dopamine	374.302	906.6	391.309	2.68874	C24H41NO3	[M+H-H2O]+					136181-87-8		BioDeepDB	1	pos	1.86853e+07	2.74568e+07	2.50188e+07	1.0903e+07	1.06646e+07	1.10783e+07	4.94998e+07	9.89247e+06	2.15805e+07	1.38981e+07	2.16192e+07	4.69258e+06	8.70392e+06	2.9302e+07	7.17279e+06	2.2232e+07	5.18163e+06	1.91213e+07
M377T770	(plusmn)-CP 55,940	377.315	769.7	376.298	27.7721	C24H40O3	[M+H]+					83003-12-7		BioDeepDB	1	pos	7.53545e+06	1.50581e+07	1.19157e+07	8.06208e+06	6.42679e+06	7.69507e+06	1.214e+07	9.79452e+06	1.01513e+07	7.37948e+06	6.21614e+06	9.32786e+06	7.51323e+06	1.09238e+07	6.62071e+06	8.40974e+06	7.4353e+06	1.02205e+07
M378T267	Carbenicillin	378.094	267.4	378.089	15.6046	C17H18N2O6S	[M]+	Carboxylic acids and derivatives	Amino acids, peptides, and analogues	C06869		4697-36-3	HMDB0014717	BioDeepDB	1	pos	1.03198e+06	1.38145e+06	1.73079e+06	1.5726e+06	1.76688e+06	1.15524e+06	549824	887763	694854	2.54797e+06	1.27747e+06	488913	1.3415e+06	1.48561e+06	527703	3.52963e+06	1.50347e+06	526337
M381T83	Econazole	381.022	82.8	380.025	26.1822	C18H15Cl3N2O	[M+H]+	Benzene and substituted derivatives	Benzylethers	C08068		27220-47-9	HMDB0015259	BioDeepDB	1	pos	3.8796e+06	2.26681e+06	6.62613e+06	2.34788e+06	2.97376e+06	6.05698e+06	8.42586e+06	4.9516e+06	3.46336e+06	6.19219e+06	5.31581e+06	4.86431e+06	4.64765e+06	5.5017e+06	5.16206e+06	1.40439e+06	1.61419e+06	3.96771e+06
M384T677	Oleoyl Oxazolopyridine	384.278	677.4	384.278	0.0561937	C24H36N2O2	[M]+					288862-58-8		BioDeepDB	1	pos	2.05053e+07	2.77517e+07	1.30111e+07	2.20405e+07	4.59781e+07	1.86726e+07	1.04631e+06	432210	1.74996e+06	1.81066e+06	823658	497330	2.66245e+07	1.39878e+07	8.33606e+06	2.13961e+07	2.12796e+07	3.23707e+07
M390T837	MILTEFOSINE	390.32	836.8	407.316	28.4085	C21H46NO4P	[M+H-H2O]+					58066-85-6		BioDeepDB	1	pos	6.0232e+06	6.05113e+06	7.13756e+06	7.72353e+06	6.06644e+06	5.63092e+06	5.54857e+06	2.53689e+07	1.67046e+07	2.42806e+07	7.92266e+06	5.5813e+06	4.9766e+06	7.33752e+06	4.24062e+07	3.5073e+07	5.88534e+06	3.044e+07
M393T107	5-Iodotubercidin	392.995	107	391.998	27.2268	C11H13IN4O4	[M+H]+					24386-93-4		BioDeepDB	1	pos	1.04483e+07	8.66609e+06	8.61154e+06	7.90172e+06	9.05183e+06	1.13261e+07	7.99045e+06	1.03436e+07	141331	1.67668e+06	1.75141e+06	3.59048e+06	1.49822e+07	9.08646e+06	8.66362e+06	1.14479e+07	1.1489e+07	1.2078e+07
M394T607	Arachidonoyl-1-thio-Glycerol	394.257	607	394.254	7.18801	C23H38O3S	[M]+							BioDeepDB	1	pos	8.1995e+06	6.62728e+06	6.11909e+06	6.25632e+06	1.10702e+07	5.96571e+06	8.24008e+06	1.58187e+07	3.8861e+06	1.81771e+07	1.26913e+07	3.6633e+06	9.81488e+06	7.72516e+06	3.82183e+06	1.75288e+07	1.34767e+07	1.76372e+07
M395T83	Cefdinir	395.036	83	395.036	1.26571	C14H13N5O5S2	[M]+	Lactams	Beta lactams	C08110		91832-40-5	HMDB0014675	BioDeepDB	1	pos	8.26971e+06	3.9742e+06	5.60191e+06	6.56195e+06	6.3527e+06	4.36251e+06	5.92931e+06	4.59455e+06	126808	3.31328e+06	775121	218102	7.85745e+06	6.61165e+06	4.5353e+06	7.23895e+06	7.55857e+06	6.37234e+06
M395T900	Stigmasterol	395.355	900	412.37	19.3901	C29H48O	[M+H-H2O]+	Steroids and steroid derivatives	Stigmastanes and derivatives	C05442	Lipid metabolism	83-48-7	HMDB0000937	BioDeepDB	1	pos	1.32112e+07	9.93872e+06	1.18361e+07	6.06546e+06	1.56277e+07	1.19294e+07	1.29193e+07	3.52609e+06	1.56742e+07	1.97372e+06	6.99283e+06	2.57046e+07	3.26773e+06	1.13373e+07	3.6738e+07	1.12108e+07	9.96798e+06	1.27783e+07
M398T750_3	tomatidine	398.337	750.1	415.345	0.961497	C27H45NO2	[M+H-H2O]+							BioDeepDB	1	pos	1.07822e+08	1.1054e+08	1.04212e+08	1.64876e+08	1.19712e+08	1.6777e+08	3.58551e+08	2.11655e+08	1.51339e+08	1.3502e+08	1.26216e+08	5.63536e+07	2.32501e+08	7.45052e+07	4.34239e+07	3.36565e+07	5.75644e+07	7.70483e+07
M399T839	Sarsasapogenin	399.322	838.5	416.329	2.08854	C27H44O3	[M+H-H2O]+	Steroids and steroid derivatives	Steroidal glycosides	C03963		126-19-2 / NA	HMDB0030024	BioDeepDB	1	pos	4.20673e+06	3.60191e+06	3.10227e+06	3.47929e+06	1.07818e+07	1.78589e+07	1.02046e+07	8.41031e+06	1.10328e+07	3.41324e+06	5.37367e+06	4.17828e+06	1.07998e+07	3.37223e+06	4.91638e+06	1.01602e+07	8.64957e+06	4.45441e+06
M400T675	N-Oleoyl dopamine	400.306	674.8	417.324	26.8944	C26H43NO3	[M+H-H2O]+			C12272	Signaling molecules and interaction	105955-11-1		BioDeepDB	1	pos	9.93485e+06	6.03316e+06	9.20531e+06	9.12148e+06	9.30505e+06	5.90886e+06	7.40235e+06	1.36457e+07	5.60621e+06	9.70665e+06	4.73997e+06	6.57601e+06	1.19531e+07	8.6427e+06	5.46376e+06	7.53639e+06	1.54941e+07	9.01332e+06
M403T290	Perphenazine	403.143	290.2	403.149	13.1467	C21H26ClN3OS	[M]+	Benzothiazines	Phenothiazines	C07427		58-39-9	HMDB0014988	mzCloud	1	pos	1.8618e+06	1.75675e+06	3.6361e+06	2.37993e+06	1.70757e+06	2.53281e+06	967136	86823	39727.8	214156	668180	626744	164722	2.07434e+06	10525.9	54216.2	181446	981845
M404T700	NSC 23766	404.296	700.4	421.295	21.1227	C24H35N7	[M+H-H2O]+					1177865-17-6		BioDeepDB	1	pos	6.32321e+06	1.58286e+07	8.92477e+06	2.03309e+06	1.95579e+06	1.26968e+07	4.65561e+06	3.36799e+07	2.57259e+06	6.70691e+07	1.11973e+07	2.27264e+07	498429	5.88121e+06	117566	232244	597811	1.39509e+07
M407T651	Benazepril	407.184	650.9	424.2	21.0372	C24H28N2O5	[M+H-H2O]+	Carboxylic acids and derivatives	Amino acids, peptides, and analogues	C06843		86541-75-5	HMDB0014682	BioDeepDB	1	pos	2.09532e+06	1.876e+06	1.28815e+06	2.36914e+06	2.06206e+06	1.54079e+06	2.02708e+07	3.24263e+06	6.61632e+06	1.9652e+07	1.11831e+07	5.587e+06	1.51414e+06	2.14842e+06	218247	7.99455e+06	3.2766e+06	1.18066e+06
M409T811	Tamsulosin	409.183	810.6	408.172	8.55364	C20H28N2O5S	[M+H]+	Benzene and substituted derivatives	Phenethylamines	C07124		106133-20-4	HMDB0014844	BioDeepDB	1	pos	2.05786e+07	1.88673e+07	3.06078e+07	1.35362e+07	1.09077e+07	2.96189e+07	4.48948e+07	1.2052e+07	1.99652e+07	4.97267e+07	2.71617e+07	1.64122e+07	5.3308e+06	2.76598e+07	3.1799e+06	3.13613e+06	1.92683e+07	1.35647e+07
M409T672	METHIONYL-LEUCYLPHENYLALANINE	409.204	672.5	409.204	1.6435	C20H31N3O4S	[M]+							BioDeepDB	1	pos	9.03309e+06	4.40701e+06	2.78549e+06	7.93343e+06	5.51358e+06	5.73327e+06	1.28902e+06	2.05217e+06	570990	3.32084e+06	2.65063e+06	283448	2.99793e+06	8.53608e+06	1.44773e+06	816994	1.20281e+06	1.99114e+06
M410T837	PGF2alpha diethyl amide	410.336	836.9	409.319	21.9333	C24H43NO4	[M+H]+							BioDeepDB	1	pos	9.23082e+06	1.9833e+06	2.56972e+06	3.3877e+06	1.36452e+06	4.17317e+06	1.27683e+06	7.91205e+06	1.89359e+06	2.5118e+06	1.7813e+06	1.54679e+06	1.25553e+06	4.58999e+06	2.96538e+06	2.01032e+06	1.97658e+06	2.18065e+06
M411T84	IDP	411.01	83.5	428.013	9.57155	C10H14N4O11P2	[M+H-H2O]+	Purine nucleotides	Purine ribonucleotides	C00104	Nucleotide metabolism	86-04-4	HMDB0003335	BioDeepDB	1	pos	1.89965e+07	3.92932e+06	1.29613e+07	1.55616e+07	1.57244e+07	1.23873e+07	4.04843e+06	7.06021e+06	2.13935e+06	8.37809e+06	1.21361e+06	225847	1.29359e+07	2.41529e+07	5.39723e+06	1.14416e+07	1.56191e+07	1.17783e+07
M413T322_3	Bicalutamide	413.059	322.1	430.061	13.6397	C18H14F4N2O4S	[M+H-H2O]+	Benzene and substituted derivatives	Trifluoromethylbenzenes	C08160		90357-06-5	HMDB0015260	BioDeepDB	1	pos	5.42732e+06	5.50617e+06	7.85454e+06	9.65998e+06	7.55823e+06	9.58559e+06	8.75589e+06	3.37386e+06	501292	9.98502e+06	6.97323e+06	1.51892e+06	2.33374e+06	4.31878e+06	159156	251149	1.53649e+06	3.41074e+06
M416T155	EUK 134	416.038	155.4	416.034	9.4717	C18H18ClMnN2O4	[M]+					81065-76-1		BioDeepDB	1	pos	7.17712e+06	5.61833e+06	4.78865e+06	4.99974e+06	5.31612e+06	5.77833e+06	3.98341e+06	5.0337e+06	125326	786120	196916	1.77315e+06	7.0514e+06	4.87926e+06	3.66051e+06	6.03469e+06	6.29177e+06	6.56752e+06
M417T680	Flunisolide	417.204	680.3	434.211	1.51964	C24H31FO6	[M+H-H2O]+	Steroids and steroid derivatives	Hydroxysteroids	C07005		3385-03-3	HMDB0014326	BioDeepDB	1	pos	6.56077e+07	1.8944e+07	6.80693e+07	4.35125e+06	1.60993e+07	2.00111e+07	3.10007e+06	2.03029e+07	1.31135e+06	3.90041e+07	3.88436e+06	1.81122e+06	2.57049e+06	1.6117e+07	4.39211e+06	8.38458e+06	1.01211e+07	9.58559e+06
M436T69	CAY10621	436.341	68.9	435.335	2.52096	C26H45NO4	[M+H]+					120005-55-2		BioDeepDB	1	pos	5.44828e+06	192973	1.55864e+06	1.57067e+06	4.15068e+06	907126	1.39336e+06	2.45624e+06	2.34853e+06	2.05947e+06	1.25461e+07	41022.5	6.1084e+06	1.6484e+06	1.41889e+06	1.71773e+06	7.0429e+06	1.17444e+06
M421T322_2	YM-58483	421.045	322.5	421.043	4.75043	C15H9F6N5OS	[M]+					223499-30-7		BioDeepDB	1	pos	862918	593809	1.02757e+06	613478	481093	1.13455e+06	833760	1.2164e+06	756254	769804	1.23917e+06	441635	1.18193e+06	102595	759971	1.32066e+06	513456	823595
M404T835	AGELASINE	404.315	835	421.321	1.28689	C26H39N5	[M+H-H2O]+							BioDeepDB	1	pos	7.8925e+07	7.33412e+07	1.10281e+08	5.41957e+07	5.36999e+07	9.21196e+07	5.06404e+07	3.6438e+07	2.91193e+07	5.43016e+07	2.70389e+08	1.7781e+07	2.75389e+07	4.87038e+07	1.23893e+07	1.34234e+07	4.26897e+07	5.23323e+07
M423T719	7-hydroxycoumarinyl-gamma-Linolenate	423.254	719	422.246	2.36265	C27H34O4	[M+H]+					161180-12-7		BioDeepDB	1	pos	4.59033e+06	6.93949e+06	9.97076e+06	1.6292e+06	4.54029e+06	3.64064e+06	7.72819e+06	3.41746e+06	214082	5.38953e+06	1.75334e+07	139421	243225	2.90314e+06	508464	167690	350644	3.36088e+06
M440T896	Oleoyl Serotonin	440.336	895.7	440.34	9.03551	C28H44N2O2	[M]+					1002100-44-8		BioDeepDB	1	pos	1.2186e+07	2.97295e+06	7.9277e+06	2.9661e+06	1.50542e+07	5.42016e+06	7.06339e+06	3.94134e+06	8.70922e+06	4.79968e+06	5.66999e+07	4.3532e+06	8.44877e+06	1.06928e+07	1.56734e+07	1.16552e+06	2.16515e+07	5.68568e+06
M442T817	Betulin	442.388	817	442.381	16.0493	C30H50O2	[M]+	Prenol lipids	Triterpenoids	C08618		473-98-3	HMDB0036838	BioDeepDB	1	pos	1.59133e+07	1.00162e+07	3.56538e+07	8.17027e+06	2.06268e+07	7.08889e+06	2.7666e+07	2.75156e+07	1.92925e+07	3.65759e+07	3.65081e+07	7.96825e+06	1.72154e+07	7.27566e+06	2.752e+06	1.48453e+07	1.7713e+07	6.75449e+06
M428T729	1alpha,25-dihydroxyvitamin D2	428.336	728.7	428.329	16.7392	C28H44O3	[M]+					60133-18-8		BioDeepDB	1	pos	1.17316e+07	1.40256e+07	8.17536e+06	9.73401e+06	1.90182e+07	1.24253e+07	6.26851e+06	5.56978e+06	3.45392e+06	7.81488e+06	1.44676e+07	2.17744e+06	6.61011e+06	7.37494e+06	3.19453e+06	6.50981e+06	9.34202e+06	9.73235e+06
M430T754	N-Arachidonoyl Dopamine-d8	430.353	753.9	447.359	3.42939	C28H33D8NO3	[M+H-H2O]+							BioDeepDB	1	pos	2.17231e+07	2.13163e+07	1.77444e+07	1.02191e+06	1.01021e+07	2.98676e+07	6.48438e+07	9.4813e+06	9.66455e+06	4.64924e+07	501902	1.30258e+07	2.01432e+07	1.19044e+07	9.88776e+06	2.097e+06	1.81074e+06	4.01695e+07
M433T862	Latanoprost	433.292	862	432.288	6.80924	C26H40O5	[M+H]+					130209-82-4		BioDeepDB	1	pos	6.58038e+06	1.41803e+07	6.40039e+06	8.94489e+06	1.38666e+07	7.03586e+06	2.13513e+07	1.09075e+07	8.53624e+06	9.12999e+06	6.62712e+06	6.86101e+06	9.40696e+06	4.13347e+06	1.04704e+07	1.30885e+07	7.84378e+06	4.78025e+06
M444T565	Mitoxantrone	444.204	565	444.201	5.85317	C22H28N4O6	[M]+	Anthracenes	Anthraquinones	C11195		65271-80-9	HMDB0015335	BioDeepDB	1	pos	1.36745e+06	2.21549e+06	1.979e+06	1.42115e+06	2.06153e+06	924689	1.94122e+06	2.70311e+06	2.06398e+06	389131	646426	3.51395e+06	2.35608e+06	2.59909e+06	2.2933e+06	2.70626e+06	712597	3.30325e+06
M446T266	H-89	446.051	265.6	445.046	4.03541	C20H20BrN3O2S	[M+H]+					127243-85-0		BioDeepDB	1	pos	117733	326727	631460	607667	986263	758280	1.14482e+06	122911	43808.3	260453	161673	41942	21898.8	421019	1835.79	35572.1	36489.2	532061
M447T894	(R)-4-((3S,5R,8R,9S,10S,13R,14S,17R)-3-hydroxy-4,4,10,13,14-pentamethyl-7,11-dioxohexadecahydro-1H-cyclopenta[a]phenanthren-17-yl)pentanoic acid	447.31	893.7	446.303	1.56491	C27H42O5	[M+H]+							BioDeepDB	1	pos	4.75123e+06	7.30538e+06	2.6746e+07	3.50284e+06	3.36467e+06	3.30047e+06	6.24444e+06	2.96484e+06	5.96083e+06	3.66667e+06	2.81128e+06	1.74324e+07	4.27146e+06	1.1533e+07	1.15682e+07	4.34261e+06	5.21204e+06	5.33194e+06
M448T713	Boc-Pro-Phe(NMe)-Gly-OMe	448.245	713.2	447.237	0.866038	C23H33N3O6	[M+H]+							BioDeepDB	1	pos	2.15264e+07	1.51077e+07	2.63015e+07	2.25762e+07	1.6907e+07	1.50638e+07	7.1622e+06	582560	193452	3.80015e+06	6.77166e+06	148771	9.48638e+06	2.73107e+07	91030.6	4.21081e+06	3.16372e+06	1.66459e+07
M451T770	Vitamin K1	451.36	769.8	450.35	6.64658	C31H46O2	[M+H]+	Prenol lipids	Quinone and hydroquinone lipids	C02059	Metabolism of cofactors and vitamins; Digestive system	12001-79-5/84-80-0	HMDB0003555	BioDeepDB	1	pos	8.14498e+06	2.57486e+07	1.1947e+07	7.54381e+06	3.14197e+07	2.33396e+07	3.1894e+06	2.93899e+06	2.57912e+06	2.38525e+06	5.09263e+06	753240	2.54385e+07	2.49323e+07	3.66982e+06	2.02649e+07	2.54527e+07	2.90029e+07
M473T880	(Z)-2-tetracos-15-enamidoethanesulfonic acid	473.343	880.4	473.354	22.3538	C26H51NO4S	[M]+							BioDeepDB	1	pos	6.4768e+06	8.85892e+06	1.06688e+07	6.29105e+06	2.30225e+06	7.92131e+06	1.86717e+06	4.78655e+06	2.55663e+06	1.64751e+07	1.17826e+07	2.61232e+06	909930	5.30906e+06	117578	268740	1.34917e+06	6.82568e+06
M464T279	Peonidin-3-glucoside	464.132	278.6	463.124	2.42172	C22H23O11	[M+H]+	Flavonoids	Flavonoid glycosides	C12141		68795-37-9	HMDB0013689	BioDeepDB	1	pos	1.01205e+06	2.44582e+06	4.73351e+06	503863	451375	5.26567e+06	189191	752995	171208	123623	718337	32471.7	1.65048e+06	4.45357e+06	704923	2.98177e+06	2.15178e+06	2.22509e+06
M464T640	Pristimerin	464.284	639.8	464.293	19.1693	C30H40O4	[M]+			C08633		1258-84-0		BioDeepDB	1	pos	1.52632e+07	1.77531e+08	3.75536e+06	9.87773e+06	1.47259e+07	1.54028e+07	1.2902e+07	1.28921e+07	4.62508e+07	9.55494e+06	4.6879e+07	3.77678e+07	2.03685e+07	2.98124e+07	1.97272e+07	2.71738e+06	1.90496e+07	3.45196e+07
M468T741_1	Buprenorphine	468.308	741	467.304	6.83312	C29H41NO4	[M+H]+	Phenanthrenes and derivatives		C08007		52485-79-7	HMDB0015057	BioDeepDB	1	pos	1.24093e+09	7.39106e+08	1.30472e+09	1.14782e+09	8.72512e+08	1.05117e+09	5.82934e+08	4.35858e+08	1.79068e+08	5.53801e+08	8.48748e+08	1.26221e+08	2.40009e+09	1.56058e+09	9.15386e+08	1.57042e+09	1.23792e+09	8.39158e+08
M469T741_1	Tumonoic Acid G	469.309	741	469.304	10.9678	C25H43NO7	[M]+							BioDeepDB	1	pos	1.27826e+08	1.3288e+08	3.26319e+08	7.43487e+08	2.33338e+08	2.14536e+08	1.27575e+08	8.81485e+07	4.16255e+07	3.20212e+08	1.22452e+08	2.50583e+07	1.17409e+09	2.35564e+08	2.2406e+08	3.77731e+08	2.48912e+08	1.06985e+08
M475T847	bis(7)-Tacrine	475.319	846.6	492.325	2.39145	C33H40N4	[M+H-H2O]+					224445-12-9		BioDeepDB	1	pos	1.99774e+06	5.59686e+06	5.41064e+06	3.58396e+06	6.64863e+06	4.20575e+06	3.45634e+06	7.58382e+06	5.96137e+06	3.76939e+06	1.55034e+07	3.00696e+06	5.44363e+06	5.36676e+06	6.6594e+06	7.29383e+06	5.49554e+06	3.69882e+06
M478T862	Orlistat	478.387	861.7	495.392	4.93367	C29H53NO5	[M+H-H2O]+					96829-58-2		BioDeepDB	1	pos	8.8037e+06	8.36413e+06	1.20051e+07	8.11687e+06	9.81606e+06	7.86213e+06	1.66e+07	1.46035e+07	1.11836e+07	7.59966e+06	6.65166e+06	8.19999e+06	6.73779e+06	8.98316e+06	9.73343e+06	7.96316e+06	1.12059e+07	9.60744e+06
M482T598	N-Acetyl-leukotriene E4	482.256	598.4	481.25	1.81646	C25H39NO6S	[M+H]+	Fatty Acyls	Eicosanoids	C11361		80115-95-3	HMDB0005084	BioDeepDB	1	pos	409653	2.98389e+06	60363.1	10429	5373.75	27904.1	30824.1	563873	1.34331e+06	594062	2.59111e+06	3.27147e+06	21457.9	17207.3	2086.39	11431	9210.44	20395.9
M486T742	Prostaglandin E2 p-acetamidophenyl ester	486.283	742.4	485.278	3.52466	C28H39NO6	[M+H]+					57790-52-0		BioDeepDB	1	pos	7297.29	916131	11956.2	4945.53	1.74368e+06	4809.18	24612.6	25529.5	12574.1	20577.5	9.91109e+06	1.0282e+07	14617.1	9.31243e+06	6.08323e+06	18095.6	18722.6	8963.34
M498T809_1	Tumonoic Acid I	498.341	809.2	497.335	2.00666	C27H47NO7	[M+H]+							BioDeepDB	1	pos	2.26408e+09	1.3197e+09	1.71869e+09	1.75862e+09	1.81179e+09	4.66628e+08	1.29018e+09	1.42678e+09	6.94295e+08	1.27932e+09	2.67553e+09	2.41156e+08	6.7489e+08	1.90881e+09	9.99274e+08	1.59134e+09	1.85486e+09	1.48549e+09
M498T809_2	UNC0321	498.353	809.2	515.358	5.10814	C27H45N7O3	[M+H-H2O]+							BioDeepDB	1	pos	1.76782e+09	5.52711e+08	5.86897e+08	1.13366e+09	1.88178e+08	7.04179e+08	5.94926e+08	1.54138e+09	3.28464e+08	7.06163e+08	2.76598e+08	1.0482e+08	3.56414e+08	9.03091e+08	6.68742e+08	5.33921e+08	4.17104e+08	5.75963e+08
M501T657	Mupirocin	501.306	656.9	500.298	0.199479	C26H44O9	[M+H]+	Fatty Acyls	Fatty acids and conjugates	C11758		12650-69-0	HMDB0014554	BioDeepDB	1	pos	5.11574e+07	7.51855e+07	2.38507e+07	2.5974e+07	2.49279e+07	1.32908e+07	1.13366e+07	2.75425e+07	8.82625e+06	1.56874e+07	2.69342e+07	9.06634e+06	2.52176e+07	8.1825e+07	3.41678e+07	3.37555e+07	3.9894e+07	1.42789e+07
M501T743	Fexofenadine	501.29	742.9	501.288	3.39125	C32H39NO4	[M]+	Benzene and substituted derivatives	Diphenylmethanes	C06999	Digestive system	83799-24-0	HMDB0005030	BioDeepDB	1	pos	2.08568e+06	5.3939e+07	282563	18981.9	133900	274174	148504	1.80782e+06	9.53638e+06	1.80108e+06	2.77056e+07	7.08176e+06	57130.2	201173	154344	244286	212323	109197
M504T297	Taxusin	504.279	296.7	504.272	14.0795	C28H40O8	[M]+			C20152		19605-80-2		BioDeepDB	1	pos	7.35776e+06	5.86912e+06	7.1348e+06	1.45685e+06	4.11377e+06	7.89509e+06	174624	232270	944367	176068	1.90913e+06	1.61197e+06	4.75512e+06	7.73364e+06	529269	4.57175e+06	4.89614e+06	4.51487e+06
M526T768_2	Isodesmosine	526.292	768.4	525.28	9.26216	C24H39N5O8	[M+H]+						HMDB00739	BioDeepDB	1	pos	2.05782e+09	7.67862e+08	3.77806e+08	1.04661e+09	1.28197e+09	8.43764e+08	6.41135e+08	2.17608e+09	7.3065e+08	7.47416e+08	2.66114e+09	6.12657e+08	1.82421e+09	1.31696e+09	8.80713e+08	1.48466e+09	1.56715e+09	1.37738e+09
M530T747	4a,7b-Dihydroxy-3-(hydroxymethyl)-1,1,6,8-tetramethyl-5-oxo-1,1a,1b,4,4a,5,7a,7b,8,9-decahydro-9aH-cyclopropa[3,4]benzo[1,2-e]azulen-9a-yl laurate	530.355	747	530.361	10.2196	C32H50O6	[M]+							BioDeepDB	1	pos	9.01837e+07	2.29611e+07	8.64403e+06	5.08278e+07	2.55778e+07	2.05213e+07	3.41094e+07	1.59152e+08	2.61466e+07	3.23307e+07	1.59464e+08	2.10721e+07	1.71286e+08	6.50632e+07	9.78612e+07	4.2881e+07	8.84657e+07	1.08968e+08
M531T906_2	VITAMIN E SUCCINATE(TOCOPHEROL SUCCINATE)	531.408	905.7	530.397	7.14923	C33H54O5	[M+H]+					4345-03-3		BioDeepDB	1	pos	2.11749e+06	2.46627e+06	5.05133e+06	3.06806e+06	5.20365e+06	1.65956e+06	2.89824e+06	4.47885e+06	1.80621e+06	1.71281e+06	7.47095e+06	4.0477e+06	1.69907e+06	4.56789e+06	471509	4.70219e+06	3.33408e+06	4.34808e+06
M538T820	N-dodecanoyl-L-Homoserine lactone-3-hydrazone-biotin	538.311	819.7	537.298	8.73102	C26H43N5O5S	[M+H]+							BioDeepDB	1	pos	9.17148e+06	1.88952e+07	2.21683e+07	2.48811e+07	1.66853e+07	3.46086e+07	2.07799e+07	1.25923e+07	7.23354e+06	4.58533e+07	1.65768e+07	4.9863e+06	1.05423e+07	1.31452e+07	3.51484e+06	7.14649e+06	7.63119e+06	1.3831e+07
M544T693	AG-041R	544.265	692.8	544.269	5.64115	C31H36N4O5	[M]+					199800-49-2		BioDeepDB	1	pos	1.63697e+07	8.8262e+06	8.21781e+06	1.38621e+07	1.10031e+07	1.48115e+07	2.97999e+06	2.98601e+06	4.91666e+06	995914	3.98623e+06	1.19719e+07	9.6056e+06	8.51579e+06	8.19338e+06	4.94649e+06	5.95199e+06	7.99736e+06
M547T850	Canthaxanthin	547.402	849.6	564.397	22.8973	C40H52O2	[M+H-H2O]+	Prenol lipids	Tetraterpenoids	C08583		514-78-3	HMDB0003154	BioDeepDB	1	pos	1.15429e+07	1.72825e+06	3.16233e+06	7.67297e+06	8.72617e+06	5.66419e+06	409705	6.63041e+06	3.90553e+06	2.85912e+06	5.0848e+06	4.38428e+06	8.90353e+06	1.07426e+07	4.51406e+06	6.17637e+06	2.26998e+06	1.06902e+07
M554T842_2	TG(10_0_10_0_10_0)	554.449	841.7	554.455	10.7133	C33H62O6	[M]+					621-71-6	HMDB00548	BioDeepDB	1	pos	8.25887e+06	1.16948e+07	6.4489e+06	1.30786e+07	5.67854e+06	1.02873e+07	9.47781e+06	6.27973e+06	6.45382e+06	6.80621e+06	6.55253e+06	7.67716e+06	5.8591e+06	1.61207e+07	9.79951e+06	3.95517e+06	5.38169e+06	2.23594e+07
M571T769	Endomorphin-2	571.281	768.8	571.279	2.50434	C32H37N5O5	[M]+	Carboxylic acids and derivatives	Amino acids, peptides, and analogues			141801-26-5	HMDB0005774	BioDeepDB	1	pos	2.49131e+07	1.62524e+07	1.06942e+07	1.83938e+07	1.90332e+07	1.89718e+07	6.98111e+06	1.23628e+07	6.13166e+06	7.625e+06	1.43924e+07	3.11158e+06	2.8607e+07	2.4641e+07	1.59106e+07	2.35512e+07	2.00785e+07	2.31179e+07
M574T333	CAY10599	574.288	333.5	591.298	4.596	C38H41NO5	[M+H-H2O]+					1143573-33-4		BioDeepDB	1	pos	2.85935e+07	1.86052e+07	2.78162e+07	5.3278e+06	2.61063e+07	6.4825e+06	3.62927e+07	6.29537e+06	3.68181e+06	5.97524e+06	6.82792e+06	866456	3.26368e+07	6.43498e+07	6.61816e+06	1.13209e+07	4.10731e+07	2.48375e+07
M576T647	Oleandrin	576.33	647.3	576.33	0.520535	C32H48O9	[M]+			C19987		465-16-7		BioDeepDB	1	pos	1.00564e+07	1.86137e+07	9.73229e+06	330302	8.67556e+06	1.48458e+07	1.81528e+06	1.50266e+06	1.08279e+07	1.69675e+06	2.77577e+06	1.0449e+07	9.28103e+06	3.10333e+07	1.4822e+07	1.31245e+07	1.42932e+07	2.18377e+07
M579T897	Hexanolamino PAF C-16	579.423	897.4	579.426	4.98747	C30H62NO7P	[M]+					137566-83-7		BioDeepDB	1	pos	1.88067e+06	793686	778652	1.8384e+06	1.53262e+06	1.36544e+06	1.95268e+06	2.62465e+06	1.74733e+06	2.28124e+06	4.90212e+06	3.08109e+06	2.83684e+06	1.90863e+06	163070	2.46456e+06	1.84588e+06	2.80479e+06
M586T830	12-Deoxyphorbol 13-palmitate; (1aR,1bS,4aR,7bR,8R,9aS)-4a,7b-Dihydroxy-3-(hydroxymethyl)-1,1,6,8-tetramethyl-5-oxo-1,1a,1b,4,4a,5,7a,7b,8,9-decahydro-9aH-cyclopropa[3,4]benzo[1,2-e]azulen-9a-yl palmitate	586.436	829.7	586.423	14.2229	C36H58O6	[M-H2O+NH4]+							BioDeepDB	1	pos	1.48984e+06	1.35506e+06	2.68598e+06	2.51708e+06	1.81169e+06	2.03529e+06	2.31571e+06	3.79807e+06	2.47375e+06	1.98893e+06	612696	3.88852e+06	2.36345e+06	2.36577e+06	3.31796e+06	3.54533e+06	3.56606e+06	3.9395e+06
M591T897	A2E	591.459	896.6	591.444	9.36573	C42H57NO	[M-H2O+NH4]+							BioDeepDB	1	pos	5.28479e+06	2.86046e+06	2.07985e+06	5.56375e+06	6.90789e+06	2.7545e+06	6.12534e+06	2.20255e+06	284799	595473	407131	846503	5.63263e+06	4.27395e+06	856708	1.27154e+07	6.75543e+06	3.71269e+06
M611T921_2	Hesperidin	611.192	921.1	610.19	7.36266	C28H34O15	[M+H]+	Flavonoids	Flavonoid glycosides	C09755		520-26-3	HMDB0003265	BioDeepDB	1	pos	1.27683e+06	3.61377e+06	2.23138e+06	1.74073e+06	733799	4.00798e+06	2.44934e+06	1.19297e+06	772263	3.04487e+06	861341	98587.4	249716	946575	107315	74490.5	680774	2.26887e+06
M614T230_2	2-(?-D-Glucopyranosyloxy)benzyl 3-(hexopyranosyloxy)-6-hydroxy-2-methoxybenzoate	614.173	230.4	614.185	19.1744	C27H34O16	[M]+							BioDeepDB	1	pos	2.20801e+07	4.25033e+07	1.79802e+07	5.92724e+07	1.44625e+07	2.67536e+07	5.10533e+06	1.46872e+06	2.34294e+06	2.41452e+06	3.99757e+06	284841	1.77804e+08	7.04455e+07	1.78264e+07	9.45691e+07	1.28276e+08	5.44205e+07
M622T328_1	1,2-Dioleoyl-sn-glycerol	621.564	328.3	620.538	29.6028	C39H72O5	[M+H]+					24529-88-2		BioDeepDB	1	pos	3.76434e+08	2.25645e+08	5.0547e+08	1.30788e+08	3.77374e+08	4.35868e+08	4.44259e+08	1.50113e+08	7.49819e+07	9.22884e+07	1.54613e+08	5.49178e+07	5.92551e+08	4.57109e+08	1.71202e+08	8.54405e+08	5.46128e+08	5.30836e+08
M651T823	Azelaoyl PAF	651.448	823.4	651.448	0.277494	C33H66NO9P	[M]+							BioDeepDB	1	pos	1.16614e+07	7.51303e+06	2.2204e+07	5.57817e+06	9.53838e+06	1.61315e+06	1.94538e+07	1.22641e+06	1.79853e+07	9.29928e+06	1.49139e+06	1.72427e+07	740871	2.61579e+06	6.64017e+06	959390	651633	1.2755e+06
M644T767	8-iso Prostaglandin A2-biotin	644.385	767.1	644.397	19.1525	C35H56N4O5S	[M]+							BioDeepDB	1	pos	1.58616e+07	1.88457e+07	2.0004e+07	5.05676e+06	1.20144e+07	1.39027e+07	2.22655e+07	7.7876e+06	2.51296e+06	2.64282e+07	2.62026e+07	7.3725e+06	950668	7.09342e+06	1.63465e+06	63874.6	363139	1.14034e+07
M644T867	C-12 NBD-dihydro-Ceramide	644.489	867.3	661.478	29.4796	C36H63N5O6	[M+H-H2O]+					474943-05-0		BioDeepDB	1	pos	6.94762e+06	5.3406e+06	1.66051e+07	5.50582e+06	1.56814e+07	1.55578e+07	5.35951e+06	5.85824e+06	1.48925e+07	1.28641e+07	7.7569e+06	1.40959e+07	3.96023e+06	1.68807e+07	6.00486e+06	1.09919e+07	1.6343e+07	5.93548e+06
M647T773_2	Prostaglandin F2alpha-biotin	647.418	773	664.423	2.59085	C35H60N4O6S	[M+H-H2O]+							BioDeepDB	1	pos	9.91215e+06	696423	4.63792e+06	8.98487e+06	7.19485e+06	9.54543e+06	1.16868e+06	1.02068e+07	2.46028e+07	1.0174e+07	7.18453e+06	1.23334e+07	6.74692e+06	3.03346e+06	2.6718e+07	8.89057e+06	6.33986e+06	9.0917e+06
M651T427_8	Hemin	651.129	426.9	651.146	26.1626	C34H32ClFeN4O4	[M]+					16009-13-5	HMDB00887	BioDeepDB	1	pos	3.8804e+06	1.25267e+07	7.80707e+06	2.75378e+06	7.96147e+06	7.26768e+06	1.21897e+07	2.00353e+07	1.37568e+07	1.05399e+06	2.26913e+07	7.47499e+07	7.88133e+06	3.01749e+06	3.86318e+06	2.6299e+06	689664	3.06647e+06
M654T792	Palmyramide A	654.389	792.2	671.378	27.8943	C36H53N3O9	[M+H-H2O]+							BioDeepDB	1	pos	9.02075e+06	1.92986e+07	3.02897e+07	1.54566e+07	6.2393e+06	1.6194e+07	3.42451e+07	4.09749e+06	3.80818e+06	1.12751e+07	2.55994e+07	5.92161e+06	5.72518e+06	5.76389e+06	1.56288e+06	924986	2.21975e+06	6.82609e+06
M659T915	C-12 NBD Ceramide	659.479	915.5	659.462	6.64859	C36H61N5O6	[M-H2O+NH4]+					202850-01-9		BioDeepDB	1	pos	2.4497e+06	1.21542e+06	295194	1.63137e+06	2.5355e+06	1.5949e+06	1.08126e+06	1.43009e+06	227646	430009	1.13291e+06	159701	4.77953e+06	2.92132e+06	1.1997e+06	3.07438e+06	2.22118e+06	4.04115e+06
M672T890	Microcolin C	672.471	889.7	689.473	8.60201	C37H63N5O7	[M+H-H2O]+							BioDeepDB	1	pos	2.116e+06	1.76313e+06	3.16646e+06	2.07472e+06	1.48907e+06	3.24851e+06	991829	4.74967e+06	3.13274e+06	2.13927e+06	3.64369e+06	4.56933e+06	5.73661e+07	1.94699e+06	1.8006e+06	4.06328e+06	2.47216e+06	1.83595e+06
M679T328_4	Chaetocin	679.073	328.1	696.095	21.178	C30H28N6O6S4	[M+H-H2O]+					28097-03-2		BioDeepDB	1	pos	2.82311e+06	2.58229e+06	4.95602e+06	4.20603e+06	1.124e+07	5.36671e+06	6.19476e+07	9.63117e+07	1.17404e+07	2.58388e+07	1.19475e+07	5.84763e+07	3.43099e+08	5.8956e+06	1.1437e+08	4.07143e+08	2.20967e+08	1.95494e+07
M683T893	1,2-dioleoyl-sn-Glycero-3-Phosphate	683.492	893.1	700.504	6.53409	C39H73O8P	[M+H-H2O]+							BioDeepDB	1	pos	2.49072e+07	1.16013e+07	1.29407e+07	2.39524e+07	3.79719e+07	1.50217e+06	2.80293e+06	977540	708554	2.00839e+06	587371	1.57155e+06	99488.6	1.06893e+07	7.19367e+06	4.7736e+06	1.20888e+07	1.84628e+07
M689T106_2	N-Succinimidyl [tris(2,4,6-trimethoxyphenyl)phosphonio]acetate	689.217	105.8	688.216	8.94842	C33H39NO13P	[M+H]+					226409-58-1		BioDeepDB	1	pos	1.38085e+08	3.5894e+07	1.00351e+07	7.39179e+07	5.54382e+07	1.41934e+07	1.69346e+07	2.5467e+06	1.10168e+07	1.10542e+07	8.54713e+06	5.66083e+06	4.60181e+07	2.50435e+07	4.32136e+07	1.67196e+07	1.14064e+08	7.27909e+07
M692T436_6	Maytansine	692.291	436.4	691.287	5.48902	C34H46ClN3O10	[M+H]+			C10606		35846-53-8		BioDeepDB	1	pos	701169	2.88043e+06	2.8722e+06	2.61616e+06	1.8322e+06	530412	2.05942e+06	5.64746e+06	919921	3.30309e+06	1.93309e+06	1.06611e+06	4.17675e+06	3.42185e+06	1.57785e+06	3.53963e+06	2.35604e+06	763073
M704T494_3	KN-62	704.196	493.6	721.203	0.651442	C38H35N5O6S2	[M+H-H2O]+					127191-97-3		BioDeepDB	1	pos	868032	3.39603e+06	7.74681e+06	1.81206e+07	1.03404e+07	8.51334e+06	5.21718e+06	2.65368e+06	3.32635e+06	5.5295e+06	8.53742e+06	9.84655e+06	1.07614e+07	2.9535e+06	1.90255e+06	2.59486e+07	5.09783e+06	6.90023e+06
M706T913	Valrubicin	706.204	912.8	723.214	3.01641	C34H36F3NO13	[M+H-H2O]+							BioDeepDB	1	pos	4.75304e+06	2.29251e+06	835266	1.68146e+06	2.5335e+06	6.7922e+06	6.80671e+06	1.13453e+06	258131	721888	448979	112399	2.77197e+06	2.80614e+06	1.29717e+06	4.7566e+06	3.87378e+06	7.34364e+06
M714T427_2	Spinosyn A	714.467	427	731.461	18.8028	C41H65NO10	[M+H-H2O]+			C11054		131929-60-7		BioDeepDB	1	pos	1.21855e+07	4.76785e+06	8.26677e+06	1.96787e+06	5.94105e+06	1.34122e+07	8.95798e+06	2.89874e+06	1.4359e+06	1.9739e+06	5.82042e+06	220618	477774	7.99912e+06	979207	422977	2.55008e+06	3.92377e+06
M723T622_1	Antanapeptin C	723.458	621.9	740.472	8.95842	C41H64N4O8	[M+H-H2O]+							BioDeepDB	1	pos	5.18664e+06	1.74499e+06	3.51873e+06	2.49665e+06	2.14034e+06	2.58684e+06	2.25251e+06	1.0547e+06	31807.1	1.05606e+06	923334	375934	672587	3.21502e+06	317106	2.25198e+06	2.31502e+06	1.50236e+06
M733T905_1	Palmitoyl thio-PC	732.533	905.3	749.539	1.12333	C40H80NO7PS	[M+H-H2O]+					113881-60-0		BioDeepDB	1	pos	1.22376e+07	8.21658e+06	1.03501e+06	5.64248e+06	3.03581e+06	5.45278e+06	671394	128702	4312.21	21401.8	5537.83	4471.2	8.96686e+06	1.79564e+07	7.32785e+06	3.94029e+06	9.71189e+06	1.212e+07
M733T726_1	alpha-Hederin	733.441	725.7	750.455	9.63404	C41H66O12	[M+H-H2O]+			C08954		27013-91-8		BioDeepDB	1	pos	9.32743e+06	1.21047e+07	5.52386e+06	4.37488e+06	8.42025e+06	1.24133e+07	1.00965e+07	1.12577e+07	1.32811e+07	1.50041e+07	1.94615e+07	2.59884e+07	1.35482e+07	7.1253e+06	6.56855e+06	7.20165e+06	8.8564e+06	2.5047e+06
M746T432_7	Spinosyn D	746.477	432.3	745.476	9.61316	C42H67NO10	[M+H]+			C11056		131929-63-0		BioDeepDB	1	pos	4.79862e+06	9.57859e+06	1.05273e+07	4.5962e+06	1.46062e+07	5.70243e+06	4.96729e+06	3.78946e+06	779821	1.31293e+06	5.90813e+06	877777	1.11159e+07	1.11196e+07	5.47954e+06	1.52897e+07	5.649e+06	9.72174e+06
M747T821_2	3-dodecanoyl-NBD Cholesterol	746.54	820.7	746.535	6.66894	C45H70N4O5	[M]+							BioDeepDB	1	pos	1.54923e+06	5.4553e+06	2.45334e+06	1.84927e+06	2.66006e+06	1.58675e+06	1.90367e+06	1.19283e+06	715855	433290	903342	1.05597e+06	3.98179e+06	5.01962e+06	1.51626e+06	4.16582e+06	2.72238e+06	2.93489e+06
M749T871	Azithromycin	748.531	871.1	748.509	2.10546	C38H72N2O12	[M-H2O+NH4]+	Organooxygen compounds	Carbohydrates and carbohydrate conjugates	C06838		83905-01-5	HMDB0014352	BioDeepDB	1	pos	1.80078e+07	2.08418e+07	1.03637e+07	5.91736e+06	1.80319e+07	1.92951e+07	5.85943e+07	3.56042e+07	7.59209e+06	2.92826e+07	1.27613e+07	2.36902e+07	9.18009e+07	6.25433e+06	1.82274e+07	6.29571e+07	4.00371e+07	6.3302e+07
M777T506_1	1-Stearoyl-2-Oleoyl-sn-Glycero-3-[Phospho-rac-(1-glycerol)]	776.575	505.6	776.557	3.51492	C42H81O10P	[M-H2O+NH4]+							BioDeepDB	1	pos	2.75318e+06	721329	2.29459e+06	4.79915e+06	1.42661e+07	4.42083e+06	4.72344e+06	1.75513e+06	1.45297e+06	1.17706e+07	1.06936e+07	8.90269e+06	4.48244e+06	1.522e+06	3.06471e+06	3.15533e+07	1.19366e+07	956282
M776T505_6	Protoveratrine A	776.417	505.2	793.425	0.600193	C41H63NO14	[M+H-H2O]+			C10815		143-57-7		BioDeepDB	1	pos	2.07426e+07	1.67041e+07	1.92108e+07	9.82489e+06	2.10955e+07	2.49063e+07	2.84938e+07	1.5241e+07	1.5381e+07	1.99852e+07	1.13463e+07	2.25165e+07	2.21958e+07	7.41036e+06	2.16208e+07	2.92787e+07	3.90427e+07	2.9894e+07
M784T766	Arachidonoyl thio-PC	783.581	765.7	783.56	0.0375673	C44H82NO6PS	[M-H2O+NH4]+					146797-82-2		BioDeepDB	1	pos	1.30992e+07	1.09573e+07	1.14812e+07	1.31179e+07	4.33622e+07	1.13731e+07	3.7224e+07	1.71533e+07	5.18382e+07	5.74992e+07	5.61422e+07	4.70385e+07	4.04393e+07	2.34717e+07	6.11989e+06	8.39462e+06	1.09265e+07	5.30825e+06
M792T328_7	Protoveratrine B	792.414	328.1	809.42	2.44064	C41H63NO15	[M+H-H2O]+			C10816		124-97-0		BioDeepDB	1	pos	4.96726e+07	1.401e+08	8.53315e+07	7.50441e+07	1.11401e+08	2.18598e+08	3.20967e+07	2.71963e+08	8.71561e+07	5.28762e+07	2.04434e+08	1.4724e+08	1.52613e+08	4.33264e+07	8.28566e+08	7.66769e+07	4.57008e+07	4.0674e+07
M793T396_2	Vinblastine	793.404	395.8	810.42	10.7965	C46H58N4O9	[M+H-H2O]+	Vinca alkaloids		C07201	Digestive system	865-21-4	HMDB0014710	BioDeepDB	1	pos	1.16e+07	7.31692e+06	8.05073e+06	1.86437e+07	1.30242e+07	1.06174e+07	8.23735e+06	2.95889e+06	1.50985e+06	2.39946e+06	883717	396505	1.60862e+07	7.21567e+06	2.93105e+06	1.53202e+07	6.11073e+06	7.99516e+06
M811T801_1	PI(16_0_16_0)	810.52	801.3	810.526	6.87583	C41H79O13P	[M]+							BioDeepDB	1	pos	2.17972e+06	1.76027e+06	1.43916e+06	871898	1.16962e+06	965291	3.05046e+06	1.51718e+06	1.05805e+07	2.08721e+06	2.24408e+06	1.35255e+06	963866	8.78667e+06	6.1944e+06	5.1839e+06	2.28495e+06	2.38576e+06
M818T802_2	1-Stearoyl-2-Arachidonoyl PC-d8	817.64	801.9	817.644	4.9767	C46H76D8NO8P	[M]+							BioDeepDB	1	pos	8.67079e+06	2.82847e+07	8.26801e+06	1.54465e+07	5.57167e+06	2.29836e+07	7.61569e+06	9.33957e+06	2.22904e+07	7.98369e+06	7.34095e+06	1.93591e+07	9.66898e+06	1.72038e+07	1.57939e+07	1.18896e+07	7.61584e+06	1.96372e+07
M814T433_5	Cephalomannine	814.337	433.1	831.347	2.29143	C45H53NO14	[M+H-H2O]+			C10579		71610-00-9		BioDeepDB	1	pos	8.1888e+06	8.34265e+06	1.2554e+07	8.55543e+06	8.40298e+06	1.11143e+07	1.79481e+07	2.77023e+07	2.28525e+07	2.37438e+07	8.97192e+06	2.81894e+07	1.03736e+07	2.12721e+07	3.16922e+07	1.26796e+06	1.26533e+06	6.12116e+06
M823T821	NBD-Stearoyl-2-Arachidonoyl-sn-glycerol	822.572	821.4	822.551	0.1345	C47H74N4O8	[M-H2O+NH4]+							BioDeepDB	1	pos	450511	1.23825e+06	1.55121e+06	1.89648e+06	829198	6.23635e+06	1.57206e+06	3.2579e+06	5.47626e+06	1.56025e+06	930902	7.24487e+06	3.1336e+06	5.00218e+06	1.00124e+07	1.9802e+06	9.11149e+06	9.47597e+06
M836T396_3	dirithromycin	835.568	395.7	834.545	18.7896	C42H78N2O14	[M+H]+					62013-04-1		BioDeepDB	1	pos	1.37186e+07	2.91069e+07	2.43802e+07	1.45462e+07	8.95586e+06	1.39303e+07	1.04583e+07	5.09851e+06	2.24621e+06	3.08097e+06	1.60579e+06	753141	1.38161e+07	1.56459e+07	5.10999e+06	1.739e+07	1.70939e+07	1.16555e+07
M846T494_2	Coenzyme Q10	845.662	493.7	862.684	17.6974	C59H90O4	[M+H-H2O]+	Prenol lipids	Quinone and hydroquinone lipids	C11378	Cell growth and death	303-98-0	HMDB0001072	BioDeepDB	1	pos	1.94523e+06	4.05557e+06	404452	1.92271e+06	900952	1.77013e+06	4.72116e+06	1.0464e+07	6.07389e+06	1.33514e+07	8.48665e+06	4.24598e+06	1.62812e+06	575887	1.71939e+06	4.84054e+06	3.42907e+06	2.28573e+06
M851T363	10-Pyrene-PC	850.553	363.2	849.531	17.0114	C50H76NO8P	[M+H]+					95864-17-8		BioDeepDB	1	pos	8.33697e+06	5.52858e+06	4.18134e+06	2.39834e+06	6.56684e+06	7.49475e+06	2.63556e+06	128037	76915.1	153916	2.02196e+06	2.3649e+06	2.85959e+06	1.38522e+06	1.11516e+06	1.15547e+07	3.03512e+06	5.76593e+06
M858T427_6	1-Palmitoyl-2-oleoyl-3-linoleoyl-rac-glycerol	857.781	426.9	856.752	24.9481	C55H100O6	[M+H]+					2680-59-3		BioDeepDB	1	pos	6.09853e+06	3.5889e+06	1.59064e+06	1.34823e+06	4.90458e+06	4.00858e+06	1.18784e+07	1.10993e+06	2.48355e+06	716418	3.76113e+06	590672	333196	5.03333e+06	294716	334204	658584	3.40545e+06
M879T779	Dolastatin 16	878.537	778.5	878.515	1.40405	C47H70N6O10	[M-H2O+NH4]+							BioDeepDB	1	pos	8.99189e+06	8.44157e+06	9.37873e+06	1.13089e+07	1.29826e+07	1.05915e+07	3.36747e+06	3.29196e+06	1.36564e+06	1.52467e+06	1.57508e+06	587747	2.53146e+07	8.66578e+06	4.20442e+06	2.00177e+07	1.36776e+07	2.5052e+07
M932T505	Angiotensin III	931.505	505.3	930.508	10.1985	C46H66N12O9	[M+H]+	Carboxylic acids and derivatives	Amino acids, peptides, and analogues	C15848	Endocrine system	12687-51-3	HMDB0001036	BioDeepDB	1	pos	3.99784e+06	4.17512e+06	1.58628e+06	2.08206e+06	2.2657e+06	4.76155e+06	3.43968e+06	705164	441403	522931	371572	189633	1.73789e+06	2.74355e+06	1.85767e+06	2.43781e+06	4.05835e+06	4.28539e+06
M206T118	CBDZ-M	206.087	117.9	205.214	25.2446	C10H11N3O2	[M+H]+	Carboxylic acids and derivatives	Amino acids, peptides, and analogues					MoNA	1	pos	5.53634e+06	4.67121e+06	740763	2.33159e+06	1.4195e+06	4.53513e+06	2.93842e+06	893014	244502	343411	262042	396801	2.35541e+06	2.92646e+06	1.29008e+06	1.34571e+06	4.99231e+06	2.67716e+06
M110T927	4-Chloroaniline	110.009	927.4	127.019	20.5983	C6H6ClN	[M+H-H2O]+			C14450		106-47-8		MoNA	1	pos	9.00042e+07	9.36417e+07	3.27437e+07	7.90581e+07	1.0617e+08	1.02822e+08	4.15579e+07	1.18767e+08	7.08033e+07	1.22194e+08	5.90172e+07	9.93141e+07	7.8989e+07	1.69598e+08	6.45291e+07	3.35748e+07	4.90941e+07	1.70432e+08
M120T283_2	indoline	120.081	283	119.164	1.45975	C8H9N	[M+H]+	Organonitrogen compounds	Amines			496-15-1/		MoNA	1	pos	2.59959e+10	4.86895e+09	2.18795e+10	1.56638e+10	4.6345e+09	1.31481e+10	4.91277e+10	9.09225e+10	4.35697e+09	6.47072e+10	4.91303e+09	1.5564e+10	5.2189e+09	1.17586e+10	2.02413e+10	1.50796e+10	6.08831e+10	8.45724e+09
M122T71	Benzamide	122.06	71.1	121.053	1.96497	C7H7NO	[M+H]+	Benzene and substituted derivatives	Benzoic acids and derivatives	C09815		55-21-0	HMDB0004461	MoNA	1	pos	1.33879e+07	1.10008e+07	8.35677e+06	1.61991e+06	733728	1.2084e+07	9.84374e+06	3.85523e+06	2.59448e+06	525953	434650	5.10353e+06	4.84583e+06	1.22148e+07	147056	1.10959e+07	968931	1.49764e+06
M130T80	Vigabatrin	130.086	80.4	129.079	0.184493	C6H11NO2	[M+H]+	Carboxylic acids and derivatives	Amino acids, peptides, and analogues	C07500		60643-86-9/68506-86-5	HMDB0015212	MoNA	1	pos	3.48207e+08	4.25384e+08	5.30289e+08	3.69489e+08	4.00208e+08	3.60017e+08	1.31798e+08	3.83092e+08	4.57719e+08	4.61164e+08	4.7395e+08	1.91473e+08	1.15012e+08	4.78699e+08	1.03821e+08	3.52569e+08	5.07483e+08	4.00856e+08
M139T248	Methyl pyrazine 2-carboxylate	139.05	248.3	138.043	1.41365	C6H6N2O2	[M+H]+					6164-79-0		MoNA	1	pos	9.34406e+06	6.81383e+06	6.74879e+06	6.63292e+06	6.62861e+06	6.54997e+06	7.18673e+06	6.67623e+06	9.04953e+06	6.91335e+06	5.5932e+06	5.98606e+06	6.559e+06	6.21011e+06	5.84178e+06	5.97155e+06	7.97334e+06	6.39885e+06
M141T786	N-Nitrosodi-n-butylamine	141.138	785.5	158.142	28.5819	C8H18N2O	[M+H-H2O]+			C19277		924-16-3		MoNA	1	pos	2.0174e+07	2.07576e+07	1.83979e+07	7.02863e+06	2.57569e+07	3.18918e+07	1.9784e+07	3.17415e+07	2.48273e+07	1.5424e+07	1.22609e+07	5.62747e+06	1.74511e+07	2.0923e+07	2.62723e+07	1.60439e+07	1.01679e+07	2.66265e+07
M146T59	1H-Benzotriazole-5-carboxylic acid	146.03	58.6	163.038	7.13827	C7H5N3O2	[M+H-H2O]+					23814-12-2		MoNA	1	pos	335784	397950	453038	377067	283497	544746	266033	495459	101111	132407	212737	73159.7	210417	423228	166941	225926	173057	376833
M155T184	4-chloro-N,N-dimethylaniline	155.047	184.4	155.05	19.2006	C8H10ClN	[M]+					698-69-1		MoNA	1	pos	2.307e+06	2.11934e+06	2.13394e+06	2.1841e+06	2.10319e+06	2.12588e+06	2.26262e+06	2.27347e+06	2.17328e+06	1.86934e+06	2.0966e+06	2.35145e+06	2.13967e+06	2.11101e+06	2.21432e+06	2.10562e+06	2.05821e+06	2.03381e+06
M161T939	3,4-Dichloroaniline	160.984	939.1	160.98	27.3319	C6H5Cl2N	[M]+			C02791		95-76-1		MoNA	1	pos	2.69884e+06	3.5354e+06	3.90602e+06	2.96973e+06	3.10181e+06	4.00683e+06	3.3305e+06	3.76156e+06	427803	7.04894e+06	6.11015e+06	2.09627e+06	694636	854843	423562	618042	621390	2.23805e+06
M182T928	3-Bromo-N,N-dimethylaniline	181.988	927.8	199	21.0311	C8H10BrN	[M+H-H2O]+					66314-77-0		MoNA	1	pos	1.07021e+07	9.44053e+06	1.03358e+07	1.11043e+07	1.01382e+07	1.10754e+07	9.226e+06	1.23498e+07	3.63522e+06	1.1706e+07	1.19354e+07	9.4944e+06	1.40443e+07	1.14347e+07	4.40331e+06	1.09386e+07	1.02837e+07	8.10712e+06
M188T429	Selegiline	188.143	429	187.281	0.661495	C13H17N	[M+H]+	Organonitrogen compounds	Amines			14611-51-9	HMDB0015171	MoNA	1	pos	5.72205e+06	4.21693e+06	4.14103e+06	2.0975e+06	4.44224e+06	2.30991e+06	1.0253e+06	583149	345889	716451	911740	1.07583e+06	1.29973e+06	7.14345e+06	4.75257e+06	1.32053e+06	1.36343e+06	6.03695e+06
M189T927	2,6-Dichlorobenzamide	188.979	926.9	188.975	20.1081	C7H5Cl2NO	[M]+			C10934		2008-58-4		MoNA	1	pos	5.51646e+06	4.53701e+06	3.31208e+06	4.42112e+06	4.53178e+06	3.77434e+06	6.47629e+06	4.66107e+06	6.29546e+06	7.67574e+06	1.20266e+07	9.97133e+06	6.37011e+06	3.49587e+06	2.60142e+06	8.15324e+06	6.32451e+06	4.60398e+06
M200T234	Ecgonine methyl ester	200.128	234.4	199.121	0.0969579	C10H17NO3	[M+H]+	Tropane alkaloids		C12448		7143-09-1	HMDB0006406	MoNA	1	pos	1.34388e+07	1.71745e+07	1.37213e+07	1.24455e+07	1.60141e+07	1.01435e+07	6.11698e+06	2.29503e+07	1.08975e+07	1.51334e+07	1.02619e+07	6.44113e+06	9.22517e+06	9.6255e+06	2.60375e+07	1.44949e+07	9.92291e+06	1.02301e+07
M219T525	N-Phenyl-2-naphthylamine	219.102	525.4	219.105	14.1487	C16H13N	[M]+	Naphthalenes		C14694		135-88-6	HMDB0032865	MoNA	1	pos	2.9634e+06	1.23017e+07	2.70791e+06	1.22326e+07	2.23472e+06	1.05656e+07	2.87315e+06	7.15858e+06	2.90048e+06	2.8743e+06	6.47974e+06	5.88867e+06	2.66624e+06	6.23966e+06	5.14472e+06	2.28434e+06	5.7718e+06	1.89905e+06
M230T627	Icaridin	230.175	627.3	229.168	0.302361	C12H23NO3	[M+H]+					119515-38-7		MoNA	1	pos	670866	876909	2.5998e+06	1.41468e+06	1.7591e+06	675349	759881	459059	1.76044e+06	1.66069e+06	1.84867e+06	1.42107e+06	3.07687e+06	2.09364e+06	1.62412e+06	708286	816479	630375
M218T360	Tributylphosphine oxide	218.175	359.7	218.18	21.3228	C12H27OP	[M]+					814-29-9		MoNA	1	pos	2.61188e+06	547402	559453	417067	1.88318e+06	2.24599e+06	318016	2.66776e+06	2.36861e+06	580984	212982	424914	2.59239e+06	609280	210521	407035	1.66537e+06	608845
M225T589	1-Methyl-6-phenyl-1H-imidazo[4,5-b]pyridin-2-amine	225.112	589.4	224.106	5.65222	C13H12N4	[M+H]+	Pyridines and derivatives	Phenylpyridines	C16038	Cancer: overview; Cancer: specific types	105650-23-5	HMDB0041008	MoNA	1	pos	3.37205e+06	3.26985e+06	3.03531e+06	2.67822e+06	2.91782e+06	3.81183e+06	2.88058e+06	3.23626e+06	2.90979e+06	2.94198e+06	2.70686e+06	492793	3.06559e+06	3.11456e+06	2.8555e+06	2.51615e+06	3.07821e+06	3.10914e+06
M230T497	Naproxen	230.096	496.9	230.094	7.38822	C14H14O3	[M]+	Naphthalenes		C01517		22204-53-1	HMDB0001923	MoNA	1	pos	1.29763e+07	9.89147e+06	5.45798e+06	7.42837e+06	4.63941e+06	1.15207e+07	1.49328e+07	1.4566e+07	1.35267e+06	7.53467e+06	1.02926e+07	7.28383e+06	2.46764e+07	1.30707e+07	9.70973e+06	2.84085e+07	2.42433e+07	1.38284e+07
M230T707	dodecyldimethylamine N-oxide	230.248	707	229.403	0.176384	C14H31NO	[M+H]+					1643-20-5/		MoNA	1	pos	1.15183e+07	1.16706e+07	2.75012e+06	1.17489e+07	1.04541e+07	2.40743e+06	1.01103e+07	9.67764e+06	1.14448e+07	1.09925e+07	1.34341e+07	1.89442e+06	1.05512e+07	1.13285e+07	1.13604e+07	3.15601e+06	3.44551e+06	1.04889e+07
M241T275	Thiram	240.996	275.4	239.988	1.21005	C6H12N2S4	[M+H]+			C11160		137-26-8		MoNA	1	pos	972539	1.12452e+06	1.04393e+06	961336	1.44124e+06	1.01699e+06	595968	608653	409795	581217	834330	400705	771975	192916	471845	931283	1.04285e+06	731870
M246T77	Parathion-methyl	245.995	77.4	263.002	2.57729	C8H10NO5PS	[M+H-H2O]+			C14228		298-00-0		MoNA	1	pos	826937	752004	379506	1.13698e+06	974415	815916	894263	153574	140131	518037	363367	312390	1.55585e+06	796079	495509	446576	1.51892e+06	888393
M250T283	Diphenyl phosphate	250.039	283	250.039	3.18136	C12H11O4P	[M]+					838-85-7		MoNA	1	pos	2.32642e+07	2.68141e+07	2.05254e+07	2.5075e+07	1.42637e+07	2.01341e+07	1.50331e+07	2.94944e+07	385693	1.01036e+07	1.78504e+06	7.49775e+06	1.87991e+07	2.26205e+07	1.91225e+07	3.32956e+07	3.18013e+07	2.11752e+07
M257T923	Mono-benzyl phthalate	257.267	923.4	256.254	22.2493	C15H12O4	[M+H]+	Benzene and substituted derivatives	Benzoic acids and derivatives			2528-16-7/	HMDB0061744	MoNA	1	pos	8.1735e+06	1.85663e+07	2.62653e+07	1.51089e+07	4.51698e+07	1.70915e+07	2.40088e+07	1.72683e+07	4.5821e+07	1.78295e+07	1.67913e+07	1.74699e+07	2.29828e+07	1.71992e+07	2.15613e+07	1.90026e+07	2.19642e+07	1.50783e+07
M266T77	Procymidone	266.016	77	283.017	26.0661	C13H11Cl2NO2	[M+H-H2O]+			C10986		32809-16-8		MoNA	1	pos	4.38113e+06	5.73987e+06	1.26879e+06	1.40675e+06	4.41607e+06	5.53845e+06	4.1441e+06	5.66634e+06	1.70549e+06	2.58483e+06	1.99329e+06	2.06303e+06	7.16844e+06	4.76213e+06	2.09038e+06	1.29672e+06	1.61645e+06	1.17931e+07
M267T387	Tris(2-chloroethyl)phosphate	266.952	387.3	283.954	19.6065	C6H12Cl3O4P	[M+H-H2O]+			C14445		115-96-8		MoNA	1	pos	2.40714e+06	2.26039e+06	1.61705e+06	3.86452e+06	2.88973e+06	3.52257e+06	1.57891e+06	1.46176e+06	1.34072e+06	9.39138e+06	1.08342e+07	1.57977e+06	4.40244e+06	1.22629e+06	1.17749e+06	1.86429e+06	2.46924e+06	1.94888e+06
M281T76	3-Iodopropynyl butylcarbamate	280.993	76.5	280.991	7.55668	C8H12INO2	[M]+					55406-53-6		MoNA	1	pos	1.26067e+06	1.42787e+06	977630	1.77395e+06	1.31884e+06	1.17763e+06	4.05418e+06	2.31522e+06	1.20175e+06	1.72743e+06	2.34679e+06	2.31257e+06	2.11437e+06	1.36094e+06	821408	2.93708e+06	2.36152e+06	1.97616e+06
M288T387	Naftifine	288.176	386.6	287.167	3.20638	C21H21N	[M+H]+	Naphthalenes		C08071		65472-88-0	HMDB0014873	MoNA	1	pos	3.28697e+06	4.76874e+06	8.56612e+06	3.58391e+06	2.66237e+06	5.0158e+06	2.87883e+06	446986	310754	6.22314e+06	3.94232e+06	411733	317078	572947	110296	188939	172159	682112
M292T118	Climbazole	292.102	117.7	292.761	14.8732	C15H17ClN2O2	[M]+	Therapeutics/Prescription Drugs				38083-17-9		mzCloud	1	pos	487291	3.04307e+06	255408	532987	4.0741e+07	527284	454912	205751	174455	306919	7.75832e+07	7.7263e+07	413737	5.45467e+07	8.03258e+07	174683	467369	486453
M294T156	Fenthion-sulfoxide	294.015	155.5	294.015	0.46797	C10H15O4PS2	[M]+					3761-41-9		MoNA	1	pos	3.02146e+07	2.7343e+07	1.1449e+07	3.9256e+07	2.08882e+07	2.74073e+07	1.40532e+06	6.64294e+06	48068.7	332497	670036	186122	2.90674e+07	2.80288e+07	2.04678e+07	1.27703e+07	3.98968e+07	3.24329e+07
M296T94	Diclofenac	296.019	94.3	295.017	15.7421	C14H11Cl2NO2	[M+H]+	Benzene and substituted derivatives	Halobenzenes	C01690		15307-86-5/15307-79-6	HMDB0014724	MoNA	1	pos	1.41362e+07	1.32535e+07	8.29548e+06	1.00654e+07	1.10658e+07	1.0263e+07	1.72562e+07	1.02596e+07	4.27939e+06	1.05346e+07	8.81697e+06	5.17022e+06	1.98462e+07	1.46586e+07	6.42662e+06	1.37676e+07	1.49082e+07	1.2756e+07
M296T108	Enilconazole	296.046	108.4	296.048	8.10685	C14H14Cl2N2O	[M]+	Benzene and substituted derivatives	Benzylethers	C18739		35554-44-0	HMDB0031794	MoNA	1	pos	4.99527e+07	3.39774e+07	1.74295e+07	7.76495e+07	5.0048e+07	3.74847e+07	393063	2.48348e+06	1.33937e+06	363411	260500	37614.5	4.42467e+07	3.19482e+07	2.76554e+07	2.1385e+07	5.58062e+07	4.72984e+07
M298T333	Flusilazole	298.097	332.9	315.1	14.2034	C16H15F2N3Si	[M+H-H2O]+	Benzene and substituted derivatives	Halobenzenes	C18733		85509-19-9/96827-34-8	HMDB0039815	MoNA	1	pos	2.84221e+07	2.4498e+07	2.27734e+07	3.55852e+07	3.55333e+07	3.62158e+07	6.67493e+06	344481	3.20646e+06	344278	2.02876e+06	846810	3.88406e+07	3.15513e+07	1.90676e+07	3.69313e+07	3.8571e+07	2.13304e+07
M301T970	Fluvoxamine	301.14	970	318.156	25.4566	C15H21F3N2O2	[M+H-H2O]+	Benzene and substituted derivatives	Trifluoromethylbenzenes	C07571		54739-18-3	HMDB0014322	MoNA	1	pos	1.07879e+06	2.73165e+06	3.87831e+06	826746	781285	3.6858e+06	2.98247e+06	2.13165e+06	3.47517e+06	2.4669e+06	1.57546e+06	1.28358e+06	943049	4.94647e+06	1.85856e+06	953454	3.65145e+06	897027
M318T724	diphenyl phthalate	318.327	724	318.323	12.8798	C20H14O4	[M]+	Carboxylic acids and derivatives	Carboxylic acid derivatives			84-62-8/		MoNA	1	pos	3.4266e+07	2.24933e+07	2.67199e+07	2.92829e+07	2.97335e+07	3.19203e+07	2.39441e+07	2.90508e+07	7.89291e+06	3.19951e+07	2.61042e+07	1.98222e+07	3.44389e+07	2.4413e+07	2.54035e+07	3.01327e+07	2.62737e+07	2.6022e+07
M323T535	Bis(2-ethylhexyl)phosphate	323.233	535.1	322.227	5.17345	C16H35O4P	[M+H]+					141-65-1		MoNA	1	pos	2.03999e+06	1.20776e+06	1.85948e+06	1.63342e+06	1.63501e+06	1.46696e+06	2.01054e+06	1.38872e+06	1.57879e+06	1.11235e+06	1.5769e+06	1.44638e+06	1.74683e+06	1.33888e+06	1.28844e+06	1.18204e+06	1.31717e+06	1.39019e+06
M326T80	NPE_327.1704_12.2	326.164	80	326.163	2.01566	C19H22N2O3	[M]+							MoNA	1	pos	9.28477e+06	2.6326e+06	5.42488e+06	1.9715e+06	2.37152e+06	4.12926e+06	2.45081e+06	1.7527e+06	7.65599e+06	3.71972e+06	3.84389e+06	2.53797e+06	6.31662e+06	2.25105e+06	5.85675e+06	1.48548e+06	2.73388e+06	1.85652e+06
M350T282	Ampicillin	350.121	281.7	349.11	10.559	C16H19N3O4S	[M+H]+	Lactams	Beta lactams	C06574		69-53-4	HMDB0014559	MoNA	1	pos	8.93147e+06	1.28484e+07	1.48509e+07	1.09026e+07	6.60461e+06	8.63765e+06	1.57908e+07	1.36707e+07	7.91874e+06	1.6228e+07	1.51647e+07	6.33724e+06	8.47808e+06	4.67133e+06	2.96629e+06	7.34931e+06	6.21379e+06	9.48658e+06
M458T311	Minocycline	458.193	310.7	457.185	2.67092	C23H27N3O7	[M+H]+	Tetracyclines		C07225		10118-90-8	HMDB0015152	MoNA	1	pos	491875	1.95603e+06	4.50562e+06	2.63279e+06	2.22736e+06	2.68739e+06	1.71006e+06	181308	17405.7	1.5534e+06	297229	63483.2	208357	3.98415e+06	37172.3	59020.6	748511	2.32475e+06
M104T283	2,3-Diaminopropionic acid	104.058	283	104.059	4.80501	C3H8N2O2	[M]+	Carboxylic acids and derivatives	Amino acids, peptides, and analogues	C03401		4033-39-0	HMDB0002006	MoNA	1	pos	3.69058e+06	2.94335e+06	5.43322e+06	7.42544e+06	7.14646e+06	3.17176e+06	3.0187e+06	4.14068e+06	3.49383e+06	8.10991e+06	6.38655e+06	2.94769e+06	1.25179e+07	6.73643e+06	3.9827e+06	9.29948e+06	6.36036e+06	7.41668e+06
M174T69	N-AMIDINO-L-ASPARTATE	174.136	69.3	174.135	9.76246	C5H8N3O4	[M]+	Carboxylic acids and derivatives	Carboxylic acid derivatives					MoNA	1	pos	4.9477e+06	2.22353e+06	2.0899e+06	3.76134e+06	2.50189e+06	2.98282e+06	1.85867e+06	1.05868e+06	3.58193e+06	3.4243e+06	771524	1.32955e+06	1.52429e+06	1.87799e+06	3.90094e+06	1.33185e+06	484217	2.46524e+06
M179T70	Glucosamine	179.082	70.5	179.079	16.7521	C6H13NO5	[M]+	Organooxygen compounds	Carbohydrates and carbohydrate conjugates	C00329	Carbohydrate metabolism	3416-24-8	HMDB0001514	MoNA	1	pos	265084	201809	944068	534363	208935	99680	3.55783e+06	685061	976183	1.6287e+06	752177	698538	1.11032e+06	1.79201e+06	1.33487e+06	208922	1.66996e+06	221490
M215T979	Pesticide3_Diuron_C9H10Cl2N2O_3-(3,4-Dichlorophenyl)-1,1-dimethylurea	215.011	978.6	232.017	8.44467	C9H10Cl2N2O	[M+H-H2O]+					330-54-1		MoNA	1	pos	1.48464e+06	1.41103e+06	788319	251805	154608	1.17644e+06	1.09472e+06	292247	45028.4	106911	132162	65587.6	935966	1.19214e+06	233412	1.29719e+06	333397	1.14412e+06
M238T667	Pesticide3_Pirimicarb_C11H18N4O2_2-(Dimethylamino)-5,6-dimethyl-4-pyrimidinyl dimethylcarbamate	238.144	667.4	238.143	2.62104	C11H18N4O2	[M]+					23103-98-2		MoNA	1	pos	3.46552e+06	4.34731e+06	6.04575e+06	5.91081e+06	4.19189e+06	6.59887e+06	3.53173e+06	498468	265676	2.87146e+06	675755	259963	1.60513e+06	4.36792e+06	77705.7	190764	1.27957e+06	3.11703e+06
M744T116	NADP zwitterion	744.09	115.8	743.405	10.0414	C21H28N7O17P3	[M+H]+	Organooxygen compounds	Alcohols and polyols			53-59-8/		MoNA	1	pos	9.51547e+06	1.74507e+07	1.56046e+07	1.23201e+07	1.51794e+07	1.05669e+07	1.52888e+07	1.01121e+06	1.08826e+06	1.98638e+06	3.42415e+06	140992	1.22046e+07	1.92222e+07	4.70935e+06	4.53922e+06	2.04184e+06	4.49229e+06
M129T973	4-Piperidinecarboxamide	129.102	973.4	128.095	1.85128	C6H12N2O	[M+H]+					39546-32-2		MoNA	1	pos	1.40456e+07	6.72059e+06	5.4928e+06	5.44462e+06	5.92197e+06	3.64112e+06	5.69608e+06	5.87435e+06	2.98198e+06	8.20553e+06	1.15559e+06	7.27326e+06	6.49994e+06	3.03454e+06	4.05703e+06	3.70265e+06	4.57307e+06	2.6335e+06
M137T245	allopurinol	137.045	245	136.039	3.55173	C5H4N4O	[M+H]+			C06816		315-30-0		MoNA	1	pos	8.00263e+07	6.38386e+07	9.57508e+07	1.27606e+08	9.23053e+07	9.06368e+07	1.05691e+08	8.56089e+07	3.78765e+07	1.53839e+08	1.07273e+08	1.78434e+08	1.43308e+08	9.4732e+07	4.03211e+07	5.26783e+07	1.32914e+08	7.56776e+07
M155T245	DCA_156.0575_17.7	155.053	245.4	155.05	20.1415	C8H10ClN	[M]+					698-69-1		MoNA	1	pos	4.37479e+06	5.16827e+06	6.48276e+06	4.63206e+06	4.05846e+06	4.07327e+06	4.36941e+06	4.27825e+06	2.53103e+06	5.89124e+06	5.52693e+06	2.62169e+06	1.85639e+06	3.11569e+06	856607	1.6389e+06	1.52538e+06	3.3185e+06
M168T928	OCP_186.0317_15.9	168.017	927.8	185.024	1.05837	C8H8ClNO2	[M+H-H2O]+					6961-49-5		MoNA	1	pos	2.24084e+07	6.50472e+07	3.29759e+07	5.4638e+07	5.69519e+07	3.06321e+08	3.09327e+06	9.935e+06	3.61478e+06	4.66067e+06	6.2795e+06	1.848e+06	1.54465e+07	1.22566e+07	1.69521e+07	2.14385e+06	1.96072e+07	4.55148e+07
M191T77	2-Chlorobenzenesulfonamide	190.98	77.4	190.981	6.68717	C6H6ClNO2S	[M]+					6961-82-6		MoNA	1	pos	8.637e+06	1.14174e+06	4.24365e+06	4.2425e+06	1.06199e+06	2.33183e+06	4.7961e+06	1.56131e+06	993067	7.65163e+06	818998	708240	5.88642e+06	2.16571e+06	6.12399e+06	5.15738e+06	3.01685e+06	1.05493e+07
M192T927	1,3-Dimethylpteridine-2,4-dione	192.062	926.8	192.065	14.7114	C8H8N4O2	[M]+					13401-18-8		MoNA	1	pos	5.38897e+06	2.93629e+06	2.52982e+06	1.81585e+06	1.77041e+06	2.89465e+06	1.07839e+07	4.9106e+06	1.19464e+06	3.11222e+06	2.99145e+06	9.66548e+06	5.69528e+06	2.57585e+06	986850	5.82965e+06	4.2466e+06	3.65568e+06
M251T679	Rivastigmine	251.181	678.5	250.168	21.8809	C14H22N2O2	[M+H]+	Benzene and substituted derivatives	Phenoxy compounds	C11766		123441-03-2	HMDB0015124	MoNA	1	pos	1.98158e+07	2.46413e+07	2.01002e+07	1.87696e+07	1.71965e+07	3.17084e+07	1.82711e+07	1.39601e+07	7.92807e+06	2.1892e+07	1.16037e+07	5.45412e+06	6.00223e+06	1.35686e+07	2.20893e+06	4.87841e+06	6.91464e+06	1.76308e+07
M268T157	Chloraminophenamide	267.952	156.6	284.964	17.4135	C6H8ClN3O4S2	[M+H-H2O]+			C07460		121-30-2		MoNA	1	pos	4.82025e+08	3.3713e+08	4.92119e+08	8.45006e+08	3.32934e+08	4.18309e+08	3.57784e+08	5.17163e+07	3.60862e+06	1.5382e+08	1.01555e+08	3.16207e+06	3.40323e+08	3.79653e+08	3.06311e+08	3.51181e+07	2.00449e+08	3.47737e+08
M292T387	PRZ_M310	292.006	386.8	309.009	14.1171	C12H14Cl3NO2	[M+H-H2O]+							MoNA	1	pos	1.59634e+06	379310	314967	1.55871e+06	959036	1.52597e+06	1.33203e+06	1.79307e+06	1.23679e+06	367754	1.62791e+06	1.10078e+06	425385	237027	912974	279951	1.12029e+06	251859
M292T366	Benproperine	292.443	366.3	309.446	14.478	C21H27NO	[M+H-H2O]+	Organooxygen compounds	Ethers					MoNA	1	pos	6.65462e+06	5.09831e+06	2.36652e+06	8.40672e+06	5.72745e+06	5.91237e+06	1.23383e+07	7.14685e+06	5.12745e+06	6.32596e+06	1.1339e+06	5.51932e+06	1.73274e+07	7.62984e+06	8.81932e+06	9.35246e+06	1.06169e+07	1.52735e+07
M303T543	Enoxacin	303.121	542.9	320.128	0.0387375	C15H17FN4O3	[M+H-H2O]+	Diazanaphthalenes	Naphthyridines	C06979		74011-58-8	HMDB0014610	BioDeepDB	1	pos	197893	143118	474451	1.65998e+06	427234	761895	75379.9	3.24551e+06	1.46785e+06	3.55233e+06	4.83534e+06	2.1057e+06	7.08479e+06	4.3786e+06	6.89605e+06	1.04964e+07	2.24491e+07	4.32205e+06
M375T237	Famoxadone	375.124	237.2	374.39	26.2128	C22H18N2O4	[M+H]+	Organooxygen compounds	Ethers					MoNA	1	pos	5.08227e+06	4.25828e+06	7.04993e+06	1.21962e+07	4.45624e+06	6.5206e+06	7.2335e+06	8.19153e+06	630518	2.9944e+06	2.24878e+06	2.93436e+06	3.49302e+06	4.64549e+06	1.87421e+06	3.17655e+06	3.86165e+06	1.25765e+06
M391T707	Meclizine	391.188	707	390.186	13.6828	C25H27ClN2	[M+H]+	Benzene and substituted derivatives	Diphenylmethanes	C07116		569-65-3/NA	HMDB0014875	MoNA	1	pos	1.41479e+07	1.92453e+06	1.55883e+07	1.5196e+07	1.17512e+07	1.06805e+07	1.42382e+07	1.63595e+07	5.34525e+06	4.74571e+06	3.03043e+06	1.10956e+06	1.81708e+07	1.84668e+07	5.24551e+06	1.8439e+07	1.71538e+07	1.19284e+07
M405T869	Lovastatin	405.262	869	404.256	4.56557	C24H36O5	[M+H]+	Lactones	Delta valerolactones	C07074		75330-75-5	HMDB0014372	MoNA	1	pos	3.74216e+06	3.63257e+06	2.51215e+06	994761	2.38792e+06	2.48277e+06	5.11857e+06	8.16307e+06	2.71771e+06	1.95958e+07	3.53197e+06	3.84308e+06	1.70197e+06	1.99325e+06	1.14901e+06	2.14979e+06	2.45555e+06	3.22634e+06
M546T802	Fosinopril	546.289	801.8	563.301	8.54127	C30H46NO7P	[M+H-H2O]+	Carboxylic acids and derivatives	Amino acids, peptides, and analogues	C07016		98048-97-6	HMDB0014635	MoNA	1	pos	1.34764e+08	4.05801e+07	2.49316e+07	8.72955e+07	1.29377e+08	4.95934e+07	3.05214e+07	6.25931e+07	4.17016e+07	4.58838e+07	9.07787e+07	1.33855e+07	1.8874e+08	1.39822e+08	2.56694e+07	1.16895e+08	1.15619e+08	9.17365e+07
M142T260	Kojic acid	142.023	259.7	142.027	28.1645	C6H6O4	[M]+	Pyrans	Pyranones and derivatives	C14516		501-30-4	HMDB0032923	MoNA	1	pos	1.10576e+07	1.16156e+07	1.24572e+07	7.47292e+06	8.59038e+06	1.48131e+07	1.5329e+07	1.35981e+07	3.06775e+06	7.32627e+06	9.60772e+06	3.99423e+06	1.06528e+07	1.11561e+07	3.4809e+06	1.2307e+07	2.93912e+07	8.21952e+06
M143T347	Ala-Ala	143.163	347.2	160.171	7.44608	C6H12N2O3	[M+H-H2O]+	Carboxylic acids and derivatives	Carboxylic acid derivatives			1948-31-8/		MoNA	1	pos	3.39569e+06	1.63766e+06	1.83156e+06	2.10536e+06	3.59534e+06	1.4522e+06	2.4436e+06	1.24399e+06	1.92203e+06	1.54019e+06	1.74135e+06	1.34758e+06	2.0016e+06	1.8526e+06	1.3356e+06	2.1465e+06	3.14963e+06	2.21054e+06
M146T76_1	Chloridazon-desphenyl	146.011	75.8	145.547	6.61204	C4H4ClN3O	[M+H]+	Organonitrogen compounds	Amines			6339-19-1/		MoNA	1	pos	1.76451e+06	630396	1.12314e+06	1.37277e+06	6.13765e+06	2.02394e+06	6.91041e+06	6.21986e+06	608541	246096	122935	182804	2.9291e+06	293317	1.79012e+06	5.93854e+06	4.75665e+06	3.91204e+06
M150T283	Carbazole	150.063	283	167.073	19.765	C12H9N	[M+H-H2O]+			C08060		86-74-8		MoNA	1	pos	1.8212e+07	7.54079e+06	1.53418e+07	1.09342e+07	1.13503e+07	1.00758e+07	6.28985e+06	2.01063e+07	1.94679e+07	5.66691e+06	2.17237e+07	2.1982e+07	5.84277e+06	7.98981e+06	9.41991e+06	7.05829e+06	1.0008e+07	2.83962e+07
M151T76	1,2-Benzisothiazol-3(2H)-one	151.009	76.5	151.009	1.88384	C7H5NOS	[M]+	Benzothiazoles				2634-33-5	HMDB34413	MoNA	1	pos	3.13816e+06	6.2044e+06	4.92993e+06	4.85891e+06	1.61375e+06	4.13119e+06	4.79466e+06	4.76723e+06	3.65285e+06	4.55321e+06	5.21605e+06	3.24623e+06	5.15208e+06	4.49545e+06	3.22784e+06	2.66496e+06	2.67032e+06	4.19398e+06
M155T360	Histidine	155.154	360.3	155.155	1.93356	C6H9N3O2	[M]+	Carboxylic acids and derivatives	Amino acids, peptides, and analogues					MoNA	1	pos	4.78236e+07	2.35646e+07	1.72833e+07	8.58263e+07	1.72601e+08	4.01095e+07	1.7219e+08	8.39847e+07	9.76393e+07	8.0137e+07	1.60849e+08	1.73215e+07	5.8966e+07	5.9037e+07	6.51596e+07	1.75509e+07	1.73206e+08	3.74575e+07
M158T293	1,4-Naphthoquinone	158.036	293.5	158.037	6.96045	C10H6O2	[M]+			C02617	Xenobiotics biodegradation and metabolism	130-15-4		MoNA	1	pos	1.29488e+06	1.73417e+06	2.66036e+06	1.31828e+06	1.96356e+06	2.21383e+06	1.17447e+06	1.45302e+06	938524	3.25232e+06	2.24036e+06	997336	222871	1.50404e+06	147963	804201	241851	2.36249e+06
M170T76_2	Metamitron desamino	170.066	76.5	187.075	4.86815	C10H9N3O	[M+H-H2O]+					36993-94-9		MoNA	1	pos	6.54875e+06	6.09269e+06	6.53218e+06	3.51416e+06	4.35923e+06	2.71864e+06	3.00725e+06	5.75016e+06	1.59342e+06	4.02799e+06	4.43633e+06	1.16123e+06	4.37904e+06	5.13339e+06	1.52053e+06	5.01661e+06	1.75387e+07	3.85805e+06
M171T975_1	Dichlobenil	170.961	975	170.964	18.7177	C7H3Cl2N	[M]+			C11040		1194-65-6		MoNA	1	pos	2.41986e+06	1.15516e+06	582697	684898	1.34755e+06	1.91696e+06	3.75546e+06	4.06026e+06	3.50371e+06	7.11294e+06	5.81374e+06	2.26239e+06	2.51452e+06	1.18986e+06	1.88814e+06	1.72078e+06	5.37533e+06	1.80358e+06
M174T77	4-Aminobenzenesulfonate	174.025	76.6	173.015	16.8022	C6H7NO3S	[M+H]+			C06335		121-57-3		MoNA	1	pos	7.59522e+06	2.17726e+06	2.34436e+06	6.91922e+06	7.33867e+06	1.83731e+06	9.40939e+06	1.37387e+07	8.21081e+06	4.07351e+06	1.16361e+07	7.65778e+06	6.68419e+06	5.72433e+06	966937	9.17587e+06	8.81901e+06	7.19623e+06
M184T231	A alpha C	184.087	231	183.08	2.2994	C11H9N3	[M+H]+			C19186		26148-68-5		MoNA	1	pos	3.7208e+06	2.0892e+07	1.07913e+07	4.43141e+06	2.37612e+06	2.21036e+07	5.43355e+06	1.99593e+07	1.27555e+07	1.1489e+07	1.63245e+07	1.15486e+07	1.17747e+07	1.15636e+07	8.09191e+06	3.48389e+06	1.23086e+07	2.03214e+07
M188T258	Dimethyltryptamine	188.128	257.8	188.131	17.0097	C12H16N2	[M]+	Indoles and derivatives	Tryptamines and derivatives	C08302		61-50-7	HMDB0005973	MoNA	1	pos	1.77029e+07	1.176e+07	4.03176e+07	1.20821e+07	1.20092e+07	1.22511e+07	1.73477e+07	1.94937e+07	9.00888e+06	1.7835e+07	1.97732e+07	1.36729e+07	1.20352e+07	1.2902e+07	5.6596e+06	1.40999e+07	1.80292e+07	1.44269e+07
M202T128	11-Aminoundecanoic acid	202.18	127.7	201.173	0.766525	C11H23NO2	[M+H]+			C19325		2432-99-7/NA		MoNA	1	pos	6.33782e+08	8.82683e+07	2.71918e+08	5.34634e+08	1.66523e+08	2.03107e+08	1.15568e+08	2.34664e+08	8.19231e+08	2.61194e+08	4.96055e+08	1.91116e+08	8.0585e+08	6.11084e+08	1.82553e+08	5.63399e+08	1.90539e+08	7.40887e+08
M203T260_1	Dicamba	202.964	259.7	219.969	9.52879	C8H6Cl2O3	[M+H-H2O]+			C18597		1918-00-9		MoNA	1	pos	557952	673199	580990	202239	786780	585772	1.42395e+06	1.48734e+06	1.38273e+06	1.78208e+06	2.43137e+06	4.5662e+06	254344	1.14709e+06	762381	809035	809373	399651
M207T549	4-Octylphenol	207.174	549.1	206.167	0.115844	C14H22O	[M+H]+			C14132		1806-26-4		MoNA	1	pos	3.33846e+06	4.84332e+06	2.44842e+06	3.90504e+06	5.99217e+06	5.43887e+06	2.86673e+06	4.66268e+06	4.54115e+06	3.97331e+06	4.47319e+06	4.14204e+06	3.44852e+06	3.27316e+06	1.71419e+06	3.46978e+06	4.07632e+06	4.13151e+06
M207T844	trinexapac	207.202	843.6	224.21	3.69688	C11H12O5	[M+H-H2O]+	Organooxygen compounds	Carbonyl compounds			104273-73-6/143294-89-7/		MoNA	1	pos	1.50287e+06	2.47928e+07	1.50949e+07	4.37411e+06	1.65827e+07	4.01327e+06	6.07151e+06	1.11179e+06	54967.7	3.28726e+06	468163	707137	2.20277e+06	2.0828e+07	1.23445e+07	3.17028e+06	2.37777e+06	2.93541e+06
M209T325	4,4'-Methylene bis(2-methylaniline)	209.138	324.9	226.147	6.53157	C15H18N2	[M+H-H2O]+			C19260		838-88-0		MoNA	1	pos	3.26811e+07	2.33284e+07	2.80763e+07	3.32695e+07	2.92239e+07	3.10465e+07	1.8258e+07	4.85644e+07	2.38458e+07	3.9314e+07	5.39271e+07	4.64667e+07	4.57965e+07	3.4617e+07	2.24216e+07	3.33266e+07	1.69359e+07	3.44874e+07
M229T623	Bisphenol A	229.122	622.8	228.115	0.0251045	C15H16O2	[M+H]+	Benzene and substituted derivatives	Diphenylmethanes	C13624		80-05-7	HMDB0032133	MoNA	1	pos	1.18666e+07	5.52737e+06	4.40384e+06	5.61099e+06	4.22107e+06	5.60279e+06	1.9349e+06	739821	461974	153051	161140	185205	2.63904e+06	3.70306e+06	1.05137e+06	1.76007e+06	966574	6.55669e+06
M213T214	Dehydrocostus lactone	213.123	214.4	230.131	0.159532	C15H18O2	[M+H-H2O]+			C09387		477-43-0		MoNA	1	pos	6.92078e+07	6.33954e+07	1.04407e+08	3.98023e+07	3.13651e+07	5.87713e+07	1.50314e+08	6.44099e+07	4.63601e+07	5.05898e+07	3.56409e+07	8.94707e+06	1.10331e+07	4.67315e+07	1.4468e+06	2.02704e+06	1.09682e+07	4.33463e+07
[truncated: 4,601 more rows]

## Sheet: Blank vs Model
Table S5-2 Different metabolites between Blank and Model group
[truncated: 184 more rows]

## Sheet: Model vs SHQXW
Table S5-3 Different metabolites between Model and SHQXW group
[truncated: 196 more rows]

[truncated: 1 more sheets: Blank vs SHQXW]
